# Supplementary material for: Comparative Transcriptome Analyses of Gene Expression Changes Triggered by Rhizoctonia solani AG1 IA Infection in Resistant and Susceptible Rice Varieties
Source: Front Plant Sci. 2017 Aug 17;8:1422. doi: 10.3389/fpls.2017.01422 (PMC5562724; doi:10.3389/fpls.2017.01422)
Supplement: Supplementary file 1 [file Table_1.XLS]

## Sheet: Sheet1
Supplementary Table 1. Specific primers of differential gene sequences for qRT-PCR
	Gene	Primers
1	LOC_Os11g47600.1-F	CGCCATTGCTGCTTCATCG
2	LOC_Os11g47600.1-R	CACTCACAAATTACATACGC
3	LOC_Os11g29870.1-F	TGCATGGATCGATGGATGTTA
4	LOC_Os11g29870.1-R	GAATCTTGCTTGCCACTGAATCT
5	LOC_Os12g43380.1-F	TACAACGTCGCCATGAGCTTCT
6	LOC_Os12g43380.1-R	TGGGCAGAAGACGACTTGGTAGTT
7	LOC_Os01g47070.1-F	GTACGTCATGGTCGCCTTCC
8	LOC_Os01g47070.1-R	CGGAGCTTGGTTCGCAGTG
9	LOC_Os10g28080.1-F	TTCAAGACCGGGAACGTCAA
10	LOC_Os10g28080.1-R	CATGGAGCTATCCGCTGACC
11	UBQ-F	CAAGATGATCTGCCGCAAATGC
12	UBQ-R	TTTAACCAGTCCATGAACCCG
13	LOC_Os02g08500.1 -F	TAACATGTCGCAAGCCACCC
14	LOC_Os02g08500.1 -R	TTTCCCAGCAGCGGAATCTG
15	LOC_Os01g42410.1-F	GGAAGCTCGACAAGGACCTC	GGAAGCTCGACAAGGACCTC	GGAAGCTCGACAAGGACCTC	GGAAGCTCGACAAGGACCTC	GGAAGCTCGACAAGGACCTC
16	LOC_Os01g42410.1-R	TGTCTCCCTCACGGTCATCT	TGTCTCCCTCACGGTCATCT	TGTCTCCCTCACGGTCATCT	TGTCTCCCTCACGGTCATCT	TGTCTCCCTCACGGTCATCT
17	LOC_Os01g42380.1-F	TGTGCAAGTCCTCAAGTCCC	TGTGCAAGTCCTCAAGTCCC	TGTGCAAGTCCTCAAGTCCC	TGTGCAAGTCCTCAAGTCCC	TGTGCAAGTCCTCAAGTCCC
18	LOC_Os01g42380.1-R	GGTGAAGCCGATCATTGCAC	GGTGAAGCCGATCATTGCAC	GGTGAAGCCGATCATTGCAC	GGTGAAGCCGATCATTGCAC	GGTGAAGCCGATCATTGCAC
19	LOC_Os08g39840.1-F	GGAGAGGTTCCTGGACAA	GGAGAGGTTCCTGGACAA	GGAGAGGTTCCTGGACAA	GGAGAGGTTCCTGGACAA	GGAGAGGTTCCTGGACAA
20	LOC_Os08g39840.1-R	AGATGGATGTGCTGTTGG	AGATGGATGTGCTGTTGG	AGATGGATGTGCTGTTGG	AGATGGATGTGCTGTTGG	AGATGGATGTGCTGTTGG
21	LOC_Os01g09800.1-F	CGATGGAGGCAAGAGTAGCA	CGATGGAGGCAAGAGTAGCA	CGATGGAGGCAAGAGTAGCA	CGATGGAGGCAAGAGTAGCA	CGATGGAGGCAAGAGTAGCA
22	LOC_Os01g09800.1-R	ATGACGACGACGACGAGAG	ATGACGACGACGACGAGAG	ATGACGACGACGACGAGAG	ATGACGACGACGACGAGAG	ATGACGACGACGACGAGAG
23	LOC_Os11g32650.1-F	GGCTCATCTCGAAGAACATC	GGCTCATCTCGAAGAACATC	GGCTCATCTCGAAGAACATC	GGCTCATCTCGAAGAACATC	GGCTCATCTCGAAGAACATC
24	LOC_Os11g32650.1-R	CCACCCAGAAGATGGAGTT	CCACCCAGAAGATGGAGTT	CCACCCAGAAGATGGAGTT	CCACCCAGAAGATGGAGTT	CCACCCAGAAGATGGAGTT
25	LOC_Os12g36880.1-F	GGAGAAGGAGAAGGACATC	GGAGAAGGAGAAGGACATC	GGAGAAGGAGAAGGACATC	GGAGAAGGAGAAGGACATC	GGAGAAGGAGAAGGACATC
26	LOC_Os12g36880.1-R	TAGCAGAACACATTCAGACT	TAGCAGAACACATTCAGACT	TAGCAGAACACATTCAGACT	TAGCAGAACACATTCAGACT	TAGCAGAACACATTCAGACT
27	LOC_Os02g41680.1-F	AGCACATCTTGGAGGGAAGCT	AGCACATCTTGGAGGGAAGCT	AGCACATCTTGGAGGGAAGCT	AGCACATCTTGGAGGGAAGCT	AGCACATCTTGGAGGGAAGCT
28	LOC_Os02g41680.1-R	GCGCGGATAACCTCAATTTG	GCGCGGATAACCTCAATTTG	GCGCGGATAACCTCAATTTG	GCGCGGATAACCTCAATTTG	GCGCGGATAACCTCAATTTG
29	LOC_Os03g12500.1-F	TGCCACAACCTGCTGTTCGC	TGCCACAACCTGCTGTTCGC	TGCCACAACCTGCTGTTCGC	TGCCACAACCTGCTGTTCGC	TGCCACAACCTGCTGTTCGC
30	LOC_Os03g12500.1-R	TGGTAGCCGAACAGCATCTC	TGGTAGCCGAACAGCATCTC	TGGTAGCCGAACAGCATCTC	TGGTAGCCGAACAGCATCTC	TGGTAGCCGAACAGCATCTC
