# Supplementary material for: Comparative Transcriptome Analyses of Gene Expression Changes Triggered by Rhizoctonia solani AG1 IA Infection in Resistant and Susceptible Rice Varieties
Source: Front Plant Sci. 2017 Aug 17;8:1422. doi: 10.3389/fpls.2017.01422 (PMC5562724; doi:10.3389/fpls.2017.01422)
Supplement: Supplementary file 2 [file Table_2.XLS]

## Sheet: Sheet1
Supplementary Table 2A. Statistics of Illumina sequencing data
BMK ID	Obtained Reads	Obtained Bases(G)	Q20(%)	Q30(%)	GC(%)
Rice_B052-T01	29221468	7.35	97.73	94.89	56.44
Rice_B052-T02	24093992	6.06	97.57	94.65	54.27
Rice_B052-T03	28598004	7.19	97.78	95	54.92
Rice_B052-T04	27715088	6.98	93.18	87.54	53.43
Rice_B052-T05	24098952	6.07	92.94	87.16	53.71
Rice_B052-T06	29300084	7.38	92.78	86.92	53.94
Rice_B052-T07	26692610	6.71	97.83	95.04	57.93
Rice_B052-T08	29283754	7.36	97.71	94.87	56.74
Rice_B052-T09	27260739	6.86	97.85	95.1	56.96
Rice_B052-T10	27135320	6.82	97.68	94.8	56.43
Rice_B052-T11	25764029	6.48	97.72	94.86	56.2
Rice_B052-T12	28587331	7.19	97.72	94.88	56.16
Rice_B052-T13	24652951	6.21	92.8	86.92	54.86
Rice_B052-T14	29244000	7.36	92.85	87.01	54.59
Rice_B052-T15	26780321	6.73	93.11	86.51	54.53
Rice_B052-T16	26203726	6.6	93.61	88.37	54.76
Rice_B052-T17	26856297	6.76	93.52	88.2	55.24
Rice_B052-T18	26766211	6.74	93.69	88.47	55.09
Rice_B052-T19	26828798	6.76	93.61	88.41	53.71
Rice_B052-T20	25988272	6.54	93.61	88.37	53.99
Rice_B052-T21	29151401	7.34	93.27	87.84	54.05
Rice_B052-T22	29423233	7.41	93.71	88.52	54.45
Rice_B052-T23	27911195	7.03	93.54	88.27	53.76
Rice_B052-T24	27854421	7.01	93.65	88.44	53.55
Rice_B052-T25	24079900	6.06	97.72	94.77	56.72
Rice_B052-T26	27916890	7.02	97.62	94.63	56.14
Rice_B052-T27	26580925	6.69	97.76	94.85	56.6
Rice_B052-T28	25698755	6.46	97.66	94.67	55.85
Rice_B052-T29	25525246	6.42	97.74	94.81	56.26
Rice_B052-T30	24960502	6.28	97.7	94.76	55.8
Rice_B052-T31	26275136	6.61	97.8	94.95	56.49
Rice_B052-T32	28923857	7.28	97.74	94.8	57.1
Rice_B052-T33	28043273	7.05	97.62	94.59	56.54
Rice_B052-T34	28960991	7.28	97.58	94.52	56.66
Rice_B052-T35	26659012	6.7	97.7	94.76	56.84
Rice_B052-T36	29829473	7.5	97.74	94.83	56.54
Supplementary Table 2B. Summary for clean reads mapping to the Oryza sativa Nipponbare reference genome
Sample	Total records	Unmapped reads	Unmapped (%)	non-unique	unique	Total_map_ratio(%)	Unique_map_ratio(%)
L12-1	63723430	5577841	8.7532	5601525	43091274	91.2468	67.6223
L12-2	66505947	5028104	7.56038	7568578	38931376	92.4396	58.5382
L12-3	69056368	5377578	7.78723	6671631	45125453	92.2128	65.3458
L24-1	64946715	7086812	10.9117	6564684	38755956	89.0883	59.6735
L24-2	58829348	7284741	12.3828	3921515	42506338	87.6172	72.2536
L24-3	60570997	6752880	11.1487	4553688	42225854	88.8513	69.713
L36-1	65776066	8490676	12.9085	4725350	45630440	87.0915	69.3724
L36-2	65755768	7798665	11.86	5610227	42413498	88.14	64.5016
L36-3	65941330	9892332	15.0017	5563901	40252609	84.9983	61.0431
L48-1	65208627	15714625	24.099	6383306	29299579	75.901	44.9321
L48-2	62238191	14052129	22.578	5526762	31471601	77.422	50.5664
L48-3	60693824	15425053	25.4145	5214165	29281786	74.5855	48.2451
L72-1	70516492	15783260	22.3824	6165165	35973557	77.6176	51.0144
L72-2	65650739	10344061	15.7562	6151590	36822373	84.2438	56.0883
L72-3	73616950	12019972	16.3277	6825461	40813513	83.6723	55.4404
LCK-1	66294787	4441239	6.69923	6348385	44640552	93.3008	67.3364
LCK-2	60389333	4043279	6.69535	6445731	37708894	93.3046	62.443
LCK-3	67334547	4679383	6.94945	5668930	48251855	93.0505	71.6599
T12-1	62013557	7248503	11.6886	5283582	40853135	88.3114	65.8777
T12-2	73158126	7341467	10.0351	7749579	43476462	89.9649	59.4281
T12-3	63544106	6140864	9.66394	5769090	42611524	90.3361	67.0582
T24-1	61333992	6382967	10.4069	6554737	36368198	89.5931	59.2953
T24-2	69631201	10859803	15.5962	6292140	41336057	84.4038	59.3643
T24-3	65479968	7884331	12.0408	6629815	39046496	87.9592	59.6312
T36-1	59586302	9024892	15.1459	4454261	40178443	84.8541	67.429
T36-2	64157257	10687235	16.6579	6416042	34873267	83.3421	54.3559
T36-3	72072424	10306712	14.3005	7283996	40712094	85.6995	56.4878
T48-1	59346367	10738932	18.0953	5789707	31631161	81.9047	53.2992
T48-2	67858865	17792129	26.2193	6065934	31975717	73.7807	47.1209
T48-3	67457604	14538100	21.5515	6937328	31686422	78.4485	46.9724
T72-1	60337868	11879659	19.6886	4712181	35958432	80.3114	59.5951
T72-2	69870504	10139729	14.5122	6591503	41116482	85.4878	58.8467
T72-3	66292436	13710920	20.6825	5612901	36762725	79.3175	55.4554
TCK-1	69551244	7241298	10.4115	6638943	44562695	89.5885	64.0717
TCK-2	60991699	6356478	10.4219	6700804	35130702	89.5781	57.5992
TCK-3	71545802	7007867	9.79494	7784677	42403464	90.2051	59.2676
