# Supplementary material for: Comparative Transcriptome Analyses of Gene Expression Changes Triggered by Rhizoctonia solani AG1 IA Infection in Resistant and Susceptible Rice Varieties
Source: Front Plant Sci. 2017 Aug 17;8:1422. doi: 10.3389/fpls.2017.01422 (PMC5562724; doi:10.3389/fpls.2017.01422)
Supplement: Supplementary file 3 [file Table_3.XLS]

## Sheet: Sheet1
Supplementary Table 3. The 4802 co- regulated genes in both rice cultivars at different Time Points(L for Lemont;T for TeQing)
transcriptsID	baseMean	log2FoldChange	lfcSE	stat	pvalue	padj	L12-1	L12-2	L12-3	L24-1	L24-2	L24-3	L36-1	L36-2	L36-3	L48-1	L48-2	L48-3	L72-1	L72-2	L72-3	LCK-1	LCK-2	LCK-3	T12-1	T12-2	T12-3	T24-1	T24-2	T24-3	T36-1	T36-2	T36-3	T48-1	T48-2	T48-3	T72-1	T72-2	T72-3	TCK-1	TCK-2	TCK-3
LOC_Os03g06900.1	179.237	-0.460576	0.363111	232.612	2.95e-48	1.06e-43	0.611527	0.319772	0.589521	2.80344	4.30997	2.5679	0.746257	0.568341	0.758604	0.462282	0.413709	0.465298	0.266216	0.61278	0.470185	0.22332	0.216775	0.374594	10.7753	9.44121	10.0762	5.57817	6.46837	4.88615	8.0654	5.94793	7.45769	7.85899	7.68229	5.28517	7.15477	5.99897	7.05213	5.64877	5.27631	6.01232
LOC_Os08g21590.2	318.527	5.38776	0.809109	193.514	6.93e-40	1.24e-35	0	0	0	2.05083	2.22575	1.96796	0.799994	3.33394	3.86393	0	0	0	0	0	0.169606	6.85874	4.6588	1.58949	9.25789	12.4909	10.6801	7.69758	6.92556	7.13478	14.8917	9.56561	11.5628	8.20828	8.21733	6.60863	8.25649	7.76114	7.23149	9.43925	17.8976	14.2811
LOC_Os09g03610.1	677.542	-0.0364989	0.253831	188.015	1.04e-38	1.24e-34	19.7363	12.4527	11.0571	11.5666	13.5842	15.9663	1.6192	1.39818	1.74264	11.1782	14.3771	12.2883	16.8504	13.7304	8.89076	12.6019	14.0768	16.598	16.8473	16.6232	15.7135	13.4622	14.3926	13.9816	19.4449	14.2106	16.1723	13.6659	15.9363	12.2054	14.6902	14.6919	14.5418	18.45	15.1051	16.4545
LOC_Os07g42354.1	109.118	-0.809925	0.292613	185.201	4.14e-38	3.71e-34	4.80612	5.15597	4.62113	3.05943	3.26581	3.68491	1.78309	2.33762	2.68056	2.2681	1.55583	1.99734	3.18575	3.83613	2.70995	5.51817	5.45623	5.75456	0.185905	0.275135	0.180342	0.3588	0.241028	0.230727	2.17791	1.24771	1.7102	0.380745	0.109415	0.32403	0.507793	0.347945	0.388338	1.29242	1.0978	1.38422
LOC_Os03g58230.1	1087.02	0.119215	0.165923	168.549	1.49e-34	1.07e-30	34.3115	35.7245	36.1202	20.9279	22.0017	22.032	47.6791	42.4461	43.8883	48.2695	47.9299	45.9327	36.6733	50.1555	56.9446	55.2027	51.2994	70.8103	34.0728	30.5038	30.1009	9.53056	9.557	9.12328	14.4591	10.8171	11.9302	17.7801	15.6715	12.6983	21.8447	19.3036	21.3142	26.9632	22.1961	22.1755
LOC_Os06g17020.1	926.309	-1.97773	0.30452	159.776	1.11e-32	6.6e-29	9.13725	6.40776	9.3205	38.7154	40.8515	45.2833	12.9197	14.0006	13.1608	9.42586	13.7882	13.2513	5.76355	5.9188	7.15313	1.61797	0.797674	2.78504	53.1044	32.5609	35.3911	104.838	85.588	98.4915	24.7233	24.0097	25.1336	41.5447	40.8171	37.4277	27.3538	34.315	30.7039	41.3592	29.9773	29.6226
LOC_Os12g43490.1	246.436	-8.04646	1.00353	157.891	2.79e-32	1.43e-28	0.388186	0.464838	0	0.109966	0.286667	0.110738	25.0805	7.04548	7.62169	48.1492	52.9477	64.2245	56.6158	115.607	92.3084	0.0957066	0.111061	0.0960333	0.984018	0.856597	0.504541	1.2418	0.918442	0.667073	1.49701	2.08303	2.08474	1.53217	1.02524	1.55295	1.9013	6.9859	2.843	0.45187	2.17766	0.892439
LOC_Os05g02200.1	401.282	-3.28358	0.435594	149.909	1.4e-30	6.26e-27	10.1196	5.84702	5.74757	20.1469	22.2487	33.09	40.233	24.5408	24.8955	12.9456	10.4587	11.6448	19.6783	10.7093	10.2091	2.11295	1.87878	2.43666	24.4944	27.6899	29.4732	26.6744	24.8771	23.9816	17.7431	15.9908	16.309	54.1677	27.2447	38.2101	18.5911	27.8058	18.8272	24.1775	42.9537	32.5876
LOC_Os06g38680.1	282.025	1.26016	0.265392	145.289	1.34e-29	5.35e-26	5.75095	5.47413	4.59309	2.92178	3.03566	2.61374	3.46882	2.71239	3.72585	3.14784	3.15712	2.98777	4.0139	3.13838	2.74099	4.18406	5.40086	4.46874	1.74527	1.81981	1.58411	5.65706	4.85198	5.90832	4.96849	6.23247	6.02836	4.44327	5.15063	5.23123	3.82817	3.91201	4.36576	2.05526	2.26449	2.97505
LOC_Os11g02530.1	105.704	-3.85595	0.730466	144.336	2.14e-29	7.68e-26	0.197152	0.10325	0.644136	16.1891	15.6017	33.9539	7.13301	5.267	8.04153	7.38936	10.048	7.89586	2.85099	1.65081	1.82086	0.254596	0.147824	0.553816	4.31926	4.32414	4.18432	4.09141	5.90616	7.21079	1.83818	1.84705	0.924734	4.02223	3.8232	2.75193	3.93961	0.673527	2.84768	3.03381	6.0662	6.9139
LOC_Os02g36770.1	260.033	2.76655	0.390258	121.766	1.33e-24	4.32e-21	3.86987	4.28863	3.44437	2.25242	2.67322	3.29241	2.5284	3.3	5.23078	3.49134	2.42805	2.445	2.70259	3.8679	3.25394	5.50987	5.10203	6.00994	3.58247	6.1579	5.00785	11.7605	14.8244	10.1066	11.4667	18.0899	12.6679	18.4798	20.4003	24.796	14.1648	8.91149	12.0066	2.33365	2.79532	3.62901
LOC_Os04g30010.1	88.3242	2.96139	0.515882	121.475	1.53e-24	4.57e-21	1.85002	2.11472	1.76194	1.64394	1.36359	1.27514	0.643082	0.965061	1.39329	0.654518	0.977923	0.830639	2.31215	2.78566	2.04192	1.94277	2.07093	2.89608	0.895611	0.600605	0.41262	5.40715	5.97625	6.78002	1.32387	2.66677	1.48098	1.13279	1.42364	1.926	3.76812	1.82288	2.05804	0.525252	0.136761	0.287463
LOC_Os06g42850.1	591.444	-1.18585	0.243637	120.301	2.71e-24	7.47e-21	18.5068	14.2619	18.8742	8.23871	10.3384	8.83852	25.0434	21.0265	14.3138	27.8388	25.1151	30.4797	27.5989	22.8526	26.6799	10.3369	9.7214	12.6619	25.9439	27.3279	28.1898	10.3977	9.17664	8.04396	12.5303	10.507	10.1455	14.1116	13.1442	13.1153	21.264	15.1904	19.085	18.1501	16.3716	19.2782
LOC_Os08g02230.1	6948.31	-3.21646	0.451444	119.184	4.67e-24	1.2e-20	10.8091	7.94499	6.60924	85.4633	86.8498	94.8742	281.352	101.41	207.65	191.711	285.886	266.664	196.401	178.253	203.48	4.65787	2.61205	6.12995	53.1028	41.4273	41.1522	102.046	159.673	111.543	93.8802	171.421	131.63	172.617	225.402	208.935	157.615	182.035	198.235	28.7916	34.9177	51.3425
LOC_Os02g10830.1	108.527	-1.46133	0.652392	115.856	2.37e-23	5.66e-20	54.0631	59.9828	64.5143	16.6894	16.0625	14.223	2.10645	1.88456	3.18769	5.77615	5.8027	8.4953	3.02017	4.00518	2.02142	16.5096	15.2543	9.60317	1.1167	1.1704	0.504366	0.291681	0.557731	0.215027	0.743709	0.999766	2.01768	0.179048	0.616172	0.347925	0.32634	0.139286	0.233501	2.90425	2.42158	3.44462
LOC_Os03g57720.1	28.3612	-1.93315	0.626673	115.253	3.18e-23	7.11e-20	0.20847	0	0	1.08689	0.678326	0.870365	3.42843	6.74777	4.31892	4.78387	9.72996	9.07514	2.13213	3.16577	6.31684	1.13903	0.467933	1.31425	16.694	18.4732	15.8618	1.56537	3.17613	3.02527	13.4446	8.98402	8.78801	4.20197	6.56533	8.32362	12.8503	9.03573	9.89418	7.74068	9.60617	11.3096
LOC_Os10g28710.1	1653.01	0.504733	0.0703893	113.606	7.08e-23	1.49e-19	52.3387	50.4097	49.973	35.8788	41.0019	40.2705	36.9517	41.9207	45.864	38.3002	36.0887	36.859	38.161	43.6586	42.1893	54.0367	49.0273	62.4325	43.2401	41.469	42.4111	32.6289	34.5031	33.2649	47.9246	35.1601	42.04	36.2663	33.9289	31.3036	37.914	36.4741	34.7765	36.3097	33.6414	33.6563
LOC_Os10g39130.1	3785.76	-2.57502	0.634507	113.351	8.02e-23	1.6e-19	1.00492	1.01659	1.24867	0	0.240673	0.09965	0	0.0905258	0	2.88394	0.84761	0.938071	0.683062	0.531363	0.721145	0	0.233446	0.115289	370.435	202.772	232.153	281.91	347.289	327.93	236.575	194.964	203.019	266.325	246.886	236.044	179.097	324.33	180.987	252.989	231.492	224.765
LOC_Os08g32520.1	105.323	-1.33481	0.276682	112.045	1.51e-22	2.86e-19	10.7882	7.61731	11.1577	2.57603	2.80539	2.30568	9.1371	7.28266	10.5058	5.1328	5.05593	7.64029	14.6489	15.8378	12.8718	3.73685	3.06358	2.89911	12.5275	14.7621	13.0649	1.93937	1.85595	1.62013	3.77667	2.54066	2.38728	5.36204	4.26791	3.93517	6.72718	6.64899	5.22418	3.1864	4.04153	3.35342
LOC_Os03g02685.1	380.591	-1.36825	0.367891	111.214	2.27e-22	4.07e-19	22.3764	18.6541	31.8287	14.0471	13.7849	15.0375	86.353	74.9827	43.6394	62.4718	42.9844	95.2733	42.2056	63.7626	55.9205	18.486	20.5887	15.0365	58.7685	56.6699	57.1923	17.963	24.171	18.9992	27.944	29.69	34.2647	29.9245	27.7887	22.0511	53.5356	50.7205	49.2394	40.459	45.7367	45.605
LOC_Os06g38730.1	72.4897	2.99633	0.566631	110.047	4e-22	6.84e-19	3.66483	3.44124	3.16139	2.69816	2.57964	2.29978	1.39608	1.54642	1.85167	1.31741	1.34711	1.60999	2.00968	2.76405	2.08908	3.43595	2.76935	4.06884	0.0370222	0.13698	0.0359145	0.375124	0.462849	0.459478	0.218679	0.47059	0.446383	0.334518	0.544734	0.795856	0.566298	0.138584	0.464015	0.0804317	0.0565406	0.0792133
LOC_Os11g32110.4	1322.77	4.70978	1.18115	106.57	2.17e-21	3.54e-18	9.96e-05	0.000141588	2.39e-07	1.78756	0.789868	7.97818	6.25329	17.6567	19.7054	0.00385487	2.77e-05	0.202461	1.79061	9.3e-08	0.92762	28.6939	30.946	17.7934	46.7352	62.9671	60.6861	27.2284	27.8415	25.4348	39.2565	13.6855	23.6382	27.0781	34.1016	19.8934	30.7374	33.4408	27.1462	43.8909	27.9352	30.6139
LOC_Os06g32990.1	580.981	-3.38143	0.423123	105.804	3.15e-21	4.91e-18	26.7052	17.8452	16.1345	40.2602	55.499	24.6237	13.4332	10.7103	15.7751	19.7436	32.8187	34.5261	30.9425	34.1752	31.7888	6.0131	5.26226	9.46153	31.1866	18.9593	20.6735	24.6933	13.2241	20.951	24.2817	10.9021	11.9662	18.1613	18.7814	18.0363	31.0889	18.0266	31.5273	54.7483	62.2811	61.1658
LOC_Os05g03972.1	38.3295	2.30728	0.61681	104.891	4.91e-21	7.34e-18	4.56264	5.37701	4.4797	0.593676	0.732056	0.979366	0.376433	0.420075	0.594417	0.727656	1.1812	1.57488	0.853479	1.33506	0.995174	3.68479	3.22391	2.78588	0.171734	0.238272	0.277543	0.830831	0.717106	1.69674	0.254268	0.233504	0.128082	0.413653	0.370903	0.0998747	0.187736	0.241051	0.478381	0.248612	0.17479	0.147009
LOC_Os10g07440.1	703.919	-1.46013	0.226802	103.993	7.6e-21	1.09e-17	92.3109	88.1234	82.3425	46.5037	45.243	57.2393	59.8592	77.904	82.3824	52.1487	47.2536	52.475	66.5337	71.9597	87.6679	50.8171	45.0253	44.5235	99.4446	113.55	113.144	28.829	27.2	23.1293	54.7801	46.495	46.7517	38.6597	48.5228	30.9657	66.0652	48.4266	62.5036	89.8144	116.215	93.3974
LOC_Os02g21460.1	1046.44	0.349974	0.196878	103.721	8.68e-21	1.2e-17	28.6571	23.9466	26.9243	34.9759	40.6312	37.0305	37.6977	44.8805	45.5626	34.2897	29.1143	29.2235	37.5484	39.2184	42.205	38.753	35.7757	40.9721	50.4304	40.8686	50.1819	25.5575	19.2014	21.2411	59.5252	28.3894	46.8971	29.3927	22.7434	23.8265	25.0499	29.2524	30.32	23.6768	20.8171	20.6133
LOC_Os08g05440.1	217.231	-1.16859	0.211409	103.119	1.16e-20	1.54e-17	5.20245	4.75647	5.39977	4.95456	5.95409	4.91766	2.96169	2.98719	3.80206	2.84535	3.21353	3.20371	5.19005	4.06748	3.8381	3.90245	3.34111	3.74198	1.42825	1.42189	1.19797	0.769579	0.492568	0.484856	1.53453	0.73717	1.31711	0.948034	0.811684	1.09634	1.13691	1.21203	1.12503	2.25161	2.05844	2.35118
LOC_Os02g44880.1	1419.72	-1.22262	0.237239	102.853	1.32e-20	1.69e-17	48.6816	33.5485	36.9248	87.5975	111.984	91.9021	49.136	49.2643	45.9888	42.7338	49.5278	36.7099	47.0413	52.0468	40.7375	17.0886	21.3027	20.6392	73.3328	60.6724	74.1511	73.1839	51.0561	82.0455	34.643	26.6558	30.8581	44.0635	39.244	43.8747	42.2327	42.7121	45.6845	54.1214	34.3125	42.3928
LOC_Os11g07960.1	723.957	-0.83607	0.577631	102.469	1.59e-20	1.97e-17	1.11541	1.57021	3.76559	1.81955	1.02811	1.03138	24.1297	31.4779	11.1014	42.0003	25.2271	40.3407	5.33996	14.8698	20.8891	18.1709	11.0426	8.08645	52.4771	51.6533	45.9269	17.781	19.6866	19.7362	46.3584	33.3439	47.4368	33.6394	25.2898	21.8471	46.7462	43.5128	43.6012	77.9578	64.7699	79.0524
LOC_Os04g35280.1	1510.64	-1.46442	0.195417	102.261	1.76e-20	2.11e-17	47.5779	41.229	34.3693	21.4385	25.3749	18.9474	29.8389	30.6882	27.2464	32.0411	35.1925	36.6838	64.0738	51.2695	51.1536	21.6458	18.8387	22.6139	89.5824	74.2314	66.6724	26.5451	27.1276	26.0962	32.0918	28.6708	26.9553	38.5248	41.3024	31.7514	38.7171	49.0007	36.8166	47.3791	36.521	47.8517
LOC_Os01g49730.1	24.1078	1.73802	0.891566	101.64	2.38e-20	2.61e-17	6.06959	6.74446	3.44841	1.80174	2.32854	1.59559	1.1317	0.923236	1.65173	3.74662	3.40365	2.80844	5.96709	3.28177	3.95974	2.44726	2.18009	2.13731	0.0755273	0.0698463	0	1.776	1.69785	1.52729	0.528304	1.01459	0.54598	0.63574	0.62517	0.617773	0.82774	0.494574	0.473681	0.19635	0.0767507	0
LOC_Os02g56420.1	92.8188	-4.99224	1.15311	101.714	2.3e-20	2.61e-17	0.256588	0.492537	0.757959	3.88345	4.66698	3.44486	4.26991	1.7003	2.4636	3.23182	6.39395	3.88259	0.617849	2.07858	2.17611	0	0	0.0737876	2.22949	2.18588	1.72836	4.0295	3.52818	3.41894	5.92259	5.75509	5.00484	10.842	7.67905	8.519	9.22068	8.09383	10.5756	7.31455	3.17513	3.62737
LOC_Os08g10244.1	529.693	2.20771	0.668222	101.627	2.4e-20	2.61e-17	19.8997	20.3907	17.278	8.42814	12.9997	10.5132	2.44448	2.42942	3.11723	5.20348	7.50571	4.88043	10.4978	6.58793	6.45861	9.77406	10.5423	16.8928	0.05651	0.0489475	0.0354123	0.112576	0.375293	0.18278	0.0854305	0.231627	0.197332	0.288648	0.1391	0.46522	0.138491	0.0925359	0.0843892	0.0254849	0.0557413	0.0309716
LOC_Os02g33580.1	2515.79	0.291775	0.219396	100.805	3.58e-20	3.77e-17	65.608	58.5468	65.399	67.9925	73.145	75.2024	61.5144	69.7319	51.1283	78.7242	76.7235	76.0709	61.7005	63.7063	77.6956	62.412	61.3787	84.0953	46.1661	51.7007	56.0894	22.2552	39.0427	27.8287	18.6856	10.939	12.9644	34.7688	31.2323	30.9957	39.8813	35.3406	35.1621	35.086	28.1556	29.7074
LOC_Os04g33390.1	3478.73	-2.48802	0.431219	100.36	4.44e-20	4.55e-17	36.3307	23.7766	38.2788	398.307	553.193	490.83	49.4379	34.3942	56.4323	52.6431	157.463	71.109	28.9677	37.9373	39.9251	3.27058	4.27999	5.46047	123.301	127.593	146.885	355.985	252.131	363.367	32.6171	57.7794	54.3468	114.696	93.3427	116.043	62.3863	49.0563	54.2874	39.4736	35.9506	37.9166
LOC_Os05g06970.1	112.665	1.43644	0.555796	99.66	6.23e-20	6.21e-17	0.598538	0.626591	1.22798	0.668896	0.246256	0.356826	2.33309	1.51294	3.0499	3.43772	3.89129	5.96466	1.37474	2.24088	2.3038	0.547705	0.47752	0.9631	18.5101	8.00253	10.2394	5.856	4.79851	6.77433	3.74902	1.49003	2.12764	5.45807	8.7913	5.71625	11.5123	14.128	18.9045	1.29987	2.03124	2.17261
LOC_Os10g26940.1	28747.2	-0.202712	0.495292	98.8435	9.26e-20	8.98e-17	95.1223	64.3769	70.4821	198.795	229.403	137.71	676.15	1018.14	1416.97	696.06	598.697	511.17	448.688	417.466	622.373	509.392	424.077	1504.27	3352.23	2325.64	2889.29	2091.07	1930.88	2045.79	3200.05	2346.42	3193.2	2360.75	1529.27	1574.98	1018.05	2396.31	876.177	1916.88	2987.25	2850.33
LOC_Os02g43550.1	53.1754	-1.73421	0.38942	98.5041	1.09e-19	1.03e-16	3.61991	2.4028	3.21395	3.41553	4.62324	3.07686	1.14985	2.08394	2.97784	1.76304	1.45656	2.09911	2.62141	3.19555	2.62583	1.3561	0.665409	1.2555	11.2769	12.4112	10.4314	1.47644	1.94242	2.11923	2.19629	0.973036	2.61212	3.56198	3.05127	3.60267	2.96689	4.06677	2.69945	3.87889	4.35518	4.5333
LOC_Os06g01250.1	86.1227	-2.52131	0.863924	96.8081	2.49e-19	2.29e-16	0.722178	0.260481	0.370981	0.0977087	0.280372	0.221654	0.638882	1.18555	1.05292	0.626138	0.220244	0.961988	0.44171	0.349399	0.511746	0.106219	0.0494739	0.0427493	7.85584	19.545	32.963	0.601641	0.504953	0.446032	0.639334	0.211354	0.371059	1.65507	1.37414	0.934602	0.99185	0.849154	1.11037	0.450456	1.13479	1.02087
LOC_Os04g28250.1	175.353	-1.52957	0.60699	95.5557	4.56e-19	4.09e-16	1.08184	0.891714	1.59169	5.94527	9.17282	7.45782	38.0597	27.7632	20.4171	12.0264	12.1103	16.8924	5.86693	13.54	13.2334	0.80674	0.70029	1.75042	31.8373	17.187	14.9335	15.3018	26.6702	15.3409	18.0316	10.4531	9.42944	21.5651	21.4126	18.4216	18.1597	19.5018	26.2701	11.411	2.46299	4.63953
LOC_Os03g42710.1	206.227	-2.1205	0.465764	94.9413	6.14e-19	5.37e-16	2.99342	1.62174	2.75732	2.91221	2.64021	3.56393	10.2478	11.2686	4.91165	15.3959	12.8802	16.5816	10.478	10.343	9.82166	3.04602	2.38524	2.24342	4.69717	6.7546	3.84176	5.05282	11.1188	8.5014	9.11104	7.95142	9.77057	3.57887	3.20112	4.69886	14.5684	5.56263	8.97098	12.5538	9.55892	10.0225
LOC_Os04g15660.1	277.046	1.02821	0.334659	94.7078	6.88e-19	5.87e-16	14.911	14.601	15.5474	14.5231	17.6093	13.5693	6.08058	8.7402	7.72451	6.83211	6.82695	6.23175	8.49433	7.22832	8.6679	11.7183	13.0919	16.0501	0.356979	0.485586	0.142578	1.78437	0.836602	1.38377	1.5928	1.75218	1.82011	1.18892	0.840564	0.780997	1.31368	0.550217	0.855385	0.729839	0.812358	0.68296
LOC_Os09g19229.1	411.681	2.76689	0.705371	93.7443	1.1e-18	9.15e-16	15.36	10.1995	9.26735	8.2488	10.0398	7.93135	10.3	7.06871	14.6521	4.24802	9.14772	5.27282	15.4405	22.0967	16.7134	10.4967	10.3594	13.1923	0.996629	0.496467	0.574249	8.38619	15.4173	13.096	2.18855	12.3303	3.71201	3.43379	6.61231	6.06114	3.20282	2.84784	4.40556	0.160943	0.202382	0.60624
LOC_Os04g32980.1	1296.58	-0.56943	0.190123	93.425	1.28e-18	1.03e-15	44.9944	38.0388	41.9087	39.5862	45.0285	52.7869	56.3066	61.6402	45.738	61.8208	60.112	63.2938	58.2536	48.1394	52.3133	31.009	31.9986	40.0983	44.6694	40.9893	36.1707	16.0618	16.4734	14.9365	28.2432	25.8902	26.6928	28.3229	28.1257	26.0495	32.0171	25.6609	29.1716	23.9467	31.3723	28.388
LOC_Os10g35290.1	458.08	-0.276659	0.251988	93.4138	1.29e-18	1.03e-15	15.5066	13.8263	12.5308	10.2173	13.4786	9.97081	4.62404	6.0591	8.2329	4.72761	4.41411	4.79874	9.74428	8.43098	7.28538	11.7926	12.0355	12.4425	3.30327	3.96028	2.78472	4.63913	3.0724	3.91755	12.447	6.40383	9.69074	3.63217	2.50989	2.38442	5.32534	5.61236	4.73956	10.8147	8.49031	8.24755
LOC_Os04g52210.1	235.626	-4.99775	2.84274	93.3221	1.35e-18	1.05e-15	0.0913861	0.0716837	0.106336	0.246336	0.210313	0.248383	0	0.0205078	0	0.0604541	0.028856	0.18255	0	0	0.0447135	0	0	0	13.0325	16.3664	15.9843	4.20561	5.15896	4.99891	14.1136	13.1752	12.5028	9.28141	8.98978	8.10104	10.3705	6.87673	11.6007	10.5168	16.7043	16.4884
LOC_Os08g33370.1	2075.38	1.69784	0.291493	92.8114	1.72e-18	1.31e-15	64.7097	63.4789	84.5356	120.973	128.726	102.623	27.944	25.2467	15.0373	40.0528	34.243	31.0801	43.4184	35.9056	38.0537	115.898	95.5226	143.379	95.9146	65.6795	61.041	197.271	183.475	212.544	121.611	115.964	120.16	119.132	135.997	126.976	114.882	170.02	104.651	136.586	109.458	116.685
LOC_Os01g66150.1	1300.61	-0.482536	0.165583	92.2002	2.32e-18	1.73e-15	59.8549	49.8094	59.8601	42.9792	40.9178	37.1122	50.9845	41.9892	44.2663	46.8414	58.8475	57.9754	55.4224	57.5509	58.2147	46.5498	51.4308	54.2849	120.799	93.7485	109.425	61.9126	64.2267	65.1129	44.4361	42.4547	44.1432	70.2013	60.3831	57.5287	76.3942	62.2859	68.6117	81.5492	91.0743	85.3295
LOC_Os01g02920.1	1825.84	-1.02701	0.28296	92.064	2.48e-18	1.77e-15	23.7483	18.8107	25.0258	48.52	60.8574	47.1005	66.8746	67.0669	38.7512	69.3346	73.4745	80.7478	45.9136	54.7698	67.9389	19.497	16.6015	27.2323	56.5166	36.8238	37.5468	40.4794	43.2396	46.6795	31.3026	34.7723	32.6412	41.2342	45.0083	35.9247	49.7156	44.5228	52.1945	41.5284	32.6423	38.2746
LOC_Os07g05420.1	12.4228	-11.5032	2.73495	92.0646	2.47e-18	1.77e-15	0.241591	0.108359	0	0.407616	0.460671	0.547755	0.799679	0.653117	0.715375	0.228592	0.218363	0.184122	1.87729	1.52785	1.82376	0	0	0	1.18672	0.498937	0.24402	0.209179	0.133673	0.206531	0.248952	0.183737	0.3868	0.129897	0.296723	0.0418577	0.15731	0.538387	0.187844	0.437148	0.512289	0.769711
LOC_Os01g58240.1	232.318	1.38301	0.427611	91.3748	3.45e-18	2.43e-15	10.6557	6.39693	7.70475	8.34373	8.17583	9.9296	8.12313	5.50776	8.80548	5.20323	5.07667	5.00756	12.1905	9.28299	6.34505	3.44374	3.21775	2.70604	0.809883	0.873979	0.763701	1.217	0.8757	1.01004	3.23683	2.45052	3.13698	3.52291	3.65552	2.37975	11.604	6.77882	16.4017	2.52146	1.07638	1.03979
LOC_Os05g17830.1	39.7072	-0.100823	0.641163	90.5141	5.24e-18	3.61e-15	0.434827	0.433729	0.360846	0.16798	0.135707	0.118327	0.0214444	0.11681	0.113887	0.0685801	0.0826668	0.101374	0.111275	0.185229	0.257878	0.255693	0.235527	0.208473	0.120589	0.204135	0.104397	1.81321	1.54447	1.88818	0.491501	0.562027	1.32034	0.123881	0.115838	0.0889683	0.247115	0.218787	0.172439	0.488807	0.111417	0.287558
LOC_Os03g63210.1	127.337	-0.91901	0.213803	90.2753	5.88e-18	3.98e-15	29.1704	27.4947	25.7334	9.80468	14.0093	11.7439	17.8427	21.5656	23.361	20.4182	20.3825	22.6871	33.846	29.9052	30.1622	14.3563	15.3123	15.6974	11.6007	10.7257	10.5792	2.03628	1.2267	0.524551	4.58855	4.97586	3.6487	8.46268	7.45542	7.87904	9.16338	7.09551	10.9948	7.31564	8.14295	9.01628
LOC_Os02g20934.4	47.6321	-0.467204	0.613671	90.1024	6.39e-18	4.25e-15	8.57906	8.04962	8.39276	4.03619	4.1029	2.83685	0	0	0	1.0119	6.10886	4.36698	6.78601	8.61535	12.6288	7.85091	4.59538	8.15473	2.33504	2.34992	2.26253	1.41382	0.97003	0.85858	1.8547	0.869936	1.54068	1.92112	1.25488	0.699141	2.19821	1.87055	1.11989	2.65231	1.30201	1.30139
LOC_Os05g39790.1	131.231	1.21815	0.250198	90.0362	6.6e-18	4.3e-15	7.4743	6.77492	7.34929	2.77384	4.09044	3.72218	2.68192	4.00499	3.32328	3.00798	2.7741	3.93857	3.86587	2.77434	2.84527	7.47861	7.81765	9.37213	1.67879	1.55486	1.56995	2.13264	2.24452	2.39991	3.39605	2.51778	2.86301	3.09177	3.20013	1.97021	2.67491	2.36543	2.02629	2.23614	3.15764	2.55512
LOC_Os02g31074.1	125.605	0.481042	0.334889	89.1297	1.02e-17	6.55e-15	11.1226	11.7095	10.6491	2.07735	2.5937	2.07622	1.48755	2.15728	2.80816	1.47848	2.29606	1.79068	2.98033	2.98496	2.78129	4.72559	4.02164	2.97121	1.14362	1.02135	1.20498	1.78914	1.5342	1.31792	1.3592	1.48424	1.14495	0.902644	0.789201	0.939485	1.16341	1.05176	1.05032	0.753888	1.26469	1.1813
LOC_Os04g28040.1	67.1858	-1.10363	0.326413	89.0657	1.06e-17	6.64e-15	3.18667	2.84637	2.96651	2.66796	2.40325	2.25324	2.24641	1.81675	1.85681	2.33897	3.55505	3.59341	2.91317	2.93699	2.95902	1.9434	1.84765	2.01552	0.314777	0.44794	0.25832	0.280815	0.493875	0.555268	1.26526	1.03579	1.79704	0.320824	0.256633	0.422273	0.582198	0.861028	0.809343	1.00974	1.20776	1.03628
LOC_Os09g26670.1	94.3058	-2.82957	0.543432	88.7394	1.24e-17	7.64e-15	6.76861	4.59852	6.62034	1.68204	1.299	1.31706	8.04233	9.2931	8.9292	3.49689	2.15096	2.68456	6.49569	7.99475	23.4894	1.62687	3.26962	1.79449	18.2623	22.5211	29.0255	1.79087	1.65204	1.57335	3.52301	1.6187	1.71186	4.96036	4.09894	2.90356	4.66034	5.38878	3.48892	5.22156	6.78696	4.87855
LOC_Os03g03750.1	68.2757	4.13709	0.757431	87.9952	1.77e-17	1.08e-14	63.0922	85.7146	86.034	39.6683	57.4232	34.304	70.0039	74.3859	79.547	64.8193	114.64	55.935	64.5429	94.2364	118.795	73.0527	64.7268	114.99	0.620305	0.571528	2.40279	5.17463	11.5145	3.3935	9.63194	18.3767	13.6114	35.8144	50.1332	46.7727	49.0532	14.6267	31.0122	1.06841	1.87706	1.07198
LOC_Os05g43910.1	411.16	2.71544	0.511464	87.1585	2.65e-17	1.59e-14	20.8298	21.3835	16.3859	7.6984	10.0437	7.822	7.88805	9.08194	11.4679	17.5677	14.0126	15.8578	23.5053	10.7729	10.5253	4.78824	5.14792	5.26735	3.71679	1.64233	1.60724	7.86944	16.1962	13.2771	4.97083	11.4996	7.57746	6.92941	6.13314	3.57793	11.0994	13.9375	14.908	0.473058	0.795269	0.810533
LOC_Os12g09790.1	19.9233	-8.46131	1.70491	87.0661	2.78e-17	1.63e-14	0	0.0255644	0	0.071911	0.100048	0.048336	1.50463	0.417062	1.44656	1.26134	1.20423	1.82307	1.70687	1.87283	5.38131	0	0.0485505	0	0.0763352	0.11768	0.22209	0.0245994	0.0943853	0.0243173	0.15057	0.0259248	0.022758	0.0306478	0	0	0.0556225	0	0.0265787	0.0663143	0.0777018	0
LOC_Os08g40919.1	452.212	0.443333	0.362797	86.9599	2.92e-17	1.69e-14	17.8774	17.8557	17.2911	9.32492	13.6776	14.1643	6.35282	7.17107	7.05287	8.23925	7.02256	7.01775	12.9822	20.4205	17.4934	43.668	47.9162	33.1135	1.92439	2.35652	1.83113	0.713911	0.426933	0.375254	1.89895	1.14841	1.7343	0.607668	0.47982	0.7221	0.751614	0.542794	0.779402	1.95496	1.11442	0.810418
LOC_Os02g35830.1	722.395	-0.611794	0.162947	86.604	3.47e-17	1.97e-14	28.2346	23.467	31.6572	11.747	16.9501	12.5715	23.2749	20.0467	30.7367	29.8199	27.1197	30.1026	35.5527	36.7823	34.5142	16.0486	16.9026	20.5767	36.8665	35.9058	30.0345	9.82462	8.20155	8.17395	30.6046	21.6246	25.1647	18.3438	14.2545	14.8196	26.6977	26.9809	26.0762	23.5402	18.7917	19.2325
LOC_Os01g28500.1	2753.19	0.407219	1.02865	84.808	8.26e-17	4.63e-14	23.8982	14.7018	4.02002	14.6607	6.67405	10.7704	1313.72	655.074	154.668	1169.5	1151.17	1648.17	429.642	500.661	808.854	2.75186	4.15408	15.3685	42.1445	11.6917	22.2339	30.3826	13.0862	15.5652	3.76965	7.51349	7.3919	27.1915	29.9399	42.0323	46.4294	298.111	50.7567	0.713916	1.39579	1.49193
LOC_Os04g35680.1	682.48	4.24333	0.764916	84.3431	1.03e-16	5.7e-14	25.6166	27.4245	22.1517	46.5008	57.6667	55.6218	25.9415	19.2388	21.9683	14.833	32.7137	18.2608	15.7176	11.6548	9.0988	7.55045	10.2449	8.23661	1.00756	0.631324	0.693247	33.5899	97.4602	56.4986	5.10616	31.3554	12.4017	10.6457	20.6441	20.4976	12.8292	4.4403	17.3162	0.225807	0.363836	0.723444
LOC_Os06g29350.1	121.223	1.03243	0.392912	84.1593	1.13e-16	6.14e-14	2.09084	1.38774	2.05418	1.7018	1.33223	1.80459	1.78678	2.11674	2.22499	1.66275	1.23649	1.6336	1.39221	1.64591	1.58056	1.74008	1.82368	2.27819	0.257595	0.171558	0.209977	0.436546	0.276269	0.18667	0.637673	0.909479	0.808464	1.37536	2.43625	2.12946	0.618904	0.655722	0.817807	0.25977	0.524679	0.520201
LOC_Os03g25450.1	209.11	-1.29601	0.339006	84.1143	1.15e-16	6.18e-14	11.7041	10.1084	8.31197	7.17006	10.043	9.14052	3.45914	6.07622	8.54434	4.62355	4.53953	4.25795	6.01588	7.31421	6.81377	9.11037	8.7625	8.21376	1.80588	2.45786	1.326	1.62131	1.00487	1.70128	8.06628	4.91573	6.11504	2.11296	1.12424	1.94991	2.45321	2.51069	2.58699	7.12678	9.2172	7.97187
LOC_Os06g12090.1	49.1117	0.994452	0.54249	83.8103	1.34e-16	7.05e-14	17.2631	15.846	20.3436	16.6931	12.7553	10.6741	2.29656	2.90491	5.36495	3.49085	3.23095	6.67754	1.5163	3.5209	1.94565	8.21692	8.85845	5.6868	0.66232	1.13743	0.823214	0.372729	0.355861	1.09639	2.37546	1.67118	2.9178	1.70517	2.24111	1.88286	1.76465	1.15027	1.58326	2.29343	2.88237	2.18964
LOC_Os12g13810.1	28.8431	0.915166	3.09182	83.0021	1.97e-16	1.03e-13	0	0	0	0.581995	1.41058	1.74923	20.5121	9.39247	10.6644	1.50645	2.66453	1.01559	9.31154	5.27359	14.4359	0.169365	0	0	1.9707	1.2746	0.948077	30.3322	15.3275	12.1793	9.76003	11.8111	15.339	3.06735	5.64846	3.495	3.04359	2.39255	1.03108	0	0	0
LOC_Os07g06840.1	1487.95	-0.829314	0.195036	82.8735	2.1e-16	1.08e-13	50.7571	48.5339	44.4271	37.5976	45.8366	49.1628	26.8053	25.2565	36.8464	20.1297	31.0791	28.2175	35.342	45.3641	36.7241	12.8576	15.5444	19.6721	173.94	146.665	162.76	73.1365	91.3964	75.5557	53.6441	44.1338	51.8189	85.914	74.6307	77.439	95.0266	92.6999	90.2339	67.0505	70.7831	64.391
LOC_Os04g48160.1	165.48	-1.63189	0.351587	82.2455	2.84e-16	1.44e-13	4.28385	4.60845	4.49668	4.20979	4.63962	4.15391	8.76251	8.87672	5.50727	14.5398	9.53697	13.1496	11.3793	8.82563	8.5907	3.48113	3.511	5.88675	5.05901	4.1853	3.62545	2.64709	2.71318	2.04386	2.66933	1.18654	1.3788	3.67047	4.03578	2.815	2.74844	2.76389	2.92143	2.92	4.95668	3.7391
LOC_Os03g06520.1	3291.03	-1.79133	0.516229	81.5783	3.92e-16	1.95e-13	41.33	30.9	43.895	66.6074	62.0361	105.923	158.508	155.904	76.8996	116.361	113.943	140.165	93.8583	113.8	130.09	16.0171	11.5334	31.0316	84.827	148.365	135.008	49.3798	54.2515	41.6175	43.6513	50.4329	43.5342	48.1215	51.6379	39.2621	133.312	51.7009	128.243	37.2483	88.8496	57.0505
LOC_Os06g45250.1	166.533	-1.15629	0.297657	80.843	5.59e-16	2.75e-13	7.63407	5.81118	5.44816	6.65543	8.62448	9.13623	7.05799	6.06052	5.99154	4.86523	5.59452	5.94494	4.29924	5.24582	3.5029	3.66161	4.44011	3.39605	10.4681	11.3373	10.7739	3.9509	3.18499	3.68124	9.60504	4.98134	6.89518	6.59953	4.99968	3.67827	4.663	5.87697	4.81201	10.0094	12.1615	8.419
LOC_Os12g08090.1	541.903	-1.51565	0.250224	80.6856	6.03e-16	2.92e-13	20.8348	17.9168	20.6921	20.7117	31.9227	19.5173	14.079	9.27194	12.0912	19.1016	16.7602	19.1508	16.2797	18.2206	17.9646	15.9583	13.8972	16.074	12.945	11.2393	8.9293	18.0248	24.9843	22.6596	13.8571	12.6743	12.6646	7.93167	7.30431	7.21495	9.11871	9.79002	9.91377	19.8102	30.4671	22.2008
LOC_Os08g13930.2	1055.87	2.40479	0.366758	79.8246	9.13e-16	4.37e-13	16.3567	15.7336	13.6892	7.12103	8.1064	7.41451	7.46481	13.7503	19.9432	9.00629	11.3003	11.7285	6.29722	5.87982	9.40117	31.8243	31.1647	29.578	121.543	128.142	140.584	27.5632	42.3222	32.9165	54.6733	25.5362	29.4316	42.1491	46.5127	30.7551	57.491	45.0772	53.1417	29.2446	49.7859	47.2627
LOC_Os11g14060.1	72.3682	-0.259896	0.530597	79.6813	9.78e-16	4.62e-13	0.918526	0.461475	0.822039	1.88184	3.13338	2.0096	0.441775	0.364466	0.969875	0.34077	0.976682	0.294098	0.575245	1.19022	0.363359	0.346302	0.54915	0.37971	7.65798	5.45411	4.15675	1.56004	1.28155	1.97984	7.54027	4.62001	5.83731	4.10285	4.42395	3.61085	5.19306	6.66394	6.44047	6.14999	3.58419	3.70457
LOC_Os05g16220.1	418.605	-0.940883	0.223871	79.23	1.22e-15	5.66e-13	263.014	248.238	278.626	86.4291	111.246	95.185	156.525	160.744	199.922	234.242	282.706	256.65	359.35	580.243	485.401	93.4569	109.529	120.787	186.061	147.392	132.956	43.3699	45.3171	40.3521	150.024	109.198	112.005	242.182	243.354	315.951	430.389	423.14	538.798	193.085	161.315	180.64
LOC_Os06g09120.1	90.4623	2.0865	0.57195	79.0608	1.32e-15	6.06e-13	7.70227	7.31474	6.90934	5.6943	6.23246	4.3897	4.47791	4.52406	4.27702	3.91303	5.17387	4.12856	3.75129	4.20308	4.97843	5.07403	4.52136	5.49439	0.147996	0.219026	0.0574008	0.658882	0.824139	0.707627	0.321462	0.211347	0.158977	0.320819	0.453337	0.723054	0.420666	0.221579	0.340117	0.0514171	0.0301249	0.177368
LOC_Os08g08820.1	1621.49	-0.964726	0.244573	78.3828	1.83e-15	8.3e-13	33.8472	30.3678	27.9686	26.8422	28.3501	30.9232	47.8476	29.794	31.1629	30.2419	33.3708	31.9147	37.1248	32.4908	31.635	22.3409	18.7749	25.3079	43.9109	40.9673	40.0208	14.5579	14.3631	12.025	22.0336	17.6332	19.0986	20.5733	19.2381	16.1948	21.9866	18.5942	20.6293	35.9724	18.8768	24.922
LOC_Os07g48340.1	192.221	-1.95912	0.31588	76.6753	4.16e-15	1.86e-12	18.8504	20.2071	19.9641	6.97992	8.99346	9.16909	0.652709	1.06159	0	12.9655	15.6935	8.67811	8.14899	16.6878	12.9714	8.31365	9.88292	8.66204	35.5089	34.6972	33.1368	8.88156	8.72158	8.61507	4.99713	3.67772	5.08744	27.1306	20.9573	15.4098	12.7139	16.4833	13.5392	43.7082	36.22	38.4777
LOC_Os01g55940.1	479.633	-2.41558	0.591056	76.2045	5.21e-15	2.31e-12	1.38087	1.08317	1.39256	2.30114	2.37766	2.66145	5.38899	1.71476	2.0964	3.34948	3.89524	4.90389	3.57096	5.26542	5.45011	0.961341	0.457	1.3228	31.6235	47.2005	34.086	11.6685	20.4332	11.1476	12.6122	11.9066	5.46228	7.50287	10.3821	6.35043	21.0773	20.1096	31.9307	43.3133	16.3883	16.5894
LOC_Os02g45000.1	2265.35	-0.474572	0.283231	75.9934	5.77e-15	2.52e-12	124.531	126.672	123.471	28.1934	30.7764	33.8959	79.5415	76.2741	43.7613	129.994	132.854	129.157	140.267	122.681	118.577	48.3916	49.772	58.1284	249.612	182.546	197.139	22.2236	43.2808	29.4058	49.9546	27.7448	35.4747	60.5469	70.4455	52.4694	84.0874	75.5926	81.6578	46.7633	46.9041	44.3329
LOC_Os02g13800.1	346.019	-1.31339	0.374847	75.959	5.87e-15	2.53e-12	8.5461	8.74363	12.6099	4.95496	5.3277	3.57195	8.04301	6.80462	5.83636	22.9078	17.9704	29.0524	20.0155	17.5813	14.1905	6.00177	5.62856	5.46486	27.0459	37.7291	33.4401	6.92449	11.809	9.03398	8.93937	6.51566	9.90807	15.0911	10.3611	12.3207	21.2956	13.7884	22.0663	10.6023	20.7119	15.634
LOC_Os01g12320.1	169.31	-0.572064	3.73398	75.8861	6.08e-15	2.59e-12	0.336121	0.351093	0.751222	0	0	0	0	0	0	0.485496	0.0925563	0	0	0	0	0	0	0	20.697	21.7699	20.5932	8.17425	8.85668	6.14233	11.1383	10.1247	11.7422	15.6795	12.0382	13.9307	12.6097	9.99821	10.5205	11.7546	15.7309	14.807
LOC_Os04g43710.1	512.61	0.0389449	0.380597	75.8256	6.26e-15	2.64e-12	37.909	33.8151	33.3936	13.9524	17.1512	21.3469	19.3598	28.3963	40.8127	14.8558	14.5094	14.8975	30.464	50.0169	44.7818	14.5609	13.5185	24.464	58.6109	27.5966	34.3435	5.02018	3.6291	3.5414	101.465	51.8367	74.926	7.91177	6.02758	6.18938	29.8324	29.0511	29.4856	7.98607	14.9154	12.5597
LOC_Os01g50170.1	295.058	2.81206	0.566615	75.6799	6.71e-15	2.8e-12	5.21865	3.18293	4.31633	6.12278	8.37462	5.69088	1.69057	1.86865	2.47474	1.78549	1.74933	1.93596	6.25353	2.42554	3.65255	0.798914	1.03253	1.81451	6.9141	4.52996	4.18898	26.7426	39.3211	27.7826	5.76951	17.185	14.4284	31.045	20.9692	31.2273	17.6038	25.1707	18.848	1.4696	0.476355	0.647453
LOC_Os04g24300.1	91.0562	2.49778	0.505295	75.001	9.3e-15	3.83e-12	3.94158	3.02003	3.41856	7.0014	7.31844	7.45082	2.11152	1.92968	2.40245	1.91187	2.80517	1.96512	1.93219	1.67267	2.33403	1.90792	2.54352	2.91071	0.0808987	0.247417	0.088357	0.358627	0.319929	0.351024	0.37291	0.408401	0.509256	1.32669	0.186951	0.605461	0.900342	1.01933	0.724052	0.251309	0.252801	0.0976983
LOC_Os09g07640.1	258.83	-0.0811699	0.274032	74.725	1.06e-14	4.33e-12	6.47512	7.13682	6.4247	8.27194	10.2634	8.99782	5.46847	5.04277	5.51872	6.6427	7.34613	6.45048	6.04237	6.19587	7.02558	6.88128	6.61418	8.62267	0.535421	0.560427	0.628863	0.108647	0.0912582	0.228524	0.360226	0.200343	0.226309	0.424435	0.580281	0.409133	0.800325	0.369209	0.48561	0.440889	0.846515	0.723467
LOC_Os02g49850.1	115.149	1.13008	0.540362	74.4809	1.19e-14	4.81e-12	8.30481	12.6442	19.4455	9.04359	7.63917	9.50743	18.1267	19.1565	20.6052	23.4035	22.5243	24.4727	13.5529	10.3053	13.784	16.9546	12.6394	13.8461	2.5551	1.33894	0.41193	1.25497	0	0.492801	15.6145	13.4142	20.2039	0.818974	1.00791	0.896536	6.35056	3.50543	6.67716	4.20499	2.7687	1.75185
LOC_Os10g39860.2	1782.02	0.104398	0.159744	74.4133	1.23e-14	4.91e-12	153.069	144.67	141.242	124.911	137.616	130.935	101.444	116.888	135.521	97.6921	108.119	104.655	95.8908	123.03	119.831	155.465	152.556	128.871	119.212	123.803	132.343	183.654	229.894	199.465	118.49	100.439	98.6075	91.4199	79.5987	92.0832	105.106	110.056	101.982	124.613	130.914	126.534
LOC_Os01g49160.1	92.6815	-1.90559	0.449578	74.1189	1.42e-14	5.6e-12	1.3579	2.24016	2.41783	3.97812	4.57288	4.66273	4.81406	5.83453	2.33055	4.30917	5.36883	5.82231	4.29771	7.55511	8.13385	2.18964	1.72407	2.05801	3.81799	5.67409	3.49216	4.91658	6.34734	6.04251	1.40261	1.66904	1.88683	2.58203	1.36606	2.44837	4.97481	3.33153	3.04782	4.24497	3.79679	4.70188
LOC_Os05g07440.1	24.5349	-3.90086	0.581793	73.8305	1.63e-14	6.36e-12	20.1378	24.5531	20.2999	4.72122	2.41298	3.87008	2.76563	5.60235	5.69852	12.0279	16.0228	13.03	15.1057	12.2822	18.4878	3.42731	2.25637	1.33066	43.4405	33.7426	46.0447	6.56656	3.74702	5.98643	12.2935	9.25863	9.27579	21.7044	16.016	25.4042	21.5069	27.8179	19.8966	47.8146	40.8622	37.5543
LOC_Os09g35910.1	809.599	-0.269807	0.172575	73.5092	1.9e-14	7.34e-12	32.1207	28.1774	35.1492	18.9831	18.1407	16.6416	31.8573	36.3978	33.0177	35.1945	30.8194	45.4038	33.8924	40.7917	38.5007	43.1063	40.0055	44.5994	54.8547	46.5742	46.0679	17.8099	22.0354	15.839	28.9186	22.262	24.8416	36.5114	35.471	26.3584	37.1837	36.0541	32.0401	45.3522	48.7443	49.7437
LOC_Os04g01310.1	463.077	0.453585	0.240552	73.1436	2.27e-14	8.65e-12	7.85185	6.37235	8.61513	29.0862	33.0075	33.69	20.3549	17.7234	18.2688	13.3813	13.0679	14.1959	8.78449	9.88436	13.0352	7.98184	7.84675	11.6672	2.58142	1.27849	1.36044	2.88472	2.80569	2.58157	6.62646	5.89372	6.66491	3.89333	3.18259	3.11821	3.9312	4.08957	3.43929	2.79061	2.11074	2.38335
LOC_Os04g35080.1	131.55	0.0180847	0.293537	72.8817	2.57e-14	9.71e-12	3.4209	3.23142	3.16336	1.71503	2.16869	1.70908	1.95243	1.99561	2.14587	2.07187	1.82164	2.24893	2.51645	2.57932	2.43922	2.28092	2.20756	2.26052	2.95872	3.8275	4.1592	5.67329	4.76795	6.02037	2.49249	3.25115	3.38968	4.15819	2.37393	2.77913	1.92177	2.54806	1.478	1.97467	1.63366	1.7433
LOC_Os03g51920.1	1422.06	-2.20929	0.607589	72.8105	2.66e-14	9.94e-12	6.23314	4.89737	8.79418	57.3471	66.2196	126.113	39.2837	43.3522	36.1638	71.8081	71.9466	69.3978	26.5792	13.6289	22.4609	11.8524	14.3833	13.0261	14.5409	12.8573	13.0469	35.0049	30.1348	32.3569	16.6591	9.71299	13.8344	50.5252	32.3873	43.219	37.0887	14.2324	42.978	22.4302	151.119	96.4778
LOC_Os04g35070.1	270.01	-0.240878	0.148376	72.5808	2.97e-14	1.1e-11	21.4091	21.0438	17.0132	13.5156	15.407	14.515	17.3427	20.6159	19.748	19.6816	20.9795	20.9613	21.8983	23.5997	19.4709	16.6794	17.4037	20.1374	17.3669	15.9459	18.0392	12.7657	14.3974	15.7814	12.078	9.81943	10.8726	14.5863	16.2634	14.4459	15.4239	17.0155	17.0941	16.4841	16.1789	16.2838
LOC_Os07g33580.1	31.7931	3.99787	1.58417	72.558	3.01e-14	1.1e-11	0.442607	0.371192	0.595055	1.1872	0.546395	0.739003	2.79898	3.48472	4.01043	1.73848	1.16703	1.55692	2.12565	5.6677	4.96296	3.73592	2.89652	2.19841	0.312487	0.315773	0.404174	0	0.0343507	0.0505831	0.0385564	0.113328	0	0	0.177963	0.231342	0.121257	0.195972	0.41392	0	0	0.0316419
LOC_Os11g04954.1	100.169	-0.817229	0.344325	72.4927	3.1e-14	1.12e-11	4.84625	4.56683	5.62411	8.85534	11.2613	9.45396	1.98845	2.93886	3.18432	2.86559	2.01738	3.22664	3.07579	2.13036	2.67298	5.84515	6.61528	6.00967	1.66072	2.56014	2.0312	1.72667	1.528	2.49935	3.91419	2.77055	3.45724	2.4754	1.35204	1.71615	2.24003	1.66491	1.95408	5.80134	10.2044	8.15927
LOC_Os07g45195.1	895.039	-0.0668365	0.181453	72.3265	3.36e-14	1.2e-11	18.977	18.8115	19.3948	14.9116	15.5705	16.9946	11.6212	13.0363	18.3943	9.25098	9.30367	11.6646	12.6551	15.4144	16.7084	17.7721	17.4321	21.0847	28.2399	24.3861	23.6511	52.5486	47.6175	50.4655	55.2959	45.9942	52.9262	39.713	33.3875	37.0442	34.166	39.2917	31.4536	58.5088	37.1943	44.1156
LOC_Os11g06220.1	179.304	2.44855	0.418693	72.1993	3.57e-14	1.27e-11	5.94001	5.02411	5.37432	9.00108	10.3909	10.5012	8.90028	6.53419	9.38355	5.20578	8.41739	6.00304	4.86074	7.52549	6.85378	7.11187	7.04268	8.57998	0.395802	0.753083	0.576316	0.707589	1.91171	1.31239	1.87898	2.50981	1.78744	3.73398	4.36789	3.8212	3.0244	1.86814	3.55729	0.40746	0.84983	0.59902
LOC_Os12g44230.1	1256.24	0.047223	0.281895	71.8629	4.2e-14	1.47e-11	22.9069	17.8925	26.5582	13.0202	16.0109	13.2015	18.9777	17.6693	30.4292	14.1986	14.6581	12.6322	34.5327	39.5396	35.1773	19.8287	18.4522	29.9099	24.4237	15.3624	14.6616	31.3311	49.8377	34.6965	45.0165	34.9943	42.6887	47.0913	36.2352	43.7104	33.5761	55.9146	38.8714	28.3117	23.1963	26.3305
LOC_Os07g42380.1	369.59	-0.67488	0.299807	71.4686	5.07e-14	1.75e-11	22.1033	22.7429	21.291	11.1233	15.6571	12.5495	10.3645	12.1606	15.1306	15.9573	13.5347	13.4558	13.3718	12.6428	13.275	13.2861	11.2892	11.5571	12.4112	9.5286	6.78268	3.51009	3.03811	4.47548	24.0568	13.2904	18.8111	12.9968	10.3188	10.3121	10.9579	10.8567	12.7823	11.296	22.9331	16.6762
LOC_Os07g44190.1	551.274	-1.07075	0.337511	71.4674	5.07e-14	1.75e-11	23.7427	18.6594	22.0378	19.5327	26.0971	23.142	10.4756	16.5021	24.3365	13.0743	11.9082	12.8577	18.404	22.3756	17.0605	34.2334	31.9539	32.747	2.81485	3.13899	2.14298	4.83331	2.56198	3.64592	15.0775	8.31094	14.567	7.09746	3.81118	4.3746	5.86595	6.35124	6.1279	17.3908	27.0985	21.9329
LOC_Os11g23880.1	82.1684	-11.6391	2.97007	71.2436	5.65e-14	1.93e-11	1.82921	3.13627	4.60458	0	0	0	0	4.67e-07	0	0.333925	0	1.87076	0.028293	4.69171	1.93577	0	0	0	3.73064	3.08698	4.71885	1.37414	0.991145	2.19571	6.82033	4.15285	4.02718	1.52814	2.35451	1.63989	2.89121	2.89803	4.673	4.90921	1.31218	6.52603
LOC_Os01g72240.1	652.025	-0.463434	0.285412	71.2165	5.72e-14	1.93e-11	49.5932	37.7978	42.086	23.743	32.8596	26.6897	16.3015	20.17	30.5614	14.6657	15.6117	13.845	25.9432	32.7883	25.834	26.9372	28.6487	29.3063	7.47697	7.27325	4.36102	6.77888	3.32756	4.74768	22.2981	12.7417	16.3926	6.71043	4.84251	5.39078	10.2241	10.8951	10.5483	17.591	13.676	13.3203
LOC_Os01g02170.2	91.4826	-0.656925	0.301748	71.1214	5.99e-14	2.01e-11	1.9676	1.30267	1.61623	2.43503	2.8091	2.64284	0.807526	1.14868	1.47992	1.53776	0.930945	1.41378	1.35135	1.69222	1.46111	2.13051	1.92369	2.10534	0.567704	0.414224	0.565294	0.705743	0.450713	0.555941	1.54221	0.895421	1.6933	1.02762	0.509829	0.642079	1.14237	0.880802	0.982982	2.38921	1.84555	2.33966
LOC_Os01g58280.1	741.117	0.984465	0.500099	70.7998	6.98e-14	2.32e-11	14.3961	18.3154	19.1582	22.815	17.6016	15.3982	25.1956	13.3494	23.0084	33.5686	32.1665	23.888	82.5549	57.3574	74.4095	19.499	21.3962	11.5825	0.638769	0.409047	0.643328	0.973586	0.637813	1.0799	6.29835	6.38141	6.52498	15.0921	10.2423	12.3685	14.2581	29.2895	16.5522	4.11934	1.00034	2.62864
LOC_Os03g50120.1	110.704	-0.165508	0.301576	70.6984	7.33e-14	2.41e-11	3.86683	3.84722	4.75465	4.51879	6.11246	4.83748	2.7987	3.25297	4.71445	2.47644	1.92428	3.12704	3.4467	4.82474	2.76042	7.10208	7.19123	7.2778	1.1226	1.16052	1.31243	1.79113	1.37991	1.13725	7.92863	4.41621	5.76749	1.63011	1.63422	1.38313	3.10482	1.79193	3.00082	5.84927	6.14882	5.4837
LOC_Os04g12010.1	161.967	-1.65896	0.378129	70.5554	7.85e-14	2.56e-11	3.12667	2.0534	2.49942	3.67025	4.32525	2.41819	10.2865	9.58287	8.4835	6.12452	7.03911	9.44576	3.747	6.52218	7.7349	3.37055	4.62007	3.76869	4.50587	3.94889	2.93072	4.00928	5.16496	3.85144	5.13023	4.31611	4.22925	4.24579	4.86924	2.1059	3.98412	5.82704	3.64016	8.96636	9.43929	9.55158
LOC_Os04g53994.1	438.752	-0.13644	0.396428	70.5044	8.05e-14	2.6e-11	4.53778	3.13492	5.44602	20.3314	24.1966	19.8735	23.4921	20.9031	11.5225	16.2957	15.5027	15.6907	5.68717	9.35001	14.4065	5.07139	3.52452	8.97703	8.48372	7.90658	7.48271	5.36563	5.08883	5.9597	6.86328	5.37168	6.07281	5.86929	5.15776	5.63824	5.25412	5.03939	5.89258	3.91782	3.37204	3.25565
LOC_Os05g45440.1	421.238	-1.96036	0.570971	70.3005	8.87e-14	2.84e-11	30.1023	10.9568	37.1963	36.5076	33.6405	33.8906	156.351	197.385	69.0344	95.3514	99.7097	137.467	36.2674	74.0969	83.9895	16.2048	16.0974	29.2441	22.2731	20.7862	18.3044	18.2921	13.6289	16.7074	13.9332	14.0958	12.3905	15.6257	17.8867	14.3896	24.2143	17.2245	29.1608	13.5086	41.8388	28.1952
LOC_Os03g30934.2	403.958	2.7661	0.475566	70.1198	9.68e-14	3.07e-11	14.5302	8.6599	7.71367	14.5026	12.0777	15.2971	8.47677	21.34	22.6412	4.86593	6.18036	8.50319	3.97233	7.79326	8.1796	31.3676	22.4807	24.608	43.7202	19.604	29.4406	12.3897	19.0398	15.9684	13.2546	11.5021	13.5477	22.9624	28.1153	18.4517	23.8969	30.3063	14.0457	10.932	13.9302	14.7775
LOC_Os07g06800.1	97.6428	-1.41267	0.573288	69.68	1.19e-13	3.76e-11	3.12959	2.7908	2.6374	0.391016	0.896446	0.393402	0.545828	1.35946	2.31415	0.624506	1.19644	0.7346	1.39789	1.7772	1.83755	0.476655	1.02443	0.954483	40.3381	77.7088	79.4828	2.00758	1.76494	1.26183	2.86644	2.45633	1.77676	8.95063	7.93778	7.3664	7.08654	2.60231	4.78989	7.23008	5.73595	5.53943
LOC_Os06g36410.1	13.787	1.12341	1.05571	69.5659	1.26e-13	3.93e-11	7.13626	5.40466	9.97241	7.07071	9.30194	5.16103	2.61566	3.96806	3.84654	4.14312	2.34225	3.50032	6.71335	5.27994	1.4984	9.02754	9.69711	13.7938	0	0	0.25969	7.88152	6.86387	9.67826	0.16893	0	0.254949	0.647049	0	0.322598	0	1.30492	0	0.929218	0	0.465521
LOC_Os01g65692.1	52.758	7.82806	2.70704	69.5226	1.29e-13	3.98e-11	5.72288	5.86817	4.88439	9.89171	9.28169	9.89624	3.66696	4.58291	5.43503	4.29744	4.66486	4.49616	6.9321	4.37098	3.5915	14.5301	11.4818	10.4694	0	0.120174	0	0	0	0	0	0.267724	0.41007	0.468884	0.767562	0.303334	0	0	0.611075	0	0	0
LOC_Os11g17290.2	989.136	0.173333	0.491786	69.2775	1.45e-13	4.44e-11	54.1223	61.9844	50.9073	18.3506	25.1574	22.7236	13.4624	12.655	15.7379	19.9707	22.365	19.1064	27.8519	29.0004	25.7104	28.946	32.9052	37.1375	0	0	0	0.0265978	0	5.26e-10	5.18e-10	0.157014	0	0	0.178598	0.160264	0.120578	0.142046	0	0.156312	0.0802904	0.0413994
LOC_Os10g40390.1	200.943	-1.23291	0.209029	69.19	1.51e-13	4.59e-11	6.84612	6.03397	7.05336	3.62468	4.27888	3.52085	5.4899	6.71095	6.38559	4.10273	3.2362	4.23773	6.18694	7.70952	6.64662	6.21289	6.3756	5.48612	9.48648	8.56702	8.35531	4.20865	2.73429	3.00532	5.20749	3.72017	4.67161	4.52952	4.06666	3.03583	4.90893	4.70115	4.45634	8.99587	11.2266	9.22576
LOC_Os06g14240.1	185.324	-7.0184	0.853279	69.0577	1.61e-13	4.85e-11	4.55975	2.83576	5.93329	9.72749	10.2214	10.7192	3.83783	3.17271	6.37613	5.50774	9.36996	9.18137	5.00174	4.29385	5.04055	1.5466	2.72594	2.72646	9.36527	8.33365	5.98164	8.5996	4.72924	5.3703	11.605	7.97188	8.80524	7.32671	10.6674	7.85602	2.03481	1.57022	2.67839	6.57968	248.592	126.689
LOC_Os02g46990.1	132.665	-0.651535	0.248915	68.7964	1.82e-13	5.45e-11	5.03335	3.74298	4.53507	5.04728	5.80996	4.35889	2.11131	2.11415	3.62099	2.16893	1.83727	2.42913	4.6061	3.71265	3.41166	4.36964	3.85126	4.83302	1.65839	1.57844	1.07227	2.78726	1.93855	2.31942	4.66795	3.67173	3.80379	1.93968	1.21706	1.67658	2.4429	2.74393	2.23434	5.05318	4.01244	4.0939
LOC_Os03g37730.1	367.543	-0.654351	0.253855	68.7768	1.84e-13	5.46e-11	48.6771	42.5627	48.8094	35.6214	37.6194	31.1363	23.3319	25.2762	19.1138	40.7293	40.1044	39.6667	45.0308	36.9438	41.1333	36.2564	40.1347	46.6728	26.0396	34.9851	34.3947	13.567	14.9887	11.8931	35.2978	19.6387	20.229	14.3134	9.83083	7.85213	14.9273	16.5771	15.4445	20.7141	26.5173	26.0856
LOC_Os03g14590.1	1581.72	-1.94182	0.539705	68.7042	1.91e-13	5.6e-11	19.3133	15.9034	29.3835	33.6263	29.0952	30.3469	180.669	147.594	38.1024	113.971	87.8819	116.079	76.3407	161.442	171.789	15.3598	16.6496	24.755	31.365	30.6789	27.7048	32.6593	38.4074	30.8477	34.0265	42.4878	41.4518	18.32	12.7476	15.2304	74.7943	39.8485	31.9285	31.1131	21.4182	25.5194
LOC_Os03g22880.1	925.443	-0.61083	0.25585	68.6845	1.92e-13	5.61e-11	44.2332	36.4319	37.9305	32.1443	38.1587	34.2238	18.2306	21.1246	31.1248	18.0193	15.9751	16.396	34.5464	33.7436	26.7501	41.5079	38.6594	41.6331	15.0453	14.1578	10.7097	18.3179	10.2765	15.3564	46.2162	23.5929	36.2475	17.2816	11.9189	14.2633	23.4195	22.6507	18.8355	41.2437	43.8437	43.1047
LOC_Os10g28200.1	9122.63	0.181404	0.165842	68.6412	1.96e-13	5.68e-11	606.328	654.52	612.464	301.48	378.435	356.266	245.315	263.993	342.29	240.133	286.874	233.05	371.683	343.946	307.843	349.315	332.334	440.546	804.091	627.81	716.75	143.547	168.217	149.418	398.717	231.327	274.335	192.366	207.28	158.428	284.129	250.748	275.19	276.953	244.468	264.569
LOC_Os01g50450.1	2582.93	-0.0889091	0.168528	68.3811	2.23e-13	6.38e-11	140.7	146.96	140.726	63.9667	65.7121	57.4586	76.7539	74.5964	58.5446	123.489	117.642	127.245	116.053	111.042	94.2855	126.859	122.517	146.155	175.814	177.452	187.91	85.2923	106.606	95.8357	79.4848	55.501	68.0688	107.156	103.072	92.1047	120.109	87.44	106.596	152.684	125.878	135.06
LOC_Os11g42350.3	1499.97	0.329588	0.157996	68.0413	2.62e-13	7.45e-11	40.3892	39.8783	41.0381	34.2246	35.8595	30.667	29.3524	31.658	30.9682	31.0338	30.3363	29.9882	30.7828	33.2342	31.667	38.3164	40.9905	46.7776	42.9929	45.1281	48.9464	59.9985	87.8983	68.2466	59.6114	54.4334	50.1643	52.2642	50.5205	52.7125	41.892	49.3133	38.6507	53.2617	40.5572	43.8522
LOC_Os10g32550.1	572.859	-1.16216	0.365936	67.9119	2.79e-13	7.86e-11	20.1548	17.7609	18.5359	16.0267	20.2994	14.6257	11.9312	14.3448	21.3169	11.3977	9.29617	10.8828	12.3852	15.1389	13.8228	17.9683	15.3504	18.6497	5.58526	6.01935	2.78282	7.25765	7.29426	6.51317	29.5143	22.7373	28.4613	10.708	7.33251	7.92448	11.3133	7.21644	11.8288	16.5369	41.6742	26.8648
LOC_Os12g15470.2	1024.73	-0.679119	0.221823	67.7543	3e-13	8.41e-11	21.1719	19.1433	21.4619	17.3402	17.9481	13.0157	54.5599	46.661	38.8512	30.2866	30.7927	33.1834	30.4809	36.1823	38.0998	13.7352	11.5634	20.4503	32.8131	36.4202	31.9545	19.2294	17.6928	15.256	37.5543	31.6729	33.7679	29.347	30.8248	29.4097	35.7061	44.3557	35.8125	28.1008	24.0609	28.8381
LOC_Os08g07690.1	36.8276	3.74484	1.41991	67.5456	3.32e-13	9.22e-11	1.25905	0.508562	1.27199	10.6198	21.3042	6.66127	11.8185	24.1549	8.73138	2.83956	4.95103	5.72846	2.0599	1.15311	1.51626	0.0848522	0.392061	0.50873	0	0	0	0.100088	0	0.294172	0.510174	2.74563	1.7506	1.58404	4.08695	3.32709	5.4541	1.70729	4.87821	0.0877867	0	0.0869593
LOC_Os04g02900.1	11301.9	0.414015	0.167514	67.4888	3.41e-13	9.41e-11	303.428	286.29	297.396	214.518	256.604	252.872	393.414	363.968	380.841	487.145	418.427	435.916	316.057	319.772	364.878	347.251	328.245	530.145	376.139	278.237	282.632	157.512	210.344	173.231	324.353	208.085	244.476	266.717	247.751	218.879	250.687	249.085	243.861	252.95	199.353	221.088
LOC_Os04g47220.1	6663.07	-1.35736	0.280798	67.3349	3.67e-13	1e-10	227.219	198.53	235.018	229.822	223.716	284.352	383.738	207.553	301.753	412.108	365.229	487.703	524.184	455.337	376.453	160.877	144.132	156.817	333.415	379.045	335.508	185.592	188.458	155.397	202.083	266.303	266.677	355.867	236.898	266.28	437.428	378.693	383.613	319.271	376.751	353.794
LOC_Os03g63760.1	199.65	-0.183893	0.282964	67.1756	3.96e-13	1.08e-10	3.19393	3.13715	3.71378	8.35827	9.52965	7.87385	6.57644	7.22506	5.84093	6.37582	5.49293	4.894	5.03722	4.42875	5.13198	4.66734	2.35911	3.63646	17.7975	12.2418	9.12238	7.74108	9.21472	7.16605	11.0309	9.12748	10.4742	11.3313	11.5357	9.81263	10.971	12.153	13.1836	10.276	8.11244	12.0364
LOC_Os04g49690.1	595.567	-1.24503	0.361174	66.8702	4.58e-13	1.24e-10	16.5844	11.3112	14.11	55.3286	95.1755	55.7339	9.5057	9.3534	9.97233	15.5722	18.5766	16.6776	14.5473	13.2416	12.055	11.0021	8.47418	19.8781	8.90763	5.87142	5.49716	11.24	6.05685	9.98676	5.66879	4.20591	3.85552	9.5017	6.7995	7.92815	5.99598	8.60437	5.40266	12.8665	16.9639	16.3675
LOC_Os09g31930.1	142.461	-0.765015	0.965383	66.6833	5.01e-13	1.34e-10	12.9922	14.3516	12.0825	2.52964	3.40992	3.08021	2.45405	3.00176	4.87277	2.78865	3.74179	3.6524	5.01082	6.39944	4.89406	8.82941	7.89408	4.50998	0.0743644	0.0201882	0.076681	0.313672	0.164023	0.33615	0	0.0242629	0.0917149	0.0282258	0.0232648	0	0.0505177	0.0369879	0	0.0191113	0.186134	0
LOC_Os07g41050.1	20.8378	-1.62315	3.78302	66.4497	5.61e-13	1.49e-10	0.140472	0.0735082	0.196397	0.483991	0.46884	0.383255	0.0301436	0	0	0	0.399983	0	0	0	0	0	0	0	2.41517	2.16622	1.98643	0.709643	0.40812	0.94582	0.904897	0.187	0.393652	1.05743	0.647046	0.894522	1.08055	1.67779	0.649904	3.17729	2.30855	3.60297
LOC_Os02g03860.1	2186.35	0.480283	0.0980504	66.3613	5.85e-13	1.54e-10	120.935	110.69	113.595	103.516	97.7378	108.777	123.672	123.411	141.595	96.934	90.7134	98.3343	109.41	115.738	114.907	126.628	127.595	138.824	112.504	96.9104	104.036	94.5401	106.435	97.3776	144.059	112.078	116.34	104.416	104.518	92.7058	104.018	121.271	99.9908	90.8281	91.7119	88.0553
LOC_Os07g46060.1	853.593	-0.335083	0.352755	66.3534	5.87e-13	1.54e-10	12.9497	7.23491	10.5766	55.9443	74.6003	54.9085	23.8536	21.6545	26.1386	19.0467	30.1822	16.4678	9.11159	11.9018	11.2299	8.69139	7.03372	14.9037	1.99997	1.75813	1.31182	2.64086	2.90694	2.58661	3.95192	3.46043	4.34153	2.63974	1.45732	1.95461	2.77731	1.86885	2.57711	3.81272	2.20474	2.65842
LOC_Os08g35190.2	1027.9	-0.219862	0.259135	66.1742	6.39e-13	1.66e-10	55.428	64.6188	52.5364	30.9742	32.1579	40.7757	28.476	36.8887	36.9044	30.1984	27.6929	25.9112	36.3521	30.8598	32.9754	52.9303	54.6545	62.8809	23.7165	24.0099	19.3746	20.1195	27.5284	23.2438	52.2845	52.4645	47.7766	37.8358	40.7112	44.1259	37.7627	41.573	36.8221	49.8769	88.5024	90.602
LOC_Os02g45120.2	378.36	-1.78337	0.344942	66.1314	6.53e-13	1.68e-10	134.642	129.001	119.826	20.7741	23.9	28.3407	33.4719	44.5351	57.9749	22.7275	23.5532	26.9382	59.1322	65.5488	52.4138	36.6505	39.385	32.3391	1.79975	3.41042	2.01341	2.47087	0.830349	0.788256	2.90242	2.72438	3.23638	2.05346	1.77554	1.3556	1.72073	2.22336	2.56953	4.24114	5.50249	4.17702
LOC_Os07g29360.1	1042.33	0.223454	0.0911831	65.8531	7.46e-13	1.9e-10	15.1407	13.4301	14.643	16.0454	18.4267	17.1618	11.2334	10.6842	11.7509	12.3301	11.2017	11.4521	12.2033	11.3335	11.4091	13.7924	12.6354	16.2239	15.1413	16.1511	15.7794	10.641	11.9798	11.9722	16.1632	12.6514	14.5765	12.2512	12.3869	11.5532	11.9356	13.7237	13.0542	14.7632	12.5188	13.7621
LOC_Os12g11370.1	159.274	2.73936	0.501845	65.8553	7.45e-13	1.9e-10	1.71114	2.62157	3.25158	6.34411	7.93034	6.58789	2.51371	1.72993	3.63465	2.0865	3.46095	2.66885	1.66565	2.46661	2.56942	1.81777	1.63679	3.08046	0.184139	0.32646	0.163765	3.29934	3.09593	3.19207	1.61503	2.33852	1.57504	1.73793	1.57103	2.03205	2.48088	1.3355	2.38792	0.453453	0.0937493	0.354564
LOC_Os12g41530.1	40.85	-10.6151	2.79979	65.8178	7.58e-13	1.91e-10	0	0	0	0.522938	0.597616	0.60255	0.52104	0.934933	0.620154	3.99733	5.67671	7.6394	0.450247	4.49278	3.94927	0	0	0	0	0.134541	0.153769	0.269696	0.465726	0.672984	0.222328	0.45786	0.119089	0.700256	1.04935	0.799027	0.186565	0.296757	0.579705	0.183655	0.134497	0.15835
LOC_Os05g02310.1	90.6548	-1.70747	0.705733	65.7506	7.83e-13	1.96e-10	0.966924	1.06617	2.80332	17.0272	18.072	24.8622	18.8479	14.2486	6.84065	5.67255	9.23302	6.25765	3.90694	4.06906	5.52785	0.43839	0.508985	1.10017	1.22127	1.08047	1.85171	1.75826	1.23782	0.764364	0.791268	1.41757	1.19408	2.30032	1.8176	2.72401	2.84804	0.894232	2.21943	0.598885	0.917991	1.36432
LOC_Os03g52880.1	339.372	-0.773224	0.222755	65.6345	8.28e-13	2.06e-10	8.20792	7.10509	7.2234	10.9542	14.2003	12.1361	5.28686	5.3458	6.37416	4.48045	4.42303	4.9217	6.54036	7.2272	6.66804	5.86685	5.91408	5.49113	11.4827	9.24241	11.197	7.8182	6.28902	6.23276	4.44423	3.50457	3.97759	5.24199	5.40721	3.79275	5.39298	6.05146	4.18718	10.2054	5.39397	7.4829
LOC_Os05g13440.1	723.536	0.747981	0.12526	65.5971	8.43e-13	2.08e-10	39.8311	35.7168	42.418	35.9648	36.9174	38.0868	41.9829	41.3222	37.508	34.0553	32.1555	30.7419	30.5696	29.3061	28.7341	34.1132	32.4615	43.9878	41.4904	33.9266	34.0178	30.7115	35.7446	34.2332	38.6674	31.2859	31.2855	25.5544	26.6288	24.7909	31.9366	32.5883	31.704	24.9288	22.8192	23.8451
LOC_Os08g33370.2	3491.15	-3.26207	0.658929	65.5883	8.46e-13	2.08e-10	16.7485	7.10379	10.377	172.51	148.062	222.443	532.88	287.007	348.504	273.708	353.433	340.151	127.076	102.264	120.958	9.52482	7.63874	14.5436	0.865186	0.399957	0.623424	1.42367	2.32393	1.27709	1.34945	8.1064	1.85044	2.12239	1.93557	2.4785	1.57455	1.85595	1.77691	1.02745	1.55495	1.86907
LOC_Os08g37180.1	141.558	-3.38105	0.702606	65.5743	8.52e-13	2.08e-10	0.349221	0.0365487	0.0325496	1.16877	1.21928	0.866123	0.569492	0.912739	0.493595	7.2632	5.8777	11.9379	2.17103	3.5468	2.90755	0.0897089	0.104343	0.120241	3.27498	2.42337	3.95067	3.82222	5.45302	4.92887	4.66067	10.5664	9.56707	14.2533	15.7093	18.3677	10.9886	5.05683	11.3878	3.72826	3.18429	3.59174
LOC_Os07g26940.1	883.192	0.0979321	0.169004	65.4526	9.03e-13	2.19e-10	69.2044	63.17	66.4592	58.7304	61.9964	56.8092	66.1476	64.6453	82.0503	68.0441	66.9326	61.9309	70.4857	80.5305	76.2742	155.714	134.651	144.172	29.7402	25.8991	26.008	40.0411	44.8554	38.5232	57.8826	56.2074	48.493	29.5002	26.4249	32.0392	27.1391	36.2211	28.3906	48.4064	59.9166	55.5797
LOC_Os04g41620.1	178.376	0.76649	1.04355	65.4212	9.16e-13	2.21e-10	0.852361	0.613922	0.398002	0.263892	0.165111	0.425229	7.73319	10.9661	3.98657	4.94961	5.34154	7.336	34.2709	63.266	100.248	1.74542	1.91931	1.33684	5.78189	1.13126	2.31551	7.74784	1.71159	2.4018	0.552676	0.856882	0.750516	5.0841	2.69105	8.55831	8.39921	54.6149	5.28675	0.434053	0.113067	0.476177
LOC_Os12g07500.1	219.009	1.4775	0.390423	65.4054	9.23e-13	2.21e-10	20.6226	17.7497	23.6799	17.1831	17.8022	18.1764	12.2715	15.4111	18.5273	17.4028	15.1305	14.4715	13.9728	18.5667	15.0872	18.5002	20.0524	23.3141	0.945364	0.722339	0.478029	1.91532	1.14706	1.8112	0.610568	0.630932	0.663858	0.940149	0.436226	1.34026	0.629481	0.961474	0.687093	0.356806	0.292717	0.422331
LOC_Os05g29735.1	346.811	-1.08857	0.192003	65.3745	9.37e-13	2.23e-10	30.772	26.9147	33.2375	16.0304	13.0036	16.5545	8.51211	7.20683	11.4495	14.8736	13.3504	15.3675	24.5766	24.6523	18.889	15.231	17.7137	15.2021	36.032	36.0257	34.2385	22.4706	17.6536	20.6836	24.9614	20.9057	23.6337	42.0129	35.0816	31.6766	36.0402	32.8185	29.3352	54.9186	42.6351	50.4112
LOC_Os06g04480.1	463.252	1.86867	0.398701	65.3331	9.56e-13	2.25e-10	32.1309	29.3373	36.3407	20.75	16.661	25.9477	48.2292	46.1752	31.1531	43.9816	34.676	56.5474	25.2757	26.8196	25.5403	23	24.5656	25.4212	15.4963	20.9539	13.2988	39.6307	68.03	44.9079	22.7406	40.327	34.9227	28.7315	26.3094	30.9721	40.9202	29.9437	39.9599	14.0792	6.25931	8.4642
LOC_Os01g40250.1	628.543	-0.107832	0.281146	65.2378	1e-12	2.34e-10	8.13562	7.03643	6.76874	5.70061	7.8272	5.90326	3.24788	3.09593	5.10942	4.02183	3.26992	3.18203	5.11738	4.99075	4.26607	6.3706	6.84296	7.69724	2.2381	2.27663	1.90826	2.4483	1.7007	2.56488	8.11597	3.576	6.3739	2.74779	1.5825	1.83701	3.54768	3.05381	3.24734	6.57756	4.65147	4.51608
LOC_Os03g21080.1	543.525	-0.416673	0.126717	65.1237	1.06e-12	2.46e-10	12.5685	10.981	12.847	10.8866	11.3452	11.1391	11.3605	11.9503	12.9137	9.64168	7.81675	9.59592	7.91385	8.6162	8.62035	6.74958	6.66783	8.24684	8.45982	9.8126	9.0215	6.94564	9.21467	8.13844	10.6864	8.06962	10.1156	6.55234	5.55123	5.85031	7.72017	7.75983	7.60849	8.85481	8.22068	9.72522
LOC_Os12g13800.1	114.872	-1.04098	1.16252	65.0913	1.07e-12	2.48e-10	0	0.0883184	0	1.68588	1.66842	3.30675	20.0052	16.8883	19.7864	0.672132	4.18602	0.677791	8.27653	5.64512	17.6238	0.220177	0.169786	0.0734345	3.5221	1.38424	2.29943	49.7741	30.0141	27.439	22.335	24.1066	35.2591	11.3234	8.54652	10.0955	8.30471	5.10655	2.48522	0	0	0.452813
LOC_Os01g40190.1	166.308	-1.24845	0.541512	64.7624	1.26e-12	2.89e-10	1.62714	1.53347	2.43023	1.39668	1.82701	1.48778	10.1864	7.26016	3.14772	11.3719	9.10458	10.8573	8.32322	7.21814	7.60746	0.769767	0.837033	1.51524	2.00697	2.12714	1.41949	0.82766	2.59552	1.83685	1.19444	2.19113	2.44718	1.1333	1.35372	1.06911	3.24391	3.42366	2.86051	0.835609	1.34086	0.858872
LOC_Os04g07860.1	103.999	0.30979	0.317514	64.4478	1.46e-12	3.33e-10	4.24403	4.61888	4.21474	1.27426	1.86584	1.87085	0.992983	1.63915	1.34954	1.56502	1.78133	1.37534	2.373	1.81979	2.19937	3.00105	3.38179	3.58118	0.507356	0.579556	0.647959	0.867829	1.00488	1.10289	0.959272	0.564438	0.877923	0.597865	0.331914	0.664627	0.706652	0.750097	0.383807	0.801894	0.906598	0.640925
LOC_Os07g09400.1	725.775	0.00226438	0.194744	64.2385	1.61e-12	3.66e-10	16.1024	14.3642	13.2529	11.74	14.7768	11.7417	5.8229	6.83754	9.64131	7.97639	7.22424	6.94063	10.7461	10.7907	9.30193	13.1977	12.0152	13.3696	8.75866	7.84393	6.87601	6.34302	4.89844	5.76	15.473	8.74528	11.0582	8.1712	5.63678	6.25746	8.66816	9.67466	8.32963	12.7695	10.4867	10.6637
LOC_Os01g07730.1	319.233	-1.33982	0.398197	63.8288	1.96e-12	4.42e-10	9.03333	7.15324	6.05025	5.7803	6.73546	4.7696	25.2885	25.6574	13.1379	14.6049	13.4732	16.0788	13.3064	19.1731	21.0069	3.35211	2.94148	3.69509	12.4185	15.1278	18.1094	11.2755	8.87939	8.22125	8.70636	11.6288	11.3553	9.39382	11.0523	8.99758	14.5593	8.43878	14.9925	6.24603	7.21039	4.59601
LOC_Os02g38680.1	426.807	-0.550156	0.196227	63.6396	2.15e-12	4.81e-10	10.7996	8.66716	9.39297	5.71812	7.42375	5.53931	4.47932	4.9579	6.84548	4.80996	3.87413	5.03786	5.94325	7.77918	7.0466	7.91475	7.46947	9.31921	6.5602	6.95791	5.89798	5.03767	3.96714	4.77794	15.8165	8.63642	11.5734	5.9707	4.93857	4.85538	6.99823	6.36476	6.11228	10.5201	11.4967	12.1761
LOC_Os11g05110.1	3368.59	-0.112857	0.172688	63.6141	2.17e-12	4.84e-10	61.7646	59.9012	69.7317	95.9589	101.598	101.851	77.38	71.4557	63.1701	65.9422	59.4989	67.1687	58.1418	70.7398	78.5621	61.9257	53.4766	69.8433	78.5065	68.743	64.9033	171.627	229.059	209.544	88.0099	86.7716	85.2849	78.7285	62.9557	65.2283	83.7911	68.9022	79.4243	74.9738	75.688	74.8313
LOC_Os08g01220.1	577.563	-0.39478	0.430226	63.5967	2.19e-12	4.85e-10	18.3097	15.423	16.3206	24.6786	20.4979	30.1558	39.2158	44.17	42.3948	30.7834	23.8227	34.255	32.6831	30.6019	29.5528	9.71861	10.7932	15.1395	60.8163	35.3334	32.0904	11.9458	12.5092	8.47989	18.8432	12.9416	19.2236	16.0629	10.1274	7.47852	11.0584	27.7415	10.9204	5.84114	10.8288	8.20111
LOC_Os05g24340.1	74.6741	0.131331	0.30271	63.5795	2.21e-12	4.86e-10	7.59322	6.84538	5.11358	3.51686	4.60952	3.20748	2.48678	2.30571	3.54552	4.71771	4.69279	3.59569	5.18462	5.86702	3.85635	6.53408	5.33131	7.1836	3.55935	3.89494	2.52554	1.51234	2.05561	1.97163	5.57362	4.57747	5.40798	2.41332	2.54386	1.92828	1.97519	2.2045	2.20009	3.26249	2.19244	2.0608
LOC_Os01g05820.1	71.8405	-2.00191	0.515471	63.4052	2.4e-12	5.21e-10	2.54069	1.04953	3.17772	2.13784	2.02442	1.02763	6.73915	10.0882	6.04553	8.6787	5.84511	8.87146	3.22809	5.1614	4.90705	1.08716	0.965178	1.26561	0.696596	0.773186	0.675298	0.675125	0.258876	0.366665	0.895321	0.5337	1.21727	0.629077	0.453119	0.486436	0.876023	0.945133	1.16436	0.937568	0.992382	1.07707
LOC_Os02g49530.1	1674.55	0.388221	0.0787015	63.4175	2.39e-12	5.21e-10	127.1	115.036	128.334	103.448	108.368	93.3132	104.828	111.932	131.035	92.8561	91.1607	101.173	90.2908	100.013	92.3798	135.845	126.922	141.852	173.734	151.122	151.537	112.316	117.845	120.222	157.871	130.433	142.966	116.838	122.648	101.699	124.66	126.386	117.579	135.493	134.262	132.609
LOC_Os12g26290.1	12480.2	-1.52483	0.546034	63.337	2.48e-12	5.35e-10	20.3546	10.6048	10.3352	227.017	213.169	292.599	554.761	328.576	303.889	368.707	469.14	380.721	129.055	157.958	169.397	13.6081	6.48477	30.3719	238.212	82.9185	98.4968	521.866	699.724	677.555	339.985	512.579	356.525	383.273	576.876	532.538	357.479	319.645	431.089	112.657	105.605	126.603
LOC_Os02g52830.1	359.897	1.88876	0.415827	63.3142	2.51e-12	5.38e-10	2.58297	2.65659	2.14575	2.9906	2.57517	2.44624	8.27719	12.0275	6.532	6.91843	5.84932	7.38981	2.01052	2.34962	3.02894	3.89186	2.85998	4.15501	2.59953	1.50025	1.0344	7.68317	12.7868	11.5878	11.56	20.1062	15.5295	15.6837	20.6327	18.5176	11.9701	11.1859	15.5719	4.32419	4.95342	6.2185
LOC_Os10g30790.2	1752.82	-1.30635	0.33473	63.2918	2.53e-12	5.41e-10	41.3915	31.2289	51.4106	108.868	171.725	103.616	45.1149	51.9473	50.8057	27.0557	28.3184	31.5552	52.9839	39.2186	45.6497	34.0099	31.0554	45.5643	9.97027	6.74938	5.34229	16.6521	11.2353	18.8604	24.2499	22.967	24.0329	7.4945	4.60671	3.63836	14.4628	11.816	11.528	19.7824	30.4667	24.3627
LOC_Os08g07570.1	158.59	2.51302	0.754752	63.266	2.56e-12	5.44e-10	0.959494	1.02824	0.387331	1.14499	1.75964	0.853033	0.361838	0.433254	0.428273	0.740464	0.131317	0.502369	0.614702	0.717941	0.267531	0.665237	1.57249	0.595647	2.24639	1.3425	1.24385	22.9981	37.3002	19.719	8.34903	32.0486	22.8616	18.8304	17.3061	18.3277	6.12925	9.29919	7.09648	1.38338	2.17341	3.53425
LOC_Os01g19260.1	246.231	-1.02019	0.405074	63.2221	2.62e-12	5.52e-10	2.1384	2.38841	4.46998	20.9482	22.3025	19.0284	15.4922	10.9424	9.62256	13.6577	14.9788	16.3294	7.59656	12.3838	12.4705	1.95037	1.17813	3.02944	2.67852	1.94989	1.45906	3.00053	3.49186	3.10845	3.6553	3.93	4.36481	5.8715	3.22671	5.1141	6.64761	6.61964	6.28771	2.84917	1.99093	2.6794
LOC_Os07g14160.1	284.491	1.29108	0.379536	63.0337	2.86e-12	6.01e-10	13.4514	15.6909	16.8905	11.8298	13.8729	10.2505	9.57246	11.8802	17.2082	8.29021	7.02929	4.60976	14.6069	12.6875	9.80273	14.3205	15.0042	22.1555	1.76137	1.05928	1.58763	0.563479	1.99974	1.77374	8.4003	5.09493	6.71386	3.25351	3.92125	2.72539	4.05645	4.97836	4.07591	2.93909	1.88858	2.63937
LOC_Os10g38110.1	7119.97	1.11442	0.333191	63.0061	2.9e-12	6.05e-10	218.341	221.408	203.869	141.004	151.575	154.024	56.8109	52.0396	37.206	172.112	161.326	165.39	186.686	115.406	127.221	177.719	205.841	183.615	214.273	107.129	116.304	210.722	243.033	206.175	189.768	145.789	176.233	153.162	159.193	124.806	191.532	205.878	189.622	188.187	80.935	99.4327
LOC_Os05g46720.1	4310.19	0.416279	0.183189	62.9548	2.97e-12	6.16e-10	110.526	93.7925	106.928	126.75	133.721	125.141	151.359	157.007	116.432	121.732	122.093	120.994	110.28	124.066	131.237	101.896	89.7824	116.757	70.433	67.3123	72.0749	129.292	135.298	145.27	102.329	97.763	95.1837	64.0716	73.9506	62.7606	74.8834	98.3815	71.7058	61.5469	46.5135	48.5631
LOC_Os03g03660.2	279.755	-0.197466	1.11685	62.9207	3.02e-12	6.23e-10	0.238442	1.7e-05	0.0166899	0.000356873	0	1.49e-05	6.64558	8.53172	7.9634	3.67223	6.18431	0.539619	0.345321	1.13163	9.20296	1.08465	1.64989	3.61441	3.66356	4.06797	5.50654	3.63297	5.33931	3.13639	13.0893	12.9108	11.0124	7.99985	10.0459	6.75144	5.81413	8.82076	10.5001	7.49323	4.61903	4.85554
LOC_Os11g13810.1	560.334	-0.924127	0.238809	62.8555	3.12e-12	6.39e-10	11.3191	9.92975	12.6607	8.91837	11.3422	9.58328	5.86079	6.55132	9.6805	2.96799	4.33751	3.75975	6.01403	8.06197	6.49836	4.004	4.62048	5.83285	13.0168	17.0711	15.9876	7.82844	5.10997	6.79595	21.163	14.1414	17.7441	6.88718	5.68951	5.91983	9.50993	8.88011	9.27942	14.6486	11.4412	11.2657
LOC_Os01g53350.1	212.475	0.115839	0.400282	62.813	3.18e-12	6.45e-10	18.136	19.2196	23.2153	11.3223	11.1234	6.25716	2.60569	2.52609	3.90764	5.49931	8.83914	5.65311	8.92314	9.78873	7.24204	6.54853	6.10892	6.43549	4.56986	3.97334	3.51521	1.1797	2.20587	1.25291	2.70776	2.64213	3.24592	4.29261	5.56379	3.57965	10.1256	4.10516	8.91107	7.01192	4.27882	4.69449
LOC_Os11g47680.1	370.398	-0.819288	0.24336	62.8186	3.17e-12	6.45e-10	25.1539	17.8659	15.6532	11.7117	11.3911	15.7895	24.4547	27.1457	30.4831	18.1861	18.0178	19.0695	20.063	24.1658	27.2909	17.6759	15.8141	22.2585	56.7769	45.4793	47.5835	28.3818	26.7383	22.5194	37.3675	26.1306	27.0523	37.4159	35.277	33.7172	38.7801	46.0039	42.1873	45.4358	68.8066	57.6175
LOC_Os05g50770.2	174.082	-4.36297	1.13334	62.6219	3.49e-12	7.02e-10	0.440366	0.358251	1.02499	8.08596	14.9218	7.76557	1.98723	0.637195	1.60887	0.841714	2.87444	1.17313	0.352556	0.0528074	0.431134	0.0626005	0	0	3.76956	2.82709	2.47346	20.8316	13.4631	20.69	1.9091	4.10016	2.82477	3.15982	3.44969	4.38315	2.51136	3.40828	1.80912	2.4339	5.44444	4.42571
LOC_Os06g05120.1	165.921	2.18662	0.526385	62.5751	3.56e-12	7.14e-10	47.643	45.0013	62.5447	51.1702	36.753	29.1395	20.6022	15.0778	26.2977	25.176	24.3764	41.3719	28.509	46.9068	38.0018	39.1277	32.0842	21.0419	11.074	4.28021	9.13624	9.12697	7.13179	6.36161	12.3476	17.6396	13.5645	51.2022	33.6246	56.0943	37.3757	77.6616	33.011	11.0456	5.32098	9.77922
LOC_Os04g49160.1	1419.38	-0.42376	0.38534	62.5125	3.67e-12	7.32e-10	16.2041	14.0019	14.9026	24.52	20.8966	20.8893	126.549	165.799	92.4734	65.2968	87.398	75.1031	45.8115	95.5925	113.218	41.6969	30.6827	39.3808	66.327	51.5487	49.3174	42.6208	40.7718	43.5289	85.8773	91.5846	60.0579	69.5068	110.77	86.0905	119.722	85.1099	154.829	75.942	64.3031	72.9228
LOC_Os02g48170.1	128.382	-1.09347	0.405991	62.4017	3.87e-12	7.67e-10	10.2666	7.75256	11.3972	3.97702	2.91814	5.72636	13.1715	14.6361	6.72454	15.9517	11.7269	26.3711	14.6042	12.6685	11.4557	5.43133	4.64039	5.9806	19.6091	20.4868	17.8631	10.769	10.725	10.6505	11.1705	12.2423	12.5686	10.5339	7.36866	7.9461	18.8233	17.2797	14.5849	11.589	17.9976	14.5446
LOC_Os02g47190.1	69.9437	-0.713533	0.48154	62.3742	3.92e-12	7.73e-10	3.58778	2.68814	3.59153	1.11637	1.59154	1.61248	1.16813	1.09022	1.35338	0.850767	1.0041	0.755859	2.7682	1.50897	1.8848	2.20135	1.76916	2.66786	3.93616	3.71356	3.77694	13.6354	5.74666	9.87636	2.25982	2.25459	1.55346	1.42164	1.34588	0.916619	1.0333	2.24664	0.863586	1.67442	2.84338	2.83098
LOC_Os02g20830.1	28.1163	4.30426	1.25536	62.3304	4.01e-12	7.85e-10	2.9998	2.93422	3.9814	1.35597	1.41179	0.733995	1.45655	0.763386	0.994086	2.75921	2.11766	1.67022	1.27502	3.02412	2.6316	0.908627	1.36342	1.45178	0	0	0	0.857382	5.31571	1.78347	1.31101	12.3266	2.26811	6.90034	11.1831	11.1832	5.95024	1.72319	10.3147	0	0	0.464757
LOC_Os12g08130.1	1389.53	-1.78554	0.316541	62.2695	4.12e-12	8.04e-10	58.7345	46.5403	64.4742	56.4935	74.3049	51.6784	62.4976	44.9901	37.3033	54.5276	55.7221	69.9694	61.8799	49.517	62.5519	52.19	41.4136	54.0719	35.2916	29.0562	23.6227	25.823	21.172	27.3187	25.1745	21.8973	26.4265	17.7044	15.497	14.1888	23.7343	22.1126	23.442	47.3471	94.5327	59.8298
LOC_Os03g48270.1	1384.44	-0.595616	0.196188	62.0695	4.54e-12	8.79e-10	34.2502	27.113	31.0234	39.3267	45.7747	50.6514	14.4849	12.4564	15.3704	23.3123	27.9175	25.0083	27.9829	19.3385	20.2918	19.9672	19.1748	28.4064	65.4763	70.888	71.0943	44.8435	41.6519	43.8246	26.1816	19.5449	20.0627	42.6974	42.2475	32.479	37.9749	40.8226	35.7434	51.6439	58.9127	62.1021
LOC_Os09g29239.3	383.129	-1.41803	0.225601	62.0489	4.58e-12	8.83e-10	21.1418	19.4862	20.8129	7.55933	8.38381	6.28144	11.7896	13.4431	15.1294	13.6366	11.7348	16.0214	17.9936	22.0809	20.1526	10.6093	7.22787	12.1912	22.0344	21.9875	20.9123	6.31844	5.97389	5.81689	17.8671	11.4988	17.9118	11.5782	6.55363	9.61992	15.5493	16.2888	14.4422	20.4851	23.3363	17.9293
LOC_Os05g48010.1	473.116	-1.24789	0.226326	61.933	4.84e-12	9.28e-10	22.6003	19.0037	22.7107	29.9879	33.2576	32.2164	19.6442	13.6619	20.438	17.2897	24.9098	14.7195	25.9658	32.3173	24.0431	13.672	12.2737	17.7792	26.703	21.7582	20.7067	19.8397	21.3247	20.5911	19.2674	17.3547	16.307	24.0741	21.5251	24.0532	23.7103	26.9975	27.9017	30.3441	34.8201	33.8834
LOC_Os05g45050.2	31.3424	-0.375667	3.78582	61.8972	4.92e-12	9.39e-10	0	0	0	0.285354	0	0.540807	0.645775	0.204525	0.213478	0	0.717123	0.402175	0	0	0	0	0	0	3.0911	3.31785	2.50076	1.97889	1.95225	1.8311	5.72897	3.12712	5.14726	1.24209	1.81658	1.79266	2.24928	1.9287	3.21259	2.24046	2.89057	3.11171
LOC_Os09g30300.1	857.05	-0.642159	0.31866	61.7671	5.24e-12	1e-09	1308.31	1064.5	1314.7	370.867	460.069	580.653	1222.12	924.494	871.827	930.16	562.204	869.282	821.022	1045.62	858.727	328.854	366.548	302.966	271.298	288.157	298.085	183.081	244.413	167.446	445.097	334.603	369.336	425.56	303.073	491.673	620.507	690.398	832.004	290.129	414.902	307.047
LOC_Os11g09180.1	242.069	-12.0444	2.9445	61.7249	5.35e-12	1e-09	3.09e-07	6.19e-07	1.23e-06	1.18536	4.14e-07	0.261301	5.79765	2.06876	2.88e-07	7.71145	11.0902	6.97259	2.21288	14.7374	9.08721	3.06e-07	4.44e-07	2.71e-07	7.20159	5.00381	5.79751	8.89944	10.7563	8.90805	9.08089	16.3233	10.6397	14.4954	19.966	16.9719	35.1616	10.9859	36.2702	13.4649	20.4224	16.5778
LOC_Os11g09350.1	564.419	2.06774	0.509701	61.5989	5.68e-12	1.07e-09	22.3083	19.2001	24.2998	18.4884	20.7051	18.6363	30.7406	10.7428	21.2551	17.1873	24.8356	19.4301	21.4824	19.4121	18.0467	6.82074	5.83075	6.19968	4.34695	3.42948	3.03695	9.0386	18.1932	13.3618	7.4522	16.0515	8.47327	29.2525	36.9106	41.0569	44.0338	16.8984	44.8093	3.16446	2.34202	2.68157
LOC_Os03g38745.1	390.732	-1.15961	0.211293	61.489	5.98e-12	1.12e-09	44.43	42.3134	38.0337	11.4226	12.6383	11.5865	6.34283	7.42424	11.8394	17.5419	16.2332	16.812	26.4246	25.0989	27.6787	12.8282	14.9625	16.3559	36.4542	32.5579	28.7482	3.69927	6.3774	5.48044	12.6611	8.78099	12.4453	15.3305	12.6195	11.8107	12.3368	12.8774	11.9316	19.4533	14.5298	12.6577
LOC_Os01g16020.1	38.1	-2.22219	0.44777	61.4688	6.04e-12	1.12e-09	3.3034	3.19985	2.39118	1.34922	1.4797	1.32491	0.72396	0.918571	2.08632	0.605224	1.0229	0.843735	2.61397	2.35262	2.23531	0.84264	1.3301	0.605042	1.42815	1.96452	1.73935	0.284059	0.0680682	0.210331	1.8473	1.08537	1.28027	1.05817	0.647502	0.767274	1.3216	1.13074	1.22421	2.28925	2.571	1.81843
LOC_Os09g26300.1	49.5018	-2.63582	0.508249	61.3752	6.32e-12	1.17e-09	1.45764	1.08337	1.14094	3.95096	5.62342	3.74591	1.54036	1.40414	1.6895	3.74216	4.82916	7.34921	3.86931	3.20021	3.22092	0.404461	0.422818	0.527995	1.71657	1.45162	0.90283	3.38766	2.83313	3.24564	0.486716	1.55936	0.925672	1.59373	2.54636	1.1432	2.95206	2.01906	2.40859	2.38331	1.29697	2.35209
LOC_Os02g33820.1	4828.26	0.888645	0.34195	61.2288	6.77e-12	1.25e-09	476.826	324.812	356.094	386.166	355.734	338.797	620.058	408.115	831.289	251.915	316.975	295.174	361.485	531.579	495.811	360.523	286.954	301.264	187.777	102.698	131.504	298.237	306.798	286.595	299.619	410.354	356.137	711.821	435.755	641.214	464.74	559.667	444.021	145.114	172.087	222.425
LOC_Os10g13550.1	637.258	-0.362455	0.247133	61.212	6.83e-12	1.25e-09	19.3288	19.5797	19.2934	15.2827	16.1023	15.1924	31.4387	21.7055	26.1206	25.3271	21.7737	25.9517	28.7015	34.3269	32.9091	25.8247	22.1051	25.3289	16.516	19.3599	18.5077	14.8354	15.9705	18.3267	16.9429	15.4363	14.3594	14.3611	12.1635	11.6091	13.3953	16.0842	11.9482	19.7629	9.09943	12.6168
LOC_Os02g32580.1	858.217	-1.27185	0.542875	61.0957	7.21e-12	1.31e-09	16.2871	8.33007	22.227	23.8101	29.0517	40.8996	94.7149	85.5187	37.3621	123.284	89.3724	135.705	76.525	67.1841	59.3766	10.2898	10.5036	16.4437	24.4338	34.5918	18.139	44.1664	71.9091	51.9652	27.7994	46.3313	37.6165	31.0627	25.0407	28.904	100.448	57.7424	68.8328	17.2952	47.8725	32.7751
LOC_Os03g44430.1	107.722	-1.0749	0.357393	61.0419	7.4e-12	1.34e-09	6.68307	5.6985	5.78663	4.51222	5.34152	5.10254	2.3201	2.99283	4.48708	3.85889	1.86121	3.02148	3.75572	6.13373	4.49432	3.97493	4.53835	4.70627	1.44117	1.47484	0.862193	1.15772	0.825481	1.20242	3.90648	2.62811	3.67891	2.25252	1.11999	1.35556	2.58135	2.12327	2.40237	6.6312	3.58877	3.77995
LOC_Os06g50380.2	1992.82	0.686044	0.103107	60.9831	7.61e-12	1.37e-09	66.1443	62.2931	62.9893	55.1865	53.4972	54.7846	58.076	56.2259	63.701	52.4352	52.2492	53.8552	55.2969	46.563	50.2442	61.5528	63.5373	77.0435	63.0269	60.7423	60.9461	45.4782	54.3082	50.4871	69.0355	54.6068	59.216	53.4426	60.1229	51.4731	58.8583	59.9037	52.7981	53.0746	45.5186	44.2258
LOC_Os08g03570.1	1063.6	0.537421	0.177801	60.911	7.88e-12	1.41e-09	23.0433	23.3721	23.9808	43.6332	42.9668	42.6183	24.6409	26.1164	24.1917	23.8626	25.275	23.1227	26.5709	21.4843	22.0323	35.8189	33.1927	35.3441	25.2534	21.0679	24.3967	69.5536	70.1855	73.3357	28.925	33.6275	26.9081	27.3559	25.5758	30.2679	23.732	26.4629	25.3584	27.0312	23.4608	27.926
LOC_Os10g24810.1	1077.95	0.640241	0.120984	60.9019	7.91e-12	1.41e-09	34.4982	31.2918	34.0402	33.2316	35.0983	33.7685	36.8627	34.7772	37.3058	32.4356	34.1758	31.909	31.3876	31.8589	33.2451	29.8391	28.7549	35.9422	29.8591	30.6558	29.4444	30.5227	34.089	34.7211	33.3614	29.6514	30.1921	28.7946	35.6999	31.9684	31.3365	33.9434	34.2618	24.2192	17.9799	20.9302
LOC_Os04g55720.1	7470.54	0.718309	0.294841	60.7443	8.53e-12	1.51e-09	164.992	117.507	123.828	305.066	330.341	470.69	113.452	101.083	150.054	116.902	105.961	112.286	190.283	166.2	131.871	139.891	126.511	177.007	111.429	72.044	81.3469	540.29	681.64	560.312	159.729	182.053	191.409	178.092	104.472	158.323	120.798	127.798	120.353	93.0763	53.2127	60.0682
LOC_Os01g61044.2	286.209	-1.27664	0.433276	60.4554	9.79e-12	1.73e-09	4.52525	3.94348	3.3329	1.18844	1.16403	1.09397	4.77047	4.67105	2.78927	7.51265	6.34631	5.63672	16.5181	10.6002	10.6027	9.92338	8.93261	13.8106	10.06	6.65343	15.3038	8.23576	7.80401	6.92124	4.50544	5.00669	5.35598	9.3551	10.1823	4.71768	14.6595	8.59719	15.347	20.8694	32.5362	26.9744
LOC_Os06g04380.1	367.751	0.981727	0.255359	60.4125	9.99e-12	1.76e-09	12.01	9.48497	12.3833	11.6131	15.6293	9.60837	5.81312	6.30076	7.71924	5.78637	5.94261	7.13701	11.113	9.58888	6.73104	10.0401	9.79043	12.5049	18.5084	21.6448	23.6017	10.1168	10.1898	9.98645	26.7951	16.4805	17.8208	16.5301	18.243	18.4566	27.7514	20.7606	29.3215	19.1645	14.1239	13.6386
LOC_Os08g10250.1	161.26	1.97432	0.706015	60.3784	1.02e-11	1.78e-09	6.33626	4.77702	4.98528	4.55328	4.72558	4.45367	2.27395	1.99663	3.39355	3.3724	3.76264	2.70761	3.11328	2.19076	2.0808	2.56511	2.13167	2.70468	0.224533	0.168078	0.22216	1.93956	5.1068	2.96803	0.408537	4.16526	2.09263	3.85793	2.13058	4.04087	1.16616	1.5117	1.22214	0.2107	0.215195	0.564011
LOC_Os11g47330.1	197.679	0.726515	0.248004	60.3555	1.03e-11	1.79e-09	10.3535	10.8201	10.7476	6.14664	7.54358	8.42703	7.49903	7.27949	9.80396	6.20988	6.64681	7.14336	7.90427	7.11458	8.5376	13.3759	13.1897	15.281	2.32168	1.59113	2.06568	3.55613	4.87012	4.42774	4.67206	4.43577	5.48654	5.03151	4.49108	3.35884	3.98943	5.59767	4.55137	3.65374	5.86111	5.78623
LOC_Os10g26670.1	140.994	2.44517	0.628398	60.2999	1.05e-11	1.83e-09	4.40127	4.96842	4.61049	2.85412	3.4306	3.11854	0.37969	0.265687	0.971577	1.62198	3.03922	2.41774	0.326374	0.898195	0.191421	2.14685	2.93309	2.19772	30.6609	53.4624	55.2555	1.98631	2.71043	2.54507	6.17985	2.61765	3.02744	7.73589	7.52597	5.94692	9.93907	2.43432	8.95577	6.94972	6.0187	7.55868
LOC_Os04g02650.1	114.529	-0.163683	0.869526	60.2865	1.06e-11	1.83e-09	0.40303	0.158313	0.799568	0.448746	1.09195	1.10486	0.173937	0	0.047682	0.200542	0.319559	0.269317	0.280244	0.272165	0.0492994	0.0433896	0.100759	0.130673	15.2957	10.2581	11.2529	3.42931	7.25311	4.6908	19.0048	19.4807	17.7283	9.42474	18.4259	12.0723	12.6576	10.0323	16.3127	7.57025	5.23858	7.56291
LOC_Os03g06520.2	626.114	-3.34657	0.969848	60.1792	1.12e-11	1.91e-09	0.61779	0.392438	1.75975	5.99548	5.833	12.3725	26.2968	24.2824	8.0496	19.4627	22.8361	26.1261	11.6127	28.4667	14.8225	0.89656	0.621726	1.68422	14.1592	20.1827	16.8353	4.54161	7.75434	6.37996	5.76773	8.5038	13.3883	12.2528	13.3681	9.13053	56.79	7.41088	37.5717	1.72375	33.3946	23.3643
LOC_Os12g34854.1	84.8529	-0.798677	0.29438	60.1392	1.14e-11	1.94e-09	6.94939	7.11907	8.6353	6.57614	6.17211	5.60446	3.48525	4.72293	6.24013	3.39037	2.59329	2.6636	6.31091	5.35558	4.25031	8.80427	7.51303	8.48428	2.07934	2.07118	1.44611	2.85606	1.59098	2.35373	7.52181	5.20114	6.18698	2.18141	1.19574	2.30008	1.92595	2.84334	2.11711	6.15211	6.18112	6.57559
LOC_Os01g46500.1	633.02	0.345648	0.126625	60.0527	1.19e-11	2e-09	14.8124	14.0754	15.3325	8.7668	9.94948	8.24106	8.49815	8.54973	11.1575	10.6622	10.3635	9.70152	12.7406	11.0378	10.8025	10.0068	10.679	11.948	26.4048	23.3112	23.0021	7.73651	10.6048	8.93734	20.5254	14.7496	17.0718	11.5197	13.2984	10.4066	15.5291	16.1233	15.4402	12.0632	12.0606	11.2735
LOC_Os06g08660.1	87.9064	-0.0976625	0.254722	60.032	1.2e-11	2e-09	1.33638	1.14422	1.29666	1.27048	1.54558	1.59402	0.544341	0.795987	0.910946	0.753521	0.750147	0.779744	1.05632	1.24014	1.07337	1.00803	0.986451	1.16719	3.17963	2.90168	3.51393	1.46089	1.0744	1.20791	1.28482	0.988219	1.2222	1.81077	1.53634	1.62104	1.63509	1.03384	1.15616	1.18523	1.45848	1.25055
LOC_Os01g43010.2	115.301	-1.96286	0.397617	59.9726	1.23e-11	2.07e-09	3.52726	3.20684	3.36067	3.2504	3.63572	3.24452	2.83346	2.5647	2.65177	3.85277	5.11748	3.2879	2.9059	5.4234	4.03524	2.5364	2.65199	3.22507	0.5496	0.819956	0.928752	0.376305	0.147742	0.220007	0.540942	0.450609	0.348297	0.598067	0.459084	0.453184	0.832894	0.43137	0.703643	1.09392	1.93146	2.18492
LOC_Os02g35610.1	1573.49	-0.767635	0.137422	59.9639	1.24e-11	2.07e-09	2022.85	2011.04	2155.36	1694.86	1716.83	1606.88	2039.64	2017.78	2452.29	1591.25	1545.38	1801.37	1628.1	2114.88	2012.45	2145.44	2512.09	2311.56	2150.04	2009.72	2156.75	1471.38	1577.78	1177.69	1972.72	1693.06	1839.24	1805.28	1408.29	1339.68	1564.89	1787.19	1494.57	1643.5	1558.57	1659.76
LOC_Os02g31160.1	365.958	-0.59555	0.136088	59.8905	1.28e-11	2.14e-09	19.74	16.3985	19.2898	11.9921	12.8387	10.8426	11.6211	12.0009	12.5867	14.5648	14.5423	14.3833	19.0984	16.5655	17.4749	13.6836	15.7204	17.6426	39.7997	40.0825	38.3857	20.0803	17.1792	17.7318	25.0597	19.7873	21.524	21.8844	17.2317	17.9384	25.3816	27.625	21.1179	34.3301	33.3354	31.5889
LOC_Os11g12340.2	761.868	-4.01006	0.867043	59.7939	1.34e-11	2.23e-09	0.53277	0.376783	0.626742	0	0.0799491	0.0309053	0.0534222	0.0175773	0.0881056	4.57e-05	0.217456	0.45866	0.225536	0.321191	0.184004	0.0666073	0	0.0134144	17.9428	19.6148	20.5136	17.7257	17.0989	11.9249	19.7225	21.3721	23.2802	31.3184	20.7499	9.84618	28.1634	29.0932	14.2956	55.7535	37.1254	41.4235
LOC_Os01g51754.1	779.094	0.324597	0.319912	59.3982	1.62e-11	2.66e-09	20.0782	19.1101	18.5516	10.5863	12.6279	10.0382	10.2681	10.9451	10.6352	10.6034	9.71981	8.42401	13.227	9.22168	10.7635	7.31073	6.9884	6.49367	13.9606	19.9217	17.5415	2.35245	2.45324	2.43734	18.157	10.5188	13.478	4.91681	4.65958	4.27406	9.54211	4.13613	9.55189	5.43374	2.98292	3.50188
LOC_Os07g40986.2	39.6258	1.49693	1.37236	59.4075	1.61e-11	2.66e-09	4.58135	5.93203	5.04954	4.86633	6.66163	5.77396	2.32133	2.72868	3.58931	5.2787	3.04791	2.22144	2.92549	2.53468	3.05943	5.04731	4.26341	4.85776	0.159297	0.0491125	0	0.413708	0.12432	0	0.685766	0.817831	0.669882	0.231169	0	0.0621581	0	0.050393	0.111246	0	0	0.0909545
LOC_Os01g08090.1	601.416	0.76193	0.283942	59.345	1.66e-11	2.71e-09	24.2297	18.3826	27.5831	39.7301	43.8948	35.6892	33.8546	46.2779	34.6496	33.5396	26.0427	34.0912	28.5091	31.2365	48.2578	21.8104	17.4473	24.797	3.11895	2.47278	2.31426	10.9104	12.7956	12.2692	4.65324	4.02803	5.07345	8.2783	7.83797	7.88729	8.28182	9.85741	6.11743	3.53789	2.20244	2.77907
LOC_Os04g52700.1	651.854	-0.701641	0.168524	59.3507	1.66e-11	2.71e-09	31.5843	27.055	25.3984	26.3741	38.2325	28.6465	23.3094	23.726	27.3426	17.5758	25.9178	24.0349	37.2956	36.6589	37.2886	30.1925	35.0033	34.1845	48.7946	38.0519	39.9554	34.2698	41.5842	33.2586	26.4557	21.7768	22.1372	33.9003	37.1422	33.5273	41.8916	38.9388	41.157	59.9957	60.6492	57.1323
LOC_Os06g43780.1	167.926	-2.53629	0.432394	59.3148	1.68e-11	2.73e-09	4.58688	3.649	5.21037	15.8452	23.2017	11.8308	3.33938	2.85644	3.43057	7.8631	13.1126	11.1413	5.61249	10.1412	8.91564	1.69258	1.15666	2.99879	2.91269	2.42168	1.87201	5.92797	2.70497	4.79053	2.10199	1.90448	1.55368	2.83745	3.39385	3.35112	2.9343	3.06234	3.24789	3.69471	3.53028	5.40736
LOC_Os12g13910.1	189.544	-2.00039	0.567198	59.2791	1.71e-11	2.77e-09	4.33088	1.79034	6.51394	4.01441	4.52427	4.58745	8.96971	12.8641	4.80308	16.7805	9.25942	18.1581	10.6684	11.0036	8.51174	2.30736	2.93713	2.97735	3.71685	4.9113	2.53663	5.3711	6.02927	6.53658	7.69328	7.9882	6.32571	3.65306	1.29668	3.09081	10.5364	9.26243	8.87569	5.33446	13.1206	12.5995
LOC_Os09g25945.1	105.243	-0.996839	0.291165	59.2171	1.76e-11	2.84e-09	5.59643	4.96748	5.26425	2.2285	3.48823	2.40056	1.65768	1.22219	1.45824	1.55586	2.27819	2.57077	4.1249	3.49208	2.92695	3.47053	3.06507	3.33766	4.73338	3.70646	3.56121	2.29588	2.59165	2.24595	6.49169	3.4466	6.24896	3.22983	3.1348	2.52804	3.02925	4.27881	2.89408	5.44919	6.33713	7.5045
LOC_Os06g33200.1	906.511	-1.02185	0.213784	59.1001	1.86e-11	3e-09	95.7157	76.9731	83.5304	27.4241	29.0726	34.941	71.3279	85.5075	90.8958	52.841	50.5521	49.4667	63.2626	94.2399	111.083	74.4209	68.6211	70.8215	162.612	140.137	146.087	63.0654	59.497	57.5891	116.035	80.1707	92.1296	114.861	88.5404	84.0254	124.163	123.233	122.381	162.112	209.431	217.934
LOC_Os04g49194.1	388.756	2.60613	0.631204	59.0744	1.89e-11	3e-09	2.77733	5.18959	6.57663	8.94108	10.2497	9.39081	22.8389	11.0424	20.9831	23.4531	44.4485	30.1783	17	38.2132	30.0632	5.39409	5.79943	7.37238	0.623723	0.206038	0.259033	1.47202	1.65889	1.6226	4.41602	9.35533	5.16053	23.8642	22.1765	25.2755	69.3638	30.8886	100.778	2.08808	1.08769	4.04391
LOC_Os11g39660.1	87.7275	-1.36701	3.73558	58.9823	1.97e-11	3.13e-09	0.0772223	0	0	0	0	0	0	0	0	0.170348	0	0.288489	0	0	0	0	0	0	3.63307	4.0222	4.02968	2.78705	3.07444	3.69617	6.47306	4.09215	5.01276	3.66623	2.79575	2.69204	3.88476	2.90032	3.30025	5.97835	8.25398	8.08295
LOC_Os07g35340.1	532.613	1.48433	0.378732	58.9439	2.01e-11	3.17e-09	10.6007	11.2768	12.8231	42.7128	51.5411	45.5305	21.2104	24.7491	20.87	13.8426	13.2938	13.2438	17.4115	14.9798	15.372	12.1971	9.8202	11.7908	1.56426	0.580971	0.328008	7.11078	11.0196	9.27679	6.17802	10.3997	6.90835	6.72167	4.67265	6.46147	5.17377	6.8266	6.05731	1.3432	1.42628	1.84029
LOC_Os02g37690.1	276.282	-1.40796	0.311893	58.9146	2.04e-11	3.2e-09	12.5961	8.27221	9.12155	8.09084	7.75964	6.81083	7.71904	4.9142	6.28758	9.07143	9.01298	10.8326	14.8002	9.31375	7.38477	10.5435	8.0535	10.3913	9.53452	11.4381	11.5146	4.89262	3.2174	3.37041	2.68095	2.29832	2.22394	7.02883	7.21595	6.45249	5.27471	6.2724	4.58754	13.0999	14.0268	12.589
LOC_Os03g54000.1	1097.37	-2.56325	0.386699	58.8826	2.07e-11	3.24e-09	56.9056	52.1949	44.2283	11.7011	13.308	15.9214	15.6219	13.6349	31.52	17.4753	20.3032	24.7377	31.2035	47.7857	33.564	7.23394	6.68587	9.23123	52.8305	58.5669	56.9392	9.66919	7.69104	7.86027	13.4027	7.37267	10.1118	12.5976	13.2727	8.51719	7.48415	15.8147	7.32227	9.90853	15.1517	12.2453
LOC_Os04g53810.1	710.647	0.00311951	0.485808	58.8551	2.1e-11	3.27e-09	5.63959	4.70708	6.32158	43.5441	36.3328	71.8294	8.91744	4.73008	16.1139	6.24207	6.23418	8.47503	15.6932	7.59264	5.58858	4.46358	3.5201	2.36631	31.9506	30.4817	31.7278	35.3499	32.7064	24.1433	62.3338	79.3507	68.8298	30.8107	27.3171	30.3527	46.4968	51.4047	41.2677	19.1828	16.0089	15.6999
LOC_Os10g05250.1	370.235	2.51191	0.444734	58.8282	2.12e-11	3.29e-09	11.2584	10.3907	12.4837	26.134	30.3212	21.2985	9.88747	10.7083	11.4972	7.12099	11.2731	9.16848	8.27631	4.71945	4.95986	11.7935	10.9536	16.4277	1.65746	2.28888	2.64906	3.33831	5.17182	4.83972	5.13138	8.50993	7.13765	8.21098	4.31584	7.32749	5.68929	3.86665	6.2179	3.24512	1.06939	1.79832
LOC_Os02g53420.1	2179.07	0.0218004	0.19793	58.7716	2.18e-11	3.37e-09	61.2298	55.1043	61.1187	49.4768	64.1144	54.213	33.2655	35.0402	54.3008	31.9434	30.17	34.1024	43.9586	53.5369	41.8152	68.0297	63.6514	67.451	39.0594	30.8743	29.3518	38.0908	30.9942	32.9599	97.1897	55.2841	76.8745	38.2373	30.1394	28.2897	47.2011	38.62	49.3867	65.1663	68.2521	59.6164
LOC_Os10g41930.6	48.6959	-8.65986	2.73195	58.7101	2.24e-11	3.45e-09	0.156342	0	0.279441	0.739032	0.754077	2.20199	1.43387	1.43688	0.393599	3.13138	1.32936	1.8837	0.656208	1.15052	2.15638	0	0	0	1.29409	3.153	3.5966	4.2215	3.92504	3.33389	1.87343	1.79436	2.05336	2.33829	3.99019	3.20743	3.68533	3.29377	4.5545	1.80851	1.44374	1.45335
LOC_Os03g40540.1	605.094	0.270601	0.550522	58.6562	2.3e-11	3.53e-09	5.30932	3.64505	4.30096	4.20837	4.64588	3.9962	10.6521	9.8204	16.5636	6.40577	5.45271	6.37475	4.90676	10.8051	10.851	4.46305	3.90336	6.76979	65.2818	92.0802	110.827	13.4306	5.50475	7.35162	41.1315	23.7286	29.4332	11.5834	12.6537	8.97661	26.7581	6.17073	27.3736	8.20404	12.1631	7.93753
LOC_Os06g45100.1	238.574	-0.854009	0.449675	58.5881	2.38e-11	3.63e-09	3.85222	4.06062	3.23752	1.96315	2.40447	1.83558	9.12853	5.31465	7.54708	7.36235	6.55472	8.02927	4.17657	4.59606	3.59959	3.36546	3.13941	3.48452	17.6166	28.8786	26.9089	4.43832	4.116	3.75037	10.5149	8.9555	8.3179	6.75697	8.45871	4.87776	6.46388	3.02031	7.05857	4.32294	12.4031	7.33381
LOC_Os03g05920.1	740.136	1.38266	0.465699	58.5637	2.41e-11	3.66e-09	15.9873	9.57449	13.2287	46.3398	66.1526	41.2844	10.9457	14.4267	13.368	15.1364	17.8762	15.9763	16.2247	9.45635	8.98534	7.88336	7.68095	11.2876	22.2135	15.0919	20.4549	167.857	46.6978	125.745	7.64471	13.6148	10.1814	7.84245	7.47593	8.13201	10.6086	8.50662	9.001	3.12241	2.58893	2.64273
LOC_Os02g32840.1	354.546	-0.98179	0.44353	58.3425	2.67e-11	4e-09	19.7121	17.1814	15.4233	22.1548	21.4176	18.7285	53.5279	47.8006	26.0155	34.4491	45.1473	46.2104	37.3884	71.5069	61.9117	21.0588	13.9512	18.4459	77.0919	25.3814	34.9075	25.7436	32.7194	33.432	21.8165	19.6989	16.3652	22.9086	29.2276	19.7274	41.5245	42.9855	45.635	37.3996	21.5154	21.7086
LOC_Os08g45030.1	1267.55	-1.18623	0.434845	58.0837	3.02e-11	4.55e-09	15.7465	9.39458	15.3347	15.837	19.4482	20.3794	41.9048	29.0417	13.297	59.1333	46.5539	59.7451	34.0701	24.311	23.0412	9.03177	6.99194	12.1375	7.2283	4.61715	4.24951	1.79173	2.05775	1.66169	3.89874	2.03128	2.55144	4.04301	6.49559	3.54064	4.05019	4.26371	5.13916	3.80692	3.04513	3.7979
LOC_Os09g26340.1	17.2436	-3.64899	0.984077	57.9869	3.17e-11	4.75e-09	0.951415	0.6855	1.64049	0.936971	1.34451	1.04983	2.16336	0.855019	1.09541	1.40492	2.47557	1.58313	1.08959	2.46043	2.10896	1.5915	1.46308	1.16962	0	4.84e-08	0	0	0	0	1.84171	1.87064	2.44197	0.402143	0.750514	0	0.319234	0.273882	1.5e-09	0.416019	2.72974	2.63344
LOC_Os01g68160.2	389.084	-6.4936	2.68981	57.9779	3.18e-11	4.75e-09	0	0.34757	0.34074	0	0	0	0	0.132087	0	0	0	0	0	0	0.366691	0	0	0	24.6921	20.5035	16.769	35.3754	35.9281	34.0626	46.5876	38.5462	45.8008	24.8502	23.9149	26.2331	26.581	39.6233	23.8066	29.763	20.3605	27.9318
LOC_Os06g41770.1	599.631	0.667082	0.314199	57.9259	3.26e-11	4.85e-09	41.9138	42.1588	52.6698	40.3552	31.2502	42.1781	25.3509	17.2744	28.5597	24.7459	24.1886	26.9505	14.1017	17.2114	12.8819	33.5001	30.7289	21.4103	12.1336	11.5619	9.39202	30.3147	42.6833	31.9035	19.4737	28.3723	29.2254	12.0583	12.4353	14.272	14.6981	15.0106	12.5493	19.2283	14.9543	18.5474
LOC_Os01g33784.1	482.247	-0.688788	0.297199	57.8743	3.34e-11	4.95e-09	25.5439	28.1075	27.9641	14.2227	15.144	14.1842	47.6789	41.7296	28.2479	38.9025	38.5406	39.1708	27.4119	24.7568	25.8748	18.7837	18.4127	22.0033	12.6679	18.5312	22.0635	4.84078	5.94397	5.711	12.6539	7.85325	10.8374	9.19774	8.82363	5.99055	9.46475	5.9084	9.40689	10.1519	10.0732	10.1456
LOC_Os01g49390.1	16.0023	-3.57685	0.92702	57.8325	3.41e-11	5e-09	0.501875	1.34387	0.520906	1.32709	2.42166	2.83982	0.482276	0.506103	0.264303	1.03649	0.637243	1.19325	0.620867	0.54239	1.09139	0.0481253	0.167533	0.338018	0.873107	1.45359	1.35295	0.28383	0.65198	0.670837	0.173713	0.418974	0.209654	0.070033	0.206201	0.135798	1.40211	0.544571	0.973247	0.908781	4.49801	2.79203
LOC_Os06g46980.1	37.3815	-5.87602	1.04543	57.7918	3.47e-11	5.1e-09	1.61748	2.90107	4.20858	4.48486	5.25973	4.42921	27.0233	22.5487	9.39381	17.0269	15.3039	15.0606	8.11839	96.1099	104.484	1.12085	1.23459	5.94704	16.1063	13.2514	16.0831	24.6775	17.1625	36.2095	5.36681	4.17362	2.9395	19.2986	28.4706	11.0853	43.2226	3.782	35.9486	29.6278	68.9911	59.374
LOC_Os07g35740.1	62.9568	6.63017	2.70889	57.7783	3.49e-11	5.11e-09	3.18801	2.31064	2.87484	1.74836	2.18403	1.6386	2.8553	3.56286	3.37296	2.22572	2.60078	2.54136	4.84225	2.98019	4.02855	5.52527	4.2891	6.76584	0	0	0.0506905	0.101085	0.266636	0.0999179	0.0515605	0.292964	0.116893	0.18887	0.0307824	0.0303914	0.0285666	0.146739	0	0	0	0
LOC_Os05g30660.1	12.1418	-4.29181	1.04602	57.7351	3.57e-11	5.2e-09	0.0774821	0.1621	0.0240496	0	0.0264428	0	0.99424	0.60337	0.3641	0.854539	0.881184	0.688156	0.429534	1.53317	1.03622	0.0881609	0.102647	0.110871	0.0537832	0.24874	0.0260779	0.390118	0.14967	0.308464	0.212397	0.0548195	0.168413	0.129605	0.158376	0.218913	0.205762	0.100657	0.112361	0.140159	0.547434	0.138115
LOC_Os02g16490.1	537.588	1.54487	0.395189	57.7075	3.61e-11	5.25e-09	14.7578	14.3002	13.3668	10.1126	13.4119	10.4095	7.78926	11.5884	11.3338	12.7526	10.9637	11.8607	7.69937	10.7742	10.8617	25.147	24.4498	27.2498	0.296341	0.287159	0.307769	0.0631983	0.136926	0.177186	0.329102	0.350181	0.257954	0.154093	0.169391	0.0471077	0.212598	0.107673	0.160222	0.189931	0.137261	0.100724
LOC_Os04g52590.1	82.344	-0.0390454	0.351975	57.6662	3.69e-11	5.33e-09	1.65117	1.92164	1.97052	2.95463	2.43191	3.21043	2.04453	1.33908	1.73706	1.5857	1.63108	1.6787	2.13852	1.83176	1.41761	1.98634	1.62075	2.48027	0.0648204	0.104927	0.141496	0.843924	1.26001	0.788734	0.669625	0.559914	0.578653	0.741932	0.934502	0.922466	0.619613	0.818921	0.693922	1.15488	0.495009	0.859842
LOC_Os09g25090.1	135.32	-2.49712	0.491166	57.6125	3.78e-11	5.44e-09	6.99295	3.67564	9.57884	2.72545	2.97565	2.77904	6.90794	8.26995	3.09489	6.61511	5.33999	7.51925	10.0847	9.77636	8.79823	1.73667	2.21301	1.88482	5.53928	5.86886	6.15131	1.33356	0.841929	0.706701	1.92446	1.88553	2.82719	1.81912	2.76951	1.95335	3.5241	5.99998	4.5943	8.13372	3.38215	5.11589
LOC_Os01g01620.1	1802.86	-0.117111	0.177844	57.5806	3.84e-11	5.51e-09	59.5983	56.4866	66.0425	60.3478	67.6804	47.7216	55.3236	61.9524	70.841	79.5653	54.2854	67.4115	67.2671	58.5438	68.3645	49.2231	46.7445	51.7956	83.4197	91.7589	77.8236	52.4621	44.8002	45.3669	118.964	85.2654	124.545	50.0417	49.3426	48.0811	80.0206	85.5787	73.7808	65.6734	71.9721	60.9074
LOC_Os06g08032.1	864.774	2.96445	0.68589	57.329	4.33e-11	6.18e-09	13.7855	11.3276	3.68446	38.8866	38.9349	48.4175	54.5967	41.2348	51.3814	37.691	56.5574	45.6132	26.7264	16.7809	12.9935	5.55299	5.33433	7.65497	2.09947	1.41501	1.20899	20.9904	32.2699	14.093	22.2306	54.2274	39.4008	91.0298	171.975	158.956	60.0701	88.7453	100.683	1.3471	1.99747	7.04224
LOC_Os09g09540.1	349.708	-0.733732	0.599796	57.0786	4.87e-11	6.93e-09	0.340462	0.440698	0.331785	0	0.0165466	0.0159906	0.0414626	0.0435623	0.060781	0.128609	0.102276	0.0215718	0.143609	0.0874553	0.142784	0.151642	0.0964078	0.0555248	10.6599	8.40935	7.9199	9.79417	8.75994	8.50008	17.9585	9.53198	13.7039	9.51048	10.1441	9.28852	8.03415	19.3361	7.13462	15.421	15.3534	16.4993
LOC_Os07g31720.1	271.94	-1.45011	0.250643	57.0533	4.93e-11	7e-09	20.3059	17.7747	21.9996	23.476	18.1338	23.6969	20.1929	16.7558	28.6751	17.3767	19.3891	19.008	26.743	24.7942	24.3726	16.0535	14.7787	14.0389	10.9842	16.3802	13.8236	12.8908	9.05428	9.64159	18.8996	14.4436	16.2315	23.4501	18.2553	19.3197	17.2984	15.0285	14.3506	31.0651	22.6086	22.115
LOC_Os11g29380.1	26.1348	0.995234	1.2685	57.043	4.95e-11	7e-09	1.92234	1.80191	1.44911	0.615914	0.77811	0.817347	0.296711	0.578934	0.714551	0.503952	0.271829	0.264613	0.899153	0.876076	0.551364	1.50797	1.34691	1.22037	0.0344829	0.0318962	0	0.0665289	0.17559	0.279768	0	0	0	0	0.0202928	0	0	0.0484048	0	0.0149839	0.0351098	0
LOC_Os09g30160.1	373.446	-1.4317	0.227766	56.9843	5.09e-11	7.16e-09	45.6585	33.9755	49.6764	22.2265	24.3841	25.2359	22.7696	22.1732	28.5193	16.137	18.9953	22.2629	46.4843	44.9357	39.5324	19.7426	25.4905	21.3155	32.2946	27.2965	28.2432	14.1298	10.2156	13.7036	18.4032	14.9704	18.487	11.1798	15.8751	12.0411	22.5947	31.4815	23.8967	38.8183	36.7571	31.9108
LOC_Os01g58420.1	603.788	-1.88899	0.477447	56.9618	5.15e-11	7.21e-09	21.61	15.5159	24.4879	50.7266	75.4032	47.6893	69.2323	32.5951	21.1553	50.9682	74.3663	66.89	33.5213	45.8181	29.7884	13.9589	14.8267	16.9038	23.5283	18.5319	21.5126	47.5542	33.1234	45.902	13.9489	20.362	14.173	21.9037	17.2365	21.3004	37.6064	18.21	24.1686	54.8709	38.069	31.872
LOC_Os12g39630.1	2277.14	-0.17457	0.207598	56.9322	5.22e-11	7.29e-09	71.2077	56.8338	59.4902	29.0648	36.6192	34.3099	76.0985	64.3792	76.4592	42.0376	45.3047	42.57	52.6868	66.7788	63.9613	35.7125	38.894	28.8542	71.0255	54.9862	39.145	28.759	28.9125	26.5232	108.171	89.0529	93.3355	18.895	19.381	18.5659	44.4362	47.6951	40.9675	32.8949	25.9645	27.994
LOC_Os04g02820.2	4203.37	-0.917787	0.213042	56.8912	5.32e-11	7.36e-09	110.962	92.8764	100.284	64.799	81.4258	81.6146	51.1707	53.5517	64.9757	57.1311	52.5526	58.605	80.2879	74.3287	66.2813	75.5449	71.1801	94.7281	64.8043	63.047	69.484	66.0104	70.1162	61.9248	127.812	86.9252	110.088	62.7255	50.2428	46.1916	62.5767	69.7987	70.7127	94.4189	164.678	159.719
LOC_Os08g06110.4	550.474	10.7819	2.91412	56.8864	5.34e-11	7.36e-09	16.8225	32.6862	27.8984	18.7988	19.2279	15.1831	0.269443	2.26506	2.10857	16.6595	29.0964	22.5394	10.0223	8.48844	10.6993	41.8448	48.3267	62.2994	0.251268	0.719619	1.30977	0	0	0	0	0	0	0	0	0	0	0	0.627119	0	0	0
LOC_Os08g07390.1	680.352	0.290851	0.196206	56.9014	5.3e-11	7.36e-09	18.2717	14.7509	18.3191	15.5053	17.6389	16.6702	15.6138	19.0117	13.8383	16.9543	13.332	17.3896	12.9507	11.8215	12.1658	15.2313	16.448	15.0681	37.2121	30.7655	28.6665	24.4789	31.1723	29.6294	23.4232	15.5707	17.7534	19.3712	18.0228	12.4821	16.112	18.8005	17.3868	18.3278	18.3956	18.1099
LOC_Os12g02440.2	359.91	-0.0921354	0.255941	56.841	5.45e-11	7.49e-09	6.86102	6.78886	7.60043	10.8889	7.28561	13.2071	11.9297	11.8934	11.1694	9.67912	7.562	9.6588	8.23181	5.6508	6.6606	6.48853	6.30292	7.82071	26.8793	20.5235	28.0177	35.4372	33.8179	44.4704	22.1465	16.7461	20.6233	21.8905	25.4074	22.6897	27.9596	28.0087	23.6942	28.831	26.6477	29.8523
LOC_Os07g32510.1	356.012	-1.55125	0.286832	56.7611	5.66e-11	7.75e-09	7.295	6.48891	10.8279	7.1664	8.03549	7.93049	8.324	9.32727	10.1715	7.73642	5.79663	9.04265	8.29175	9.1387	8.86172	6.4283	5.69965	7.24296	9.66519	10.9582	8.90916	5.9845	5.53968	5.00142	6.34433	5.26292	8.01411	6.64929	4.23855	3.75326	6.2227	5.30836	6.19846	9.40254	15.9474	12.9783
LOC_Os08g33050.1	711.854	-0.529203	0.185805	56.7339	5.74e-11	7.82e-09	23.4011	24.1973	24.092	7.07047	8.07327	6.74478	11.2282	13.3201	10.2163	15.2579	16.0697	16.5223	19.8586	16.1646	16.3432	15.4448	15.5988	16.3949	39.5255	39.9028	37.5478	9.69911	12.6784	11.1096	14.4056	8.75408	10.0129	21.1251	18.9893	17.778	19.7496	21.4259	16.6043	32.1416	21.4029	23.2328
LOC_Os05g47870.1	266.903	-0.67664	0.311973	56.6158	6.07e-11	8.24e-09	4.32369	2.35584	3.73414	5.81088	6.72915	5.65504	7.19988	8.40471	4.21183	6.82186	6.4125	6.99953	4.73814	4.46374	4.90502	3.2805	2.10808	2.97558	5.08152	5.09902	5.47315	6.06483	5.15475	6.6612	3.50478	3.58668	3.38956	3.55233	3.87836	3.7245	3.89011	3.26437	4.4562	3.50013	3.47798	4.13004
LOC_Os06g05660.3	323.328	0.590746	3.73349	56.2939	7.07e-11	9.56e-09	29.8081	29.4657	29.5228	22.856	28.4333	23.864	15.4391	21.5956	30.3931	15.8823	12.5271	16.2219	26.9483	28.8035	22.1174	34.1856	31.1159	38.5941	0	0	0	0	0	0	0	0	0	0	0.548663	0	0	0	0	0	0	0
LOC_Os01g28580.1	148.059	-0.77932	0.253329	56.2499	7.22e-11	9.73e-09	19.6372	16.9218	16.9651	6.23479	7.49635	6.00437	6.00776	8.54036	6.55503	8.41938	10.5167	9.83186	11.649	12.7886	13.1254	7.02504	7.28654	9.25184	3.72246	3.04441	2.5066	0.30416	0.473671	0.375247	0.930828	0.60115	0.94892	2.31154	2.30997	1.68805	2.3144	2.01651	1.92405	2.21116	2.87042	1.71104
LOC_Os01g73514.1	2465.44	0.663744	0.15197	56.2337	7.27e-11	9.77e-09	26.1135	26.577	24.3285	11.2611	14.9387	12.3168	12.9577	12.7236	14.7478	15.2532	13.7713	12.6051	17.0756	19.7239	18.5468	15.5367	16.2306	19.6732	26.7722	32.7723	30.4907	14.6615	15.506	16.1346	34.144	22.8116	28.3835	26.0783	25.722	25.3967	26.6843	29.1326	25.5435	20.1625	14.482	13.932
LOC_Os12g43890.1	201.128	2.66816	0.715303	56.0718	7.85e-11	1.05e-08	1.47429	1.75007	1.33033	1.60434	2.28157	2.05673	4.74863	1.91359	4.60308	1.36918	1.99461	2.42968	2.56922	2.17689	1.63506	0.592277	0.540406	0.339793	1.64057	1.46999	1.44033	8.23444	9.03193	11.7556	6.92341	19.8357	9.58851	27.764	50.9457	49.2452	46.2373	15.6372	47.1424	0.578283	1.14709	2.23927
LOC_Os01g24420.1	253.118	0.678404	0.303687	56.0466	7.95e-11	1.06e-08	3.67051	5.3025	3.5663	1.03441	1.05593	0.770917	0.999818	1.11202	2.00346	1.18373	1.62262	1.49699	2.79673	2.69853	1.90816	3.42226	2.34596	2.65675	10.8178	8.968	8.47678	6.20771	7.28351	7.18719	13.7485	7.75804	11.6153	11.0744	10.8549	11.2718	10.3351	14.7488	9.75296	9.48133	8.09491	7.70592
LOC_Os08g41790.1	2819.22	0.949087	0.141951	55.9616	8.28e-11	1.1e-08	69.3945	67.4018	70.6145	66.205	70.3837	56.0585	97.4004	90.1556	99.421	97.0605	91.1367	94.8141	83.7227	77.919	87.2863	95.9361	87.6856	120.297	66.0753	63.2863	64.7025	46.8724	56.3547	48.8858	108.737	75.3817	78.3956	80.0547	99.9343	81.6158	92.3033	93.9218	93.1897	69.4416	51.208	57.3839
LOC_Os03g43440.1	1037.35	-0.717109	0.364744	55.9301	8.4e-11	1.11e-08	10.3268	4.81453	9.50002	38.6487	43.072	36.6243	39.9157	40.8429	24.9688	35.1147	39.4869	43.8716	19.3961	39.7378	35.7255	21.0435	15.3873	19.8478	23.8971	25.0063	27.5126	40.7027	35.2713	34.8152	21.3062	26.0649	31.2703	52.6085	54.2983	54.4181	47.8484	51.143	51.8391	66.1746	34.8798	48.8006
LOC_Os04g41140.1	100.133	-0.187717	0.330117	55.8879	8.57e-11	1.13e-08	3.94952	3.88219	3.08724	2.04958	2.82491	2.72982	1.34848	1.23955	1.92683	1.85441	1.24648	1.60354	2.64702	2.98316	2.91796	3.1778	3.11476	4.3328	1.02754	0.931451	0.857175	1.17069	0.628294	1.31492	3.31971	1.94461	2.97467	1.11406	1.20972	0.955383	1.41473	1.98085	1.41669	3.28572	1.48548	2.14588
LOC_Os07g45760.1	67.2049	0.216561	0.41638	55.8232	8.84e-11	1.16e-08	4.26466	3.96653	4.83078	0.711073	1.36969	1.54813	0.929927	2.08318	2.20262	1.10724	1.69127	1.11347	2.50457	2.22477	1.91254	2.4738	2.02127	2.44139	0.848668	1.26462	0.950374	2.33915	2.25657	1.8823	2.68088	2.23267	2.69561	1.92184	1.01612	1.44552	2.53539	1.41354	1.50187	2.34032	1.02687	1.59355
LOC_Os02g02020.1	292.188	-0.413628	0.186509	55.6641	9.53e-11	1.25e-08	10.2551	7.77809	8.54397	7.34372	7.9742	8.16605	4.36028	5.30761	6.8843	6.72856	5.34778	4.99146	8.64451	8.1791	8.40899	8.21546	7.96266	10.4758	4.91452	3.78495	3.17116	3.31996	2.65785	2.69934	7.21011	4.72206	6.65338	5.28503	3.82427	3.97146	5.27808	5.15168	5.08911	7.8074	6.7855	7.4197
LOC_Os11g11020.1	339.345	-0.978687	0.343508	55.6386	9.65e-11	1.26e-08	25.3146	20.6126	18.1534	12.7024	15.8179	12.0351	10.0346	13.3527	18.774	11.8783	10.3249	10.9306	14.2793	20.4322	15.8196	21.5966	21.1972	20.4411	6.62415	5.45411	3.37736	4.30869	2.99029	3.84969	20.9157	12.1373	16.9282	7.09932	5.14622	5.7952	9.08785	8.06122	9.52069	13.3638	29.18	23.3093
LOC_Os07g07790.1	16.3701	1.71061	0.830522	55.6037	9.81e-11	1.27e-08	0.502007	0.263103	0	0	0	0	0.108819	0.114172	0.29802	0.416822	0.39883	0.419993	0.839213	1.62809	1.71939	0.705881	1.13323	0.544479	1.63847	1.03049	1.26908	1.72912	2.63439	2.52057	1.37181	0.202597	1.12299	3.31107	1.23898	1.53013	1.86649	3.55617	1.8494	0.795583	0.199867	0.28073
LOC_Os10g41580.1	228.392	-1.33892	0.361403	55.5911	9.87e-11	1.28e-08	8.12174	6.79989	7.47305	6.56498	7.62942	4.59385	5.45728	11.7102	5.20998	17.4429	9.35892	19.0363	12.2001	11.456	13.054	5.11897	5.33473	7.70424	7.41826	5.4959	5.69004	4.9575	3.58073	4.75682	5.02161	4.12146	5.03541	5.77387	5.60311	4.40116	9.64861	9.13155	11.5496	12.3196	12.2386	13.3499
LOC_Os11g09979.2	40.4798	1.07992	0.603703	55.4728	1.04e-10	1.35e-08	1.04076	0.800713	1.08368	0.722063	0.530843	0.667189	0.445935	0.578512	1.00828	0	0.658074	0.652883	0.509422	0.462634	0.778813	1.62246	1.24854	0.944659	4.5276	3.09666	3.43139	0.12351	0.236846	0.244008	0.535484	0.260355	0.428329	2.34215	1.08957	2.30007	2.12656	2.4411	2.46479	1.62828	3.56932	2.10178
LOC_Os01g25189.1	64.3855	-3.86602	0.712594	55.4516	1.05e-10	1.35e-08	1.3764	0.49242	1.22426	0.857893	0.234205	0.130275	1.92857	0.907441	3.56115	1.4901	1.0672	1.19743	1.51594	0.866902	1.37084	0.346563	0.0805363	0	2.60465	3.78946	3.2101	3.39064	4.20944	4.20793	5.41186	4.14081	4.81557	3.25209	2.46229	2.42514	2.85548	3.38858	2.58031	5.30611	4.40399	4.84733
LOC_Os07g27320.1	779.928	0.824296	0.169121	55.4453	1.06e-10	1.35e-08	12.5967	13.2262	14.3426	10.8536	13.2442	13.5542	8.74964	8.93175	10.7817	10.8549	8.61957	9.09074	8.8127	8.75387	9.22111	11.3406	11.1121	14.387	10.2361	8.85224	8.02101	12.8957	14.4018	15.195	14.6651	12.9707	14.7418	10.1529	10.4605	9.35012	11.8772	12.3433	10.9324	12.4079	7.31241	8.00396
LOC_Os01g41820.1	1223.79	1.24564	0.351784	55.3534	1.1e-10	1.41e-08	67.9562	76.5224	69.2519	26.2724	30.7824	27.6163	25.1805	31.6648	40.3987	26.233	33.701	30.7707	32.8607	26.4107	25.7102	37.6264	43.6268	35.0763	20.2107	36.0283	39.9827	24.5375	39.0529	30.1953	93.2752	73.2064	74.5608	68.0545	36.5456	67.9991	65.6284	52.7889	63.0052	48.1427	24.6082	34.4878
LOC_Os05g31570.1	291.518	-1.85693	0.396631	55.3156	1.12e-10	1.43e-08	10.4871	9.36179	9.85611	3.67695	4.09138	3.90242	4.91554	4.94117	7.05525	4.9093	4.74164	4.16459	9.33728	8.54579	7.59496	8.97377	7.15454	10.3657	0.0615535	0.164085	0.0778584	0.0756702	0	0	0.279134	0.255255	0.110852	0.149213	0.0441776	0.0210671	0.16745	0.0550412	0.134893	0.263115	0.553897	0.492923
LOC_Os03g04660.1	235.738	0.350235	0.355589	55.2121	1.18e-10	1.49e-08	6.9404	6.45031	6.70289	10.0251	13.7888	10.1328	3.61968	3.94101	5.35885	7.81949	10.9871	7.45878	6.32192	8.01998	5.12528	9.11516	14.2531	10.2781	2.76698	1.61514	2.05803	4.5986	1.91877	3.31255	9.0909	5.6953	9.44535	4.17382	3.86038	2.96788	4.99191	3.77073	4.51786	6.11396	6.56243	5.65685
LOC_Os09g29610.1	8.88717	4.93408	1.30785	55.2189	1.18e-10	1.49e-08	2.63169	3.2102	1.72953	0.635124	0.659414	1.48373	2.40554	2.70653	3.20626	3.00028	3.42546	1.93199	1.15042	1.54108	1.58605	4.80694	4.21736	1.27931	0.214075	0	0	1.95999	4.33195	2.73753	0.443846	3.22305	1.99099	2.0495	2.04814	2.02845	1.89122	1.79917	1.34445	0	0	0.367718
LOC_Os06g42030.1	653.248	0.606745	0.251564	55.1473	1.22e-10	1.53e-08	4.96316	3.71916	4.71454	3.52002	3.67956	3.16173	7.60652	7.26839	6.36592	12.1432	9.93474	12.2692	6.71029	5.94433	6.42937	3.81863	3.43323	5.63429	7.23241	5.03667	5.0689	3.4648	5.15408	3.54022	8.62943	5.46415	7.08366	4.8378	6.99443	5.04172	6.575	7.70907	8.8757	3.98794	3.14263	3.2399
LOC_Os12g02060.1	138.274	-2.66528	0.866459	55.054	1.27e-10	1.6e-08	0.881067	0.728004	1.17372	11.9483	10.1597	29.9709	76.7498	54.477	52.5117	19.8653	14.8352	21.1731	6.87596	4.60528	8.22144	0.956761	0.504175	1.46006	1.35965	2.24956	2.50392	6.2843	4.02691	5.91375	4.01121	6.68901	9.07509	2.43937	0.181536	1.13417	0.644931	2.12562	0.254699	1.59393	0.389964	0.920757
LOC_Os10g38470.1	1472.05	0.0825926	0.240851	54.971	1.32e-10	1.65e-08	89.229	61.5542	70.5469	121.344	134.597	142.59	124.268	127.499	137.958	128.417	121.146	132.605	109.816	116.425	132.423	140.948	130.358	144.054	35.9417	20.6922	21.2361	70.5724	93.9895	81.1185	27.5216	39.236	35.6066	40.5913	46.7174	43.8734	34.8279	36.612	33.0233	42.8718	31.3588	40.6284
LOC_Os02g08490.1	189.056	-2.92271	0.629602	54.8941	1.37e-10	1.71e-08	2.71355	2.48444	3.06185	3.81544	4.47355	2.99301	1.65615	1.6825	2.43785	2.52618	2.89689	2.56367	1.38669	1.66298	1.85405	2.32089	2.13231	2.11705	0.634772	0.648963	0.502384	2.83571	6.5722	4.95834	3.20521	2.1562	2.78886	1.48932	1.3762	1.26145	1.27745	0.875421	1.34339	1.8147	21.3627	11.9657
LOC_Os06g07580.1	1035.36	-0.987522	0.194567	54.8777	1.38e-10	1.71e-08	156.887	146.566	149.421	111.425	110.141	121.159	97.6937	118.892	148.869	120.959	101.766	114.475	132.612	162.334	147.58	157.453	158.924	143.282	141.054	110.07	107.209	91.4947	75.9908	78.7342	149.166	105.416	139.332	142.793	111.212	123.101	152.073	143.832	145.324	244.016	341.198	305.678
LOC_Os06g07580.2	1035.36	-0.987522	0.194567	54.8777	1.38e-10	1.71e-08	156.887	146.566	149.421	111.425	110.141	121.159	97.6937	118.892	148.869	120.959	101.766	114.475	132.612	162.334	147.58	157.453	158.924	143.282	141.054	110.07	107.209	91.4947	75.9908	78.7342	149.166	105.416	139.332	142.793	111.212	123.101	152.073	143.832	145.324	244.016	341.198	305.678
LOC_Os09g10054.1	609.772	1.08413	0.274161	54.8551	1.4e-10	1.72e-08	22.7639	18.5355	16.5266	13.2785	14.4153	13.1576	12.5269	9.61273	12.8906	10.5218	12.2722	10.429	20.2592	16.7585	16.9739	26.4592	18.4043	26.3646	0.872318	0.691619	0.604558	0.840739	1.01205	0.766155	2.16468	1.05463	1.59375	1.53492	1.56407	0.804094	2.0418	1.55496	1.57624	0.950783	1.02928	1.25601
LOC_Os04g03920.1	227.42	7.5113	2.70028	54.8088	1.43e-10	1.75e-08	7.27754	2.79038	6.54884	69.784	94.0415	51.1994	6.61997	4.54748	3.90525	6.58706	10.0776	7.01674	6.32027	7.50814	10.3651	2.99364	2.54835	4.00179	0.150176	0.138905	0.254744	0.473369	0.0698001	0.107836	0.148581	0.230291	0.033663	0	0.0885205	0.174827	0.656992	0.737727	0.353009	0	0	0
LOC_Os04g49460.1	94.8631	-0.80509	0.402121	54.7174	1.49e-10	1.83e-08	5.99719	4.60666	6.53183	6.6765	7.27219	5.97763	2.88977	5.02493	2.93234	5.17225	5.76918	6.61203	5.11503	5.07576	6.11323	1.6354	1.04942	0.777689	9.28112	13.9375	15.9614	3.40143	4.81244	4.0025	2.53754	2.08744	1.92259	4.70603	4.12322	3.64722	5.70719	4.00027	5.77532	2.17148	1.32568	2.27746
LOC_Os12g26290.5	669.665	-1.76855	0.543371	54.6334	1.55e-10	1.89e-08	1.71293	0.878913	0.484319	15.1933	16.7612	21.4458	27.164	16.049	19.0751	21.7966	22.3366	21.3898	5.05737	6.10129	7.44566	1.05326	0.404774	1.39837	7.3358	3.96871	2.0722	30.7875	24.5176	28.0926	15.5679	21.0874	20.4404	12.7827	15.213	13.3297	10.6783	9.09217	10.215	3.86815	7.35298	4.30863
LOC_Os03g60920.1	1275.96	0.9386	0.193064	54.6049	1.57e-10	1.91e-08	95.3782	90.443	81.5133	42.1634	47.9783	36.5705	37.0451	39.2952	50.4718	53.9291	49.7894	52.6839	64.6319	63.5281	49.4799	94.5894	99.6137	79.8224	57.7758	49.9262	53.1701	28.2779	32.9453	29.1128	79.4735	46.9598	52.7244	39.8812	46.4365	32.8342	55.0336	52.1637	55.3372	49.4922	43.4496	40.1121
LOC_Os07g26610.2	282.739	-2.15933	1.5573	54.5161	1.64e-10	1.99e-08	10.777	9.59415	10.9347	8.5967	9.24887	7.53983	14.7944	16.2924	17.2024	10.9166	8.73433	11.7879	6.64079	14.8083	15.557	14.4587	17.7892	15.1405	0	0	0	0	0.0663677	2.38e-06	3.5176	10.3163	8.42825	2.97e-05	0	6.21e-05	0.620763	0	2.75539	0	10.2905	9.02971
LOC_Os04g53800.1	17.9168	-0.417872	1.00528	54.4278	1.71e-10	2.07e-08	0.82848	0.337403	0.859008	1.81934	2.13469	1.28296	0.158659	0.333092	0.957184	0.366267	0.758547	0.860693	0.307053	0.0994423	0.225202	0.0791527	0.0919495	0.0794903	1.05609	0.62161	0.186044	0.420193	0.313018	0.368264	2.38129	2.06724	2.28616	0.866649	0.283196	1.51042	2.04875	1.48218	1.15365	0.666529	0.976534	0.82219
LOC_Os06g43930.1	1979.27	1.40046	0.299789	54.3136	1.81e-10	2.16e-08	59.4351	40.0365	53.8656	42.8605	52.8668	36.8753	78.0187	64.0858	99.4163	61.0652	52.574	56.7049	57.8792	54.7174	66.6339	58.7507	43.8797	77.2801	24.4563	22.1213	15.4821	20.0268	20.0452	17.6507	62.0682	72.5133	71.851	85.3472	58.5047	83.633	56.2787	92.588	57.1709	32.5278	20.9973	25.2068
LOC_Os11g44700.1	14.59	2.5281	0.869521	54.3188	1.8e-10	2.16e-08	0.623357	0.761848	1.9402	1.23457	1.87752	0.828942	0.358906	0.0470851	0.147564	0.758328	0.46142	0.486069	0.346833	0.336783	0.457502	0.0895325	0.103938	0.494266	0.596257	0.752034	0.210023	0.264032	0.202223	0.364196	1.29279	0.946481	1.21924	0.978398	1.27975	0.884884	2.72954	2.13	2.6622	0.470255	0.22049	0.0928516
LOC_Os11g46810.1	69.3903	0.446401	0.905759	54.3131	1.81e-10	2.16e-08	6.7342	11.0275	21.3809	9.0192	7.21813	3.01374	2.2194	3.10639	4.57028	2.09781	3.83836	1.62977	3.8187	6.0051	5.97071	4.89508	3.61081	10.7301	0.282807	0.0871928	0.0913402	2.19992	2.84664	3.1125	0.327265	1.01465	0.592843	0.624046	0.389264	0.186343	0.116901	0.176404	0.335561	0.204525	0.095887	0.242184
LOC_Os02g47110.1	269.946	-0.662196	0.219521	54.2996	1.82e-10	2.17e-08	11.5052	8.39391	11.4699	14.3151	15.2296	12.2718	12.7844	12.6331	13.6764	10.8671	12.703	12.6681	10.1622	12.0896	12.3462	9.1196	8.8021	11.1368	6.6604	6.09186	3.62153	19.0105	14.578	17.1574	10.4589	10.7026	10.9246	9.08108	7.15781	7.5622	10.1301	7.90829	7.61081	12.7941	9.92327	11.3957
LOC_Os06g18010.1	250.912	-0.476574	0.359978	54.2406	1.87e-10	2.22e-08	22.2336	20.847	21.9329	16.605	17.4305	17.1177	5.17734	5.56293	9.15374	8.9663	9.76359	8.96612	17.2859	15.487	8.47635	11.9505	11.701	12.7997	9.35476	16.0887	16.2588	2.79912	1.56225	1.50418	5.6024	4.07083	3.3413	5.27972	3.44605	3.44543	4.23619	3.24829	4.31388	5.01308	4.68498	4.94321
LOC_Os02g42350.1	1553.89	-0.4783	0.196518	54.2321	1.88e-10	2.22e-08	58.385	59.844	48.7875	29.4311	28.1935	37.1347	68.2034	53.2182	69.2787	61.3981	55.4537	64.4345	58.1161	51.5254	48.0441	49.6106	52.9336	46.3603	84.6971	89.0891	91.7309	35.1972	48.1677	36.0979	68.6091	46.138	51.1781	64.6521	63.2205	52.2253	58.6726	52.8858	55.293	79.8552	74.9979	67.5708
LOC_Os02g09490.1	1917.68	-1.65196	0.442355	54.1964	1.91e-10	2.25e-08	38.0782	25.082	30.5495	243.872	248.664	384.757	44.0926	55.1759	43.7079	46.1233	54.2042	63.5805	33.0153	29.2446	38.0059	3.53442	4.46764	7.13731	51.9945	22.0984	36.4492	226.389	125.801	188.303	51.0858	73.2319	61.5519	90.1991	51.2362	77.9384	73.3	44.3194	77.4116	23.3815	31.9415	35.9522
LOC_Os03g18680.1	354.753	-0.282555	0.172391	54.1619	1.94e-10	2.28e-08	27.4707	21.678	25.9953	12.7795	13.0822	8.45547	26.649	29.4833	26.8371	26.8242	24.5538	30.3928	25.0878	29.9355	28.2822	19.4092	20.0169	21.3844	18.4566	17.1631	15.7124	5.22795	4.77483	4.43777	19.7021	13.677	15.3831	8.6216	10.3908	7.94377	15.4081	13.8706	15.0228	14.0728	13.206	12.2275
LOC_Os06g48180.1	206.116	5.33812	0.864794	54.1364	1.96e-10	2.3e-08	5.50812	5.12736	7.24543	33.369	35.8086	18.1853	10.3791	20.803	8.11365	31.1776	17.138	22.9834	15.2522	5.76171	11.1771	36.0392	15.6998	64.3213	5.84235	3.67484	2.24491	1.67698	4.94181	3.09825	4.059	0.7522	1.39045	3.25362	4.19181	1.28703	3.383	6.4019	2.88323	0.718066	0	0.37811
LOC_Os05g34010.1	200.361	-2.10432	0.298716	54.1184	1.98e-10	2.31e-08	4.3961	4.43133	3.57492	3.37379	4.10753	2.83519	1.75792	1.97104	2.07393	1.88575	1.84991	2.26701	3.2686	4.70081	5.0382	2.057	0.962566	2.01968	5.29622	6.09981	5.17729	5.61108	7.52234	5.45141	5.29792	3.77425	4.8427	4.59273	4.87657	4.09561	3.73805	4.28124	3.7668	4.88852	7.78365	7.05517
LOC_Os07g32350.2	91.4042	1.15464	0.338826	54.0616	2.04e-10	2.37e-08	2.45029	2.92924	3.40056	2.0628	2.15428	2.07615	0.883595	1.81488	1.96874	1.70144	1.50639	1.55301	1.33862	1.44345	2.1516	6.13384	5.35387	4.83501	1.45456	1.25531	0.901151	1.21586	0.812859	1.25268	3.40474	2.67408	3.40345	1.26977	1.27314	1.11321	1.32981	1.8714	1.1909	2.56491	1.67761	2.42519
LOC_Os01g51360.1	1331.32	-1.10883	0.311475	54.0455	2.05e-10	2.38e-08	49.8239	44.1307	37.7869	12.6308	15.9347	12.57	13.2298	16.6452	24.7952	7.93631	9.60359	6.90635	20.2349	23.0732	18.2883	20.5182	30.192	21.1684	78.5801	93.2966	92.3925	48.853	30.8054	39.5308	56.4417	28.3589	39.3341	55.9017	55.5199	43.4841	25.0541	37.3254	24.4489	69.0864	76.5607	76.7385
LOC_Os04g53380.1	382.41	-0.310057	0.282824	54.033	2.06e-10	2.39e-08	5.26752	4.73977	4.15795	3.65381	5.19589	3.92224	1.37828	1.67895	2.64814	2.28922	1.71884	1.8214	2.77961	2.81703	2.84493	3.35325	3.46315	3.93047	1.73787	1.8735	1.50069	1.3951	0.914915	1.2847	3.52372	1.73535	2.77211	1.42459	0.939184	1.08265	1.88358	1.48892	1.37446	3.28885	2.20614	2.13753
LOC_Os08g27050.1	194.814	-1.11969	0.237365	53.9802	2.12e-10	2.44e-08	5.2529	4.91344	5.0086	6.96181	8.14313	8.16802	3.84471	3.94759	3.25114	4.51186	4.18013	4.27252	4.95565	5.26055	4.05292	3.89993	3.56257	4.07558	5.60056	6.76122	6.0942	5.49192	5.38962	5.30276	3.26815	2.73317	2.72845	4.49701	5.97711	5.47313	3.16141	5.80673	3.46065	8.24563	6.79797	7.22475
LOC_Os07g47780.2	311.052	-1.20747	0.240353	53.7862	2.32e-10	2.66e-08	45.8785	43.5853	40.9927	31.4268	28.3349	32.2678	18.2436	23.185	31.4949	24.6036	22.0456	22.2107	36.5151	28.321	29.0453	38.561	35.1873	36.6837	17.4523	11.5688	10.4309	11.4839	11.6203	13.9693	20.6541	13.7052	20.2843	9.88741	10.4643	10.7385	11.727	14.83	13.6413	30.4805	37.8609	40.6141
LOC_Os02g52480.1	826.52	-0.57659	0.121508	53.7158	2.4e-10	2.75e-08	67.5011	58.657	64.1276	28.489	31.5424	27.9547	35.3541	35.7584	31.049	41.7611	42.1697	47.1129	61.8656	56.4195	50.3753	38.4095	40.0889	47.2858	59.0041	57.6393	57.6864	20.2858	19.0652	20.4667	31.6683	21.7859	24.8277	34.5981	32.7699	30.7199	40.7374	39.3417	38.8956	44.4793	45.0474	43.103
LOC_Os08g13930.1	899.379	-1.94425	0.426744	53.6865	2.43e-10	2.77e-08	69.7345	78.7106	80.2913	28.3425	34.0553	30.0586	33.6429	43.3532	41.4702	53.3037	55.4705	48.8608	46.3792	60.5304	58.8155	64.9922	59.1371	79.1525	0.121716	0.34478	0.376607	0.121732	0	0.116521	0.132461	0.427836	0	1.04406	0.467178	0.29471	0	0.230093	0.382373	0.950005	1.28087	0.749695
LOC_Os08g27580.2	60.2831	-8.33928	2.76742	53.6805	2.44e-10	2.77e-08	11.1884	10.2618	14.1656	2.09047	3.30422	2.99939	2.37584	3.97013	5.36387	3.62667	6.099	1.81596	5.52893	3.7781	5.14142	6.14615	5.985	5.83099	0	0	0	0	0	0	0	0	0	0	0	0	0	0	0	0	1.07297	0.903217
LOC_Os01g42090.1	129.424	-0.196239	0.549185	53.5555	2.59e-10	2.93e-08	1.99197	1.72507	3.30787	2.74296	3.03183	4.41957	37.7034	19.9842	7.91925	16.0875	16.2985	19.9792	12.875	14.5019	15.4726	3.38992	3.60139	5.46161	3.86958	2.65802	2.62899	4.15182	4.68971	3.1615	7.12349	7.83827	4.9672	3.33552	3.00067	2.02106	5.75445	4.05256	6.00479	1.70329	1.82049	1.68197
LOC_Os05g10414.1	2365.67	-0.594418	0.246652	53.5128	2.64e-10	2.98e-08	27.0772	22.9646	21.4932	10.1338	9.10872	7.98374	17.4905	17.8	25.9905	21.7232	23.9158	17.9365	31.2783	38.9484	28.0557	19.0645	11.5667	15.4136	1298.4	936.673	1044.03	182.898	243.744	226.638	543.482	323.565	340.145	423.824	522.512	365.651	639.462	681.887	639.875	454.083	469.338	447.299
LOC_Os07g44890.1	511.922	-1.53252	0.524118	53.3082	2.91e-10	3.28e-08	9.98027	6.81348	10.2546	31.8671	24.7697	51.1324	40.5105	26.1521	38.5868	35.2708	30.4225	40.1576	15.5896	42.2193	36.4412	14.5434	9.78804	11.9901	12.3787	16.0718	15.9891	11.3194	7.55596	6.10906	14.4562	15.3154	15.0301	26.3781	24.6085	25.0522	32.1562	10.0378	34.5382	21.0888	35.3967	29.1312
LOC_Os05g31785.1	97.0037	-0.495353	0.408681	53.2743	2.95e-10	3.32e-08	7.87509	9.62393	9.20754	5.42628	7.7968	11.677	13.8755	10.0433	13.1543	12.0606	10.2815	15.7753	8.71243	11.0161	14.5459	3.4912	3.88861	4.9358	25.0868	37.001	41.4616	12.7453	15.9338	15.4242	12.3162	11.0741	10.4921	16.1704	10.4619	7.52528	13.493	17.7098	17.7229	7.14824	9.47139	7.55266
LOC_Os02g12680.1	1878.24	-1.17459	1.11029	53.1916	3.07e-10	3.44e-08	0.163977	0	0.0611209	2.80645	2.42306	5.46227	160.066	150.545	44.4723	120.403	191.715	156.772	18.1255	62.2461	59.6596	1.01014	0.195867	4.23188	18.4838	2.29093	2.5674	26.85	94.9001	55.5482	24.2725	94.0094	43.6854	113.425	182.49	161.67	123.479	45.4609	146.588	8.39526	5.28064	12.8704
LOC_Os12g07530.1	692.081	0.0999026	0.207441	53.095	3.22e-10	3.59e-08	12.6977	11.5062	10.5749	5.65378	8.02164	6.83287	3.46818	4.04971	4.86105	6.07554	6.2331	4.78059	7.82792	7.42409	6.83959	9.14256	9.54774	10.0435	7.41815	7.48278	6.72181	6.97822	6.32976	9.18554	8.86197	5.11502	6.21165	5.871	6.06075	4.81823	5.24368	5.83501	4.42943	6.43179	7.08536	5.5839
LOC_Os06g38970.1	638.276	1.5059	0.468479	53.0872	3.23e-10	3.59e-08	8.20573	7.05471	9.4936	24.9764	29.4651	32.3399	13.9952	9.3089	16.6104	12.9446	11.6011	11.8409	18.1522	17.3265	13.1166	17.0992	15.9562	18.4702	1.7092	1.81935	1.59795	5.11639	4.89923	2.62481	3.74929	6.58103	7.99046	12.6004	3.59445	9.97567	4.90881	3.01817	2.7557	1.50098	1.31887	1.22195
LOC_Os07g44330.1	3337.95	0.396312	0.466078	53.0651	3.26e-10	3.62e-08	49.3994	69.0907	69.1526	53.8587	42.2881	63.84	95.9676	82.6759	33.3315	176.694	174.664	182.382	54.7748	65.5633	78.3013	65.8819	55.8749	81.5322	204.647	177.904	221.964	65.0518	192.678	128.083	37.8453	39.9122	32.3701	154.85	192.563	138.643	129.323	75.2725	119.206	69.1113	82.8313	99.1486
LOC_Os03g10140.1	1099.08	-1.01717	0.220088	52.9832	3.39e-10	3.75e-08	29.716	23.4515	28.1891	29.1697	35.0023	32.6739	29.4572	28.9006	23.7695	26.5873	29.6115	36.1027	35.8343	32.4071	30.4435	21.2273	20.1091	21.792	30.2447	20.1607	20.5203	29.9312	29.9453	33.3066	19.2652	19.9291	21.3109	19.5405	16.3987	13.8967	19.9719	23.5256	16.3502	31.0727	22.1901	25.4711
LOC_Os03g26990.1	449.446	1.78587	0.39525	52.9476	3.45e-10	3.8e-08	12.8925	11.5448	12.6049	26.0941	34.129	32.9678	23.86	22.2039	18.1588	28.4665	34.8177	31.3771	20.4519	27.1327	24.4616	15.8349	12.2007	19.484	3.80332	2.47848	3.0575	22.6278	34.4295	27.7479	7.62279	19.0295	13.6178	22.4753	25.4361	23.9124	18.157	10.5141	19.7332	2.8886	2.68199	3.66382
LOC_Os02g10900.1	197.964	1.32174	0.249169	52.8399	3.63e-10	3.99e-08	3.47091	2.64575	3.54713	4.91743	5.8476	5.24617	3.42641	3.41602	3.68674	5.13199	3.49525	5.05112	4.2791	3.3205	3.11205	3.44681	3.64416	4.12936	1.24527	1.51388	1.29434	3.32973	3.29441	2.61517	3.32684	4.30454	4.44808	4.4794	3.95746	3.84459	3.59564	3.67918	3.36302	1.94795	1.37657	1.20277
LOC_Os04g54310.1	899.002	0.627224	0.386691	52.8125	3.68e-10	4.03e-08	53.285	66.8195	51.8243	39.7327	41.1503	45.9019	6.34116	5.18842	7.48276	48.6628	68.5115	36.8163	50.3641	34.2899	26.7325	125.423	167.492	111.911	200.208	194.948	227.775	82.5226	116.775	83.1883	148.105	57.3613	80.3907	135.827	151.309	97.5567	122.246	143.531	99.9851	234.651	341.392	277.074
LOC_Os08g31660.1	49.039	-1.95447	0.461331	52.745	3.79e-10	4.15e-08	1.58722	1.49144	1.50918	2.48486	2.95798	4.23851	2.61099	2.39187	2.71455	2.40239	2.37657	1.94357	2.6601	2.62287	2.02867	1.30239	1.1284	1.17023	0.742403	1.1861	0.68702	3.00803	2.85243	1.87284	0.400247	0.516929	0.75584	0.975226	0.755635	0.431973	0.332101	0.473647	0.669808	1.49451	0.652463	0.722255
LOC_Os02g52990.1	339.173	-0.547936	0.464863	52.71	3.86e-10	4.2e-08	10.6824	10.7377	18.608	12.8833	13.1182	8.94072	14.2754	13.7528	11.3115	25.3525	29.5699	34.6086	15.6509	26.0739	22.5045	10.701	14.1811	14.2708	7.6778	11.1165	7.73011	5.24585	4.50561	4.55683	19.9274	22.8528	26.5708	46.1589	104.103	71.8767	49.3873	45.415	54.8824	21.3694	64.1468	45.5221
LOC_Os01g61680.1	324.625	-0.866771	0.287561	52.5876	4.09e-10	4.44e-08	15.5342	15.1274	17.096	13.4552	14.3906	14.6904	35.8884	32.2744	26.6281	18.5693	20.2083	24.1412	19.7651	24.0763	22.4863	11.9651	9.37838	10.3391	15.7405	13.6968	10.8345	8.41833	13.3221	12.6187	19.3857	18.8668	20.3011	9.2843	7.88321	7.48481	19.779	13.3221	19.7481	11.1414	18.7464	16.0971
LOC_Os07g41070.1	103.373	4.54408	1.0056	52.5565	4.15e-10	4.49e-08	0.420526	0.306359	0.459268	0.132996	0.277871	0.435644	0.318897	0.183875	0.381964	0.939935	0.385884	0.542967	0.450083	0.255388	0.36383	0.301598	0.168222	0.465238	0.140828	0.293083	0.113718	0.955504	2.61699	1.92067	2.7481	9.45984	3.40765	9.19378	26.8069	15.4071	15.0493	3.4586	22.3991	0.336281	0.103093	1.05498
LOC_Os07g26690.1	3642.21	-1.91079	0.405883	52.4976	4.26e-10	4.61e-08	95.1372	83.483	108.171	58.9503	55.9898	62.0893	159.817	102.66	90.6011	175.575	163.849	212.029	257.871	178.513	125.457	69.11	69.558	75.3704	184.168	250.768	246.681	86.9325	94.3102	70.9045	97.7399	122.394	144.696	270.544	127.264	169.572	338.05	174.42	251.973	290.868	421.948	379.31
LOC_Os07g41160.1	355.125	-0.380836	0.374112	52.3866	4.49e-10	4.84e-08	13.8284	12.6103	15.0339	8.84159	10.7783	10.0214	29.6786	30.3696	15.3482	29.4349	23.7418	32.3128	17.6858	19.503	20.3946	9.15576	11.1433	15.8336	5.69409	7.77327	7.98088	2.55946	5.09849	3.00864	6.61218	4.7648	5.0406	4.41946	4.48745	3.79179	7.80195	6.38726	12.542	8.31038	5.96883	7.63533
LOC_Os03g04930.2	1520.93	-0.767003	0.714375	52.3772	4.51e-10	4.85e-08	0.204472	0.566901	0.180247	0.238674	0.240921	0	0	0	0	0.264782	0.555913	1.0536	0.715838	0.379129	0.197066	0.30441	0.369298	0	80.4181	72.9673	82.5141	122.184	102.457	120.393	80.145	80.1561	73.2872	70.5069	67.6783	66.9235	58.465	76.8149	59.9346	77.9956	44.7368	53.7289
LOC_Os01g59350.1	1032.04	-0.193798	0.184868	52.3558	4.56e-10	4.88e-08	61.6069	57.3574	58.7664	12.3191	16.5761	17.0154	32.4598	34.0654	48.3808	27.4877	22.0246	27.2011	37.5094	38.4266	36.8892	23.7478	22.1084	25.8045	27.0545	25.8729	25.9913	8.12238	5.62611	6.66667	49.5764	30.3844	39.733	13.5958	10.9825	12.3191	26.235	26.2264	32.3799	20.3902	19.6311	22.2252
LOC_Os04g55560.2	455.52	-0.976579	0.299236	52.3253	4.63e-10	4.94e-08	15.8405	13.6982	16.061	5.89079	5.89327	4.9191	10.9937	13.1333	6.22782	15.2819	13.1426	13.6245	15.7345	11.7218	15.8398	9.58656	8.04808	10.5079	21.7272	21.2776	20.8384	3.55967	4.73591	4.18307	5.75297	5.57933	6.77377	7.6028	6.62951	6.10348	6.69967	9.40327	7.88841	11.3431	7.46223	12.2535
LOC_Os09g31940.1	31.6346	-0.875619	0.874893	52.3012	4.68e-10	4.97e-08	24.7073	28.1823	28.2409	6.10807	6.90939	5.64254	4.46532	4.21929	11.9575	5.10926	5.07221	5.47528	10.0919	8.21926	11.3086	19.2309	13.2788	8.05618	0	1.1786	0.897542	3.01241	2.32266	3.12632	1.2578	2.1885	2.71028	0.228071	0	0.89451	0.41119	0.279997	0.393629	0.995613	0.345746	1.46176
LOC_Os12g44030.1	299.514	2.41668	0.526696	52.2992	4.68e-10	4.97e-08	15.4768	14.6695	13.1952	5.62235	5.54341	3.93845	1.53218	3.056	3.40374	4.54107	4.67844	3.80106	11.9145	8.40701	5.65767	8.10232	9.4583	9.67349	22.2152	12.8691	18.7844	6.58274	7.38519	7.86993	28.4236	16.018	21.9132	13.3416	35.2356	22.5339	21.6188	79.9745	27.476	8.57329	7.92549	9.01548
LOC_Os09g38080.1	233.208	0.266357	0.224817	52.2357	4.83e-10	5.1e-08	22.0985	25.1291	22.4735	19.4364	15.1123	18.7493	30.0821	27.1127	27.5999	23.3543	22.8292	28.8525	17.7456	18.6916	20.9368	26.4197	21.7816	24.4345	26.6129	28.6015	32.2109	16.0768	18.8021	16.5676	14.5527	15.6176	18.3876	19.4094	22.0556	17.9314	20.0238	16.1378	17.4601	17.4819	20.2279	18.1708
LOC_Os08g03290.1	19443.5	-0.145286	0.23602	52.2087	4.89e-10	5.15e-08	599.045	478.777	598.98	763.609	760.547	843.467	787.733	665.842	861.018	527.819	441.653	541.966	875.617	679.759	683.335	432.752	396.701	549.298	417.572	281.504	278.543	1084.98	1545.48	1179.84	784.132	859.71	943.091	858.081	545.163	718.242	691.788	580.306	589.233	389.087	447.419	427.851
LOC_Os01g69990.1	2239.27	0.622949	0.124559	52.1409	5.05e-10	5.31e-08	32.5647	29.3179	29.4114	24.7948	31.2837	29.249	19.6567	20.6367	20.6537	24.4825	26.2542	23.1914	26.8932	20.8948	22.1146	30.2448	29.3673	38.754	26.9767	26.0996	25.6243	17.4258	20.3412	20.1722	31.0946	21.4766	24.9168	22.4386	20.6794	18.7686	23.4261	22.8962	21.2098	23.4895	19.6108	19.2838
LOC_Os01g47340.1	10117.5	0.195601	0.138485	52.0721	5.21e-10	5.47e-08	582.719	604.244	617.693	437.607	447.651	444.033	304.889	363.71	321.159	607.952	586.528	628.738	601.172	504.617	495.987	869.856	882.765	867.388	936.047	721.724	801.7	560.223	585.907	588.937	452.816	283.62	355.449	624.184	625.374	531.449	605.315	645.017	544.834	832.704	861.155	875.737
LOC_Os05g37650.1	26.4972	-2.31126	1.21669	52.0318	5.31e-10	5.56e-08	15.3057	11.7777	13.5264	9.68968	14.3278	12.5968	5.24671	6.34295	7.02359	8.70143	8.98136	14.6647	5.67538	10.5212	13.5342	6.58984	7.75876	7.43541	2.42961	2.99001	3.89363	0	0	0.41047	1.38747	1.83639	2.26269	1.94617	0.698209	2.16383	0.422871	0	0	0.696524	0	0.633541
LOC_Os11g45090.1	1775.02	1.23136	0.297374	51.9606	5.5e-10	5.73e-08	40.189	42.3153	40.478	21.1614	27.2544	23.6906	14.238	19.0128	23.8329	17.2471	20.1506	16.6116	29.6485	27.6323	23.6359	42.9472	48.3364	61.4518	54.3157	65.1651	66.8526	31.2427	35.5225	34.8556	58.6511	27.4216	39.3496	43.4312	46.415	34.1369	29.8343	52.9282	27.8293	39.9546	23.4674	26.7907
LOC_Os08g07330.2	701.929	1.64158	0.339878	51.9508	5.52e-10	5.74e-08	31.3966	34.023	34.6154	16.0923	21.0968	18.0343	13.4481	17.0935	18.1434	18.7044	17.0285	16.3298	15.747	23.7766	22.6025	22.8059	24.9672	26.7054	2.39022	2.02184	1.98333	1.20521	1.30991	1.26772	0.819874	0.710497	0.567823	0.77681	1.18438	0.748964	1.04789	1.45689	0.985413	0.915697	0.208155	0.242236
LOC_Os06g13160.1	396.48	-1.05379	0.250413	51.9445	5.54e-10	5.74e-08	13.6428	11.0617	13.2898	34.3376	40.8566	31.0587	20.0545	21.8957	17.5753	15.669	20.0491	17.8315	16.2367	17.62	18.4609	9.58746	8.19683	12.7744	15.8261	10.0321	10.0205	15.6553	19.83	17.4677	13.378	12.3988	12.1206	14.1235	12.5921	12.534	10.2957	15.5978	13.4044	13.3713	18.5476	15.6112
LOC_Os04g55670.1	334.209	-1.97894	0.418136	51.6546	6.35e-10	6.54e-08	4.05684	2.81052	5.12908	18.7765	23.1135	25.656	7.54132	7.29287	9.16846	7.21883	7.09664	10.7033	5.6307	9.22161	8.12379	1.74313	1.14816	3.13794	8.98029	7.55606	7.59592	17.7001	13.3675	12.1963	6.4606	8.27186	9.28787	11.2199	8.00816	7.5813	10.5507	5.70696	8.44556	6.73124	11.7315	6.72935
LOC_Os04g57300.1	9714.52	0.536085	0.17073	51.6542	6.35e-10	6.54e-08	323.423	303.296	282.722	118.495	145.495	118.16	171.264	187.125	173.011	253.783	235.441	221.31	280.62	263.866	243.965	218.52	225.099	253.035	369.933	309.851	325.916	101.666	127.747	114.566	212.907	140.105	153.557	180.72	224.465	165.928	186.472	245.783	200.942	159.771	114.445	117.942
LOC_Os10g20090.1	1477.56	-0.304939	0.266093	51.6263	6.44e-10	6.61e-08	16.8611	10.6321	16.4376	16.0586	15.9823	11.3706	36.2576	43.0586	28.3489	36.6754	28.9108	35.8873	24.4493	22.3764	33.4444	17.5329	15.1694	24.7875	37.2659	43.5862	36.691	18.9242	20.2641	18.6344	42.0053	33.5985	43.0202	38.2404	37.0348	31.0947	48.6171	36.7993	41.1621	34.5496	39.8079	37.2825
LOC_Os08g44530.1	777.062	-0.721723	0.259261	51.5943	6.53e-10	6.69e-08	31.0156	26.1652	28.9002	23.155	32.1978	26.8134	19.5112	24.5752	31.3209	21.2405	15.4121	18.2228	27.0188	32.5679	30.3507	22.2437	20.849	24.2462	10.5664	9.39318	7.13067	11.3345	6.67587	9.21398	33.091	21.1924	28.1464	13.8106	7.35792	11.1208	14.8931	17.6825	14.7969	23.2719	17.2978	18.7714
LOC_Os01g52110.5	1815.73	7.68186	1.77233	51.5857	6.56e-10	6.7e-08	60.4764	60.7781	64.0398	44.9086	59.6836	33.9826	27.9953	33.5777	20.4704	85.7908	63.6605	83.7186	49.5466	14.8427	24.3007	55.6913	75.5274	82.9071	0.0463078	0.00459417	5.08e-05	0.550078	12.2697	0.270123	3.15e-06	0.00126529	5.41e-05	1.17e-07	5.69e-07	0.0125293	2.51678	12.6716	1.94e-06	0.0537461	0.0175924	0.10781
LOC_Os07g33710.1	168.343	-0.0226863	0.323808	51.5281	6.74e-10	6.87e-08	9.70314	9.13374	7.66508	6.37626	6.95334	6.05124	10.0043	11.0906	11.5984	4.52954	5.25792	5.85714	6.96859	11.9071	10.0724	10.5852	10.9701	10.3165	2.64171	2.30298	1.99549	2.6467	1.96757	2.8212	1.48651	1.34862	1.12841	2.21952	1.30294	1.46517	1.98143	1.14032	1.9253	2.64116	1.09417	1.97221
LOC_Os03g62910.3	869.071	0.22018	0.155254	51.5117	6.79e-10	6.9e-08	31.7375	38.2499	34.6093	25.0278	29.6555	27.261	17.8205	18.2255	18.8115	15.235	19.9563	18.9391	20.2322	21.5639	20.2948	32.2883	27.7098	29.8631	14.2589	16.8526	15.8452	13.7556	15.8198	16.9841	25.6353	19.4675	20.644	14.971	13.6488	11.8265	14.695	14.8706	14.2048	20.375	18.3362	16.4858
LOC_Os07g48630.1	3998.5	-0.738487	0.210566	51.5057	6.81e-10	6.9e-08	115.048	110.397	115.062	70.52	93.9376	65.1667	59.5448	69.2543	68.3253	117.059	96.0089	114.321	132.217	97.6605	102.7	70.1892	66.6467	81.2643	178.837	146.319	152.398	54.0486	50.4433	68.6237	71.4887	47.2614	58.0217	79.0437	78.6531	68.2717	86.4666	99.7876	82.4066	134.596	76.2112	88.0506
LOC_Os03g63410.1	1026.34	0.0048413	0.207073	51.491	6.86e-10	6.93e-08	44.9658	37.2021	35.8084	32.022	39.8016	33.9414	19.8196	21.6166	33.2572	20.9276	17.1302	19.0679	30.5255	29.433	24.604	35.6932	32.5743	38.7986	28.667	23.3632	23.3141	26.2521	18.8047	22.0587	58.7084	34.4146	47.2907	29.511	19.9848	21.5541	33.2866	35.218	33.3504	48.7509	39.6044	41.6061
LOC_Os06g06120.1	897.91	-0.375806	0.265539	51.4384	7.03e-10	7.08e-08	23.6764	20.457	22.1194	34.7513	37.9902	30.6269	52.8918	50.5571	29.7786	42.9389	43.81	43.2805	28.3729	40.4115	39.7625	23.2198	21.1952	28.0209	27.0083	23.6379	22.3753	14.9393	18.7668	14.4683	32.106	23.6418	25.2291	17.4541	25.6028	20.2859	34.0448	26.4798	34.5266	26.673	28.1905	27.7294
LOC_Os07g05400.1	3269.34	1.83325	0.388632	51.4344	7.05e-10	7.08e-08	54.7127	45.5556	52.451	62.8563	59.4494	60.9474	192.494	139.297	161.609	125.329	129.998	128.355	70.7637	103.395	115.487	66.5999	56.8595	85.2743	36.0129	26.6989	23.3717	58.3418	93.0514	50.4352	143.598	319.66	251.721	336.782	304.22	390.781	196.612	154.337	234.117	39.4817	29.0887	50.0351
LOC_Os02g37200.1	35.1916	-4.72964	0.707058	51.3686	7.27e-10	7.28e-08	3.94481	0.765441	4.49755	1.59277	1.23482	3.5663	2.79237	3.99082	3.72697	1.47362	1.43832	1.9985	16.2615	11.3949	8.79613	2.09486	1.9521	1.01801	34.6312	19.5121	21.647	14.8056	6.91135	10.5008	27.6117	13.0741	15.9649	21.9666	21.4659	16.6868	20.1503	8.96291	16.5364	25.2542	55.7701	71.2469
LOC_Os03g04970.1	269.675	-0.888379	0.481633	51.3281	7.41e-10	7.4e-08	9.07463	5.42738	8.02156	10.674	12.5209	8.92474	8.66608	7.60735	16.845	5.84423	4.39045	4.30753	4.41417	8.15272	8.00626	8.41833	7.38251	8.84354	1.48241	2.02193	0.682281	2.38027	1.44451	1.75279	15.1145	10.3668	14.6959	5.26583	1.74587	3.00909	5.7944	2.7744	4.33041	8.33813	10.6139	9.76401
LOC_Os07g49330.1	4384.93	-0.626195	0.103195	51.2345	7.74e-10	7.71e-08	141.133	134.108	137.296	63.37	74.7879	66.4411	81.645	79.8641	95.9177	93.0615	92.6231	86.4997	150.493	141.122	120.688	104.841	90.7535	99.9651	165.736	153.967	141.357	57.6958	64.9056	56.0338	125.106	86.0685	104.485	96.7569	89.703	80.2202	113.298	121.377	107.077	129.857	125.788	127.303
LOC_Os10g33170.1	1845.35	-0.392731	0.261222	51.2027	7.86e-10	7.81e-08	84.8982	72.0182	69.1756	47.7348	45.0172	35.6232	115.864	108.972	97.8262	96.2323	112.834	125.498	86.6518	59.4034	76.1095	50.6073	40.2015	49.9122	30.9299	31.9894	27.7603	11.0882	9.89851	10.0992	20.1937	24.6942	23.5475	19.0091	20.8977	17.6761	28.511	16.8009	27.8272	20.6112	19.407	21.2394
LOC_Os05g04180.1	689.463	1.21887	0.224396	51.1921	7.9e-10	7.82e-08	50.54	49.1291	49.8875	25.7667	28.1311	18.6035	22.1072	26.2858	30.4107	31.7731	28.8723	29.4137	34.389	38.6924	33.9451	49.0598	47.2415	50.3384	37.2189	34.4253	31.7768	12.7768	14.7705	11.5953	42.2721	23.3011	27.0783	27.546	28.3871	23.0819	33.4779	29.1228	31.5584	26.4832	13.245	16.5546
LOC_Os06g43550.1	1109.21	0.276453	0.096724	51.185	7.93e-10	7.83e-08	54.5223	46.4653	52.6793	46.1995	51.1331	46.8081	37.7559	36.6844	42.7512	36.8938	36.0343	38.8657	36.544	35.7252	38.6737	27.8143	32.113	34.0129	31.9397	30.1811	29.0598	38.9247	44.3276	41.3237	34.9392	34.2222	34.3189	30.0848	28.2039	27.3505	33.5254	31.1501	33.0272	24.747	21.8851	22.1193
LOC_Os01g12490.1	23.7826	-1.03221	0.623829	51.1242	8.16e-10	8.03e-08	0.397258	0.415528	0.508577	0.316601	0.381179	0.0982175	0.360947	0.312224	0.349921	0.36142	0.56465	0.396876	0.330293	0.133984	0.242964	0.19062	0.17264	0.36228	1.26663	1.86499	1.80493	0.224938	0.119867	0.123527	1.22384	0.526799	1.01736	0.342481	0.213117	0.18035	0.56508	1.25784	0.675035	2.55995	1.28929	1.50461
LOC_Os08g05480.1	563.755	-1.38368	0.498037	51.091	8.29e-10	8.14e-08	13.119	11.5652	13.945	58.1721	77.0253	69.8662	78.5679	37.9151	20.207	48.0627	62.5428	70.1589	51.5802	37.8618	46.5506	3.77052	5.76415	4.89166	10.9083	9.42012	8.89457	34.9303	47.9245	32.0585	13.334	14.1253	12.7726	17.5455	15.9008	16.5509	53.0693	25.358	32.0453	6.13151	11.7149	12.4415
LOC_Os06g47970.1	2996.72	-0.593987	0.182699	51.0288	8.53e-10	8.36e-08	129.128	122.73	131.84	132.275	128.779	144.033	155.612	142.049	147.967	219.282	211.681	200.659	159.524	211.365	200.261	218.688	213.621	199.225	165.639	159.194	166.274	197.847	249.182	204.472	158.737	129.584	162.854	247.034	200.138	218.761	201.514	174.725	208.196	278.433	377.28	319.66
LOC_Os07g31884.1	3820.04	0.540282	0.326593	50.8114	9.45e-10	9.24e-08	114.273	106.891	132.834	112.517	136.021	139.337	61.3803	63.191	70.1331	128.925	112.36	127.086	151.837	208.872	205.866	92.8526	82.8553	89.172	28.4094	23.0045	18.0844	106.646	105.473	104.923	28.9253	51.4595	43.7802	105.392	65.6769	90.1807	117.263	73.9764	108.323	46.2454	22.1116	30.3128
LOC_Os09g20020.1	85.9067	0.698223	0.273835	50.7966	1e-09	9.27e-08	1.33567	0.991956	0.842518	0.800059	0.908251	1.00553	1.01713	0.887032	0.914862	0.987207	1.03257	0.725997	0.953893	0.991582	0.95568	1.23259	0.995902	1.35321	1.40432	1.0238	1.43498	2.35337	2.30882	2.89374	2.07416	1.15342	1.38664	1.18981	1.21497	1.09327	1.52042	1.31421	1.46667	0.986846	1.18813	1.13787
LOC_Os08g37370.1	5404.87	-1.26151	0.456195	50.7749	1e-09	9.34e-08	266.738	251.221	265.69	155.454	240.87	229.757	162.044	191.386	164.002	134.8	126.04	121.467	143.78	282.03	259.724	147.327	142.021	183.993	317.209	586.615	621.091	183.56	79.3193	109.336	67.2075	52.8163	50.9571	178.275	133.293	109.042	240.954	92.5316	135.442	197.43	348.402	224.336
LOC_Os10g39710.1	623.526	1.4102	0.500969	50.7334	1e-09	9.5e-08	18.7893	18.1441	18.334	32.7079	28.2283	37.2211	23.0394	13.2259	25.4685	13.8564	26.9794	14.225	34.5563	36.1954	26.174	23.0397	24.938	19.6274	3.56166	2.24258	1.84785	5.95232	11.1373	4.52295	11.0428	15.0954	14.3314	24.433	13.5629	28.7588	28.1284	38.3896	31.449	9.08411	4.66334	12.5594
LOC_Os02g44780.3	825.058	-0.877818	0.171828	50.7093	1e-09	9.56e-08	53.1788	50.0198	53.1101	19.0833	24.1226	23.223	26.9902	23.7371	29.5626	32.599	27.6529	28.9604	37.2945	47.3189	39.8288	19.8853	23.8551	24.972	46.6753	60.1082	57.7536	13.8133	13.8794	14.8553	42.0903	30.86	37.7374	34.6803	26.5904	28.5839	37.6933	32.0266	40.0539	35.5475	38.7148	37.6585
LOC_Os04g35520.1	607.561	0.878821	0.388807	50.713	1e-09	9.56e-08	18.9145	16.1241	22.2023	26.274	26.1125	31.729	28.4669	20.7545	22.3127	22.274	20.4386	21.4588	25.6575	22.0101	21.5769	9.06288	8.60983	7.00913	10.1276	6.5829	4.26681	23.1005	26.2249	16.8927	23.8464	36.8905	34.5407	52.9482	41.4046	58.6439	33.2853	52.3176	37.0728	8.99308	5.04511	10.2494
LOC_Os09g08072.1	696.988	-0.589526	0.203483	50.6971	1e-09	9.59e-08	8.5719	7.3653	7.41148	12.134	17.0972	13.3379	16.0389	14.531	18.0042	16.6105	14.3049	16.2779	11.7663	16.7133	18.8728	7.74948	6.66515	11.5857	23.4536	19.2116	18.9318	20.2917	23.8294	21.4407	22.1687	22.3058	23.7388	24.5985	24.8727	25.3277	26.157	28.1607	25.2202	22.0584	22.5483	21.0995
LOC_Os02g04640.1	596.798	-1.29977	0.54942	50.6796	1e-09	9.64e-08	5.09654	4.43349	7.86811	13.6253	9.39245	5.83983	76.5394	74.9094	21.7483	45.245	40.3333	54.5893	17.2944	36.8642	40.7657	4.04477	4.62578	8.5894	4.87471	4.45559	3.24445	6.19623	6.4508	5.79183	10.8197	11.4724	12.0563	4.3423	6.08256	4.8984	11.3517	7.31463	12.655	4.05873	5.37242	4.44451
LOC_Os04g51410.1	516.088	-0.70941	0.378554	50.6678	1e-09	9.67e-08	21.291	15.9672	19.1991	56.289	54.057	66.4662	54.9563	58.785	30.5519	40.8101	37.4859	45.6959	23.1607	26.1861	30.9441	16.3377	16.2843	15.807	46.1833	41.3358	45.3215	83.5443	101.876	101.439	26.4197	36.7169	28.8065	37.7707	38.4443	34.8119	45.2989	22.4491	42.1536	24.5763	46.2502	36.1154
LOC_Os08g34240.1	326.464	-2.33285	0.466866	50.6555	1e-09	9.7e-08	4.78365	3.34713	7.38073	28.9962	40.582	48.7449	10.0407	9.19994	5.93577	5.26489	8.84629	7.01386	10.8789	6.64863	7.60681	1.32874	1.54636	1.74751	4.95132	5.76074	4.52892	29.156	16.3344	19.4799	3.84473	4.63961	3.54133	6.1126	3.3023	4.92719	4.69843	8.53779	4.52171	5.89584	6.14821	4.50526
LOC_Os02g48150.1	599.965	-1.12026	0.227392	50.5774	1.06e-09	1e-07	28.9042	21.5814	25.6324	19.3212	25.2931	25.4114	24.335	30.3379	30.1205	18.7318	16.1987	19.2144	24.3684	31.793	32.3982	32.779	29.072	39.9486	36.9294	31.3522	32.4673	31.7559	26.0088	24.2716	32.1779	22.3578	30.4001	21.8282	25.3764	22.2252	34.1429	35.8683	34.0633	64.6399	105.78	87.0968
LOC_Os09g02410.1	40.9483	-1.50663	0.745905	50.5648	1.06e-09	1.01e-07	3.61183	3.96231	4.92078	13.3101	13.8663	11.8189	6.95349	5.18651	5.09652	7.31941	12.5592	9.80408	4.86079	4.97303	4.01647	4.36388	2.97939	2.36261	0.515237	0.0794109	0.581444	0.0843712	0	0	0.172091	0.177994	0.38881	0.103214	0	0.100444	0.564989	0.160652	0	0.37189	0.610636	0.441583
LOC_Os01g38490.1	291.22	-1.09218	0.232107	50.4243	1.13e-09	1.07e-07	60.6883	56.6442	48.3929	19.442	22.4233	22.1905	29.9012	33.9598	37.7074	37.2417	31.6534	36.7222	50.4096	54.4921	44.4851	26.2285	33.7657	44.3585	9.7321	8.85117	6.61509	6.23376	6.48531	4.88296	8.61094	7.57374	6.98417	13.0532	8.7534	10.8132	12.7848	8.3514	10.5938	14.7727	17.5698	14.1986
LOC_Os08g14880.3	1613.5	-0.980025	0.413565	50.3585	1.17e-09	1.1e-07	37.0287	26.7213	25.4718	11.2225	17.8174	14.0683	14.8511	21.2245	21.7623	22.7594	20.8899	21.493	19.6976	27.2016	30.685	25.7819	26.5046	28.5326	24.9458	16.3318	11.984	2.30699	4.31975	1.38852	17.4753	16.6597	20.05	26.3748	20.6133	22.6574	19.7005	18.275	21.7861	23.9983	53.632	45.5018
LOC_Os09g29690.1	1430.28	1.23925	0.984721	50.3313	1.19e-09	1.12e-07	1.89721	2.32565	0.791737	3.19065	1.43946	2.03107	330.646	275.153	39.4249	82.2519	55.9849	119.727	76.3098	82.1647	101.452	1.01918	0.427682	0.832471	34.7395	17.6729	16.7576	262.647	87.8595	76.2544	94.4576	181.51	201.219	184.947	522.584	314.854	468.84	1066.13	694.784	2.77161	0.336405	5.11499
LOC_Os06g16290.1	199.694	-0.99059	0.392543	50.2263	1.25e-09	1.17e-07	32.6844	21.0326	26.9485	22.7097	28.6097	27.059	20.8677	20.1876	38.8913	10.9263	10.672	16.3097	17.6252	26.2127	18.0406	23.3513	23.9336	21.7584	6.82062	4.90576	4.3176	7.11182	4.34552	3.32884	18.6385	14.7414	22.3341	12.0446	4.48385	6.59798	12.3719	11.0274	9.59409	21.4442	25.0923	26.4126
LOC_Os02g47840.1	1233.07	2.14383	0.39394	50.1968	1.26e-09	1.18e-07	51.6924	54.9864	58.9509	49.0971	44.5103	36.4789	203.111	196.243	129.983	154.266	134.418	165.953	60.8059	86.3125	100.083	68.3411	64.6902	73.8055	56.8645	49.243	35.8181	74.2686	102.69	73.8996	110.155	188.079	123.05	94.1626	156.4	137.542	170.813	99.1022	194.909	32.3322	22.7587	32.683
LOC_Os07g40974.1	931.749	-0.463453	0.312697	50.1546	1.29e-09	1.2e-07	182.889	213.264	196.944	41.5296	49.1566	44.1119	35.0691	42.2007	53.0954	77.1612	85.0381	73.3378	93.8113	99.4197	100.106	121.917	127.977	125.953	1.95325	2.13089	1.71573	0.926011	0.373384	0.528461	0.944602	2.16983	1.3957	0.463027	0.827432	0.758892	0.602949	0.984043	0.837321	1.60795	1.44583	1.31651
LOC_Os03g22700.1	170.229	-0.347342	0.209143	50.1114	1.31e-09	1.22e-07	7.93388	7.83657	7.99528	2.75889	3.77072	3.42161	2.72564	4.56315	5.217	2.10805	2.42147	2.56653	6.59475	7.14568	5.99396	4.58636	5.17136	5.1972	6.24526	5.01295	5.32775	1.50335	1.3699	1.41173	8.46053	5.2812	6.72209	3.09	1.8618	1.9888	4.79219	4.68015	4.54753	4.74994	4.24677	4.65817
LOC_Os10g40570.1	567.594	-0.0374377	0.298621	50.0541	1.35e-09	1.25e-07	18.6412	21.0267	21.284	13.7616	13.1907	13.9026	31.0396	27.7043	19.0952	36.7361	25.6156	36.3525	30.0806	21.1823	27.4244	12.2944	13.0162	15.4874	21.8214	24.8113	27.0591	10.1067	13.9997	8.21883	8.58634	10.8541	11.3214	19.7769	18.0745	17.6173	16.5186	15.8608	15.5755	10.2896	7.00024	8.42493
LOC_Os02g12790.1	420.185	-0.172842	0.26492	49.9686	1.41e-09	1.3e-07	29.4949	27.8749	26.2237	9.00768	10.8138	11.5981	6.40134	9.7448	13.5277	7.02219	7.69893	8.15723	13.1257	15.3452	12.1592	12.9331	14.2683	12.9513	26.2793	26.3934	20.1226	6.96524	5.55488	6.00406	31.8775	17.8527	27.6673	9.24949	7.01025	6.3515	13.4022	10.613	10.0387	10.7012	14.9017	12.62
LOC_Os11g29500.1	1165	-2.27372	0.718429	49.8501	1.49e-09	1.37e-07	2.01019	2.59012	2.1417	1.10099	1.24213	1.19937	0.160123	0.251803	0.699959	2.9209	1.51674	1.3503	1.12428	0.395509	0.894069	0.319615	0.184677	0.15974	520.491	399.13	425.468	86.2266	94.5538	91.3719	179.754	120.197	125.488	175.15	167.346	165.745	141.253	330.814	143.196	184.495	345.219	276.976
LOC_Os09g17840.1	943.139	0.633695	0.143428	49.78	1.54e-09	1.41e-07	44.4073	40.4323	42.5853	59.112	58.5533	60.237	38.4524	35.9722	48.8164	30.3011	28.6731	30.7258	35.5386	31.178	27.1082	41.5238	38.1061	54.251	30.1199	29.9762	25.3744	53.1119	59.9962	55.8322	42.2878	34.9201	42.5675	33.3988	32.0046	30.456	28.1669	31.1581	30.0328	33.1088	22.7551	26.7395
LOC_Os12g41180.1	56.4078	2.1694	0.442167	49.7795	1.54e-09	1.41e-07	1.07237	1.14391	0.898283	0.609363	0.855152	0.678025	0.751048	1.44322	1.50988	1.16324	1.27289	1.19938	0.689182	1.06463	0.88148	1.46181	2.02211	1.54482	1.07151	0.309725	0.931023	0.323449	0.331013	0.213236	4.0696	2.40875	3.23236	0.994938	0.893669	1.29743	2.46387	1.46228	2.77467	1.02796	0.863551	0.993543
LOC_Os12g21700.1	1092.02	0.335736	0.158545	49.7534	1.56e-09	1.43e-07	41.154	41.4075	38.4405	20.0384	21.1719	17.1748	28.2513	29.6275	26.7352	29.6155	27.3665	27.0016	32.3389	29.2881	29.1467	25.9874	25.2488	34.6693	47.3754	52.7634	52.2011	17.3012	21.3142	22.092	33.1328	21.8914	25.0375	29.6427	34.699	27.5003	28.3366	29.3961	25.9884	23.2637	20.7442	19.1418
LOC_Os10g28120.1	932.24	0.926401	0.703932	49.6714	1.62e-09	1.48e-07	6.60238	3.61761	6.73322	33.9339	18.7688	6.88941	144.684	171.109	53.7473	96.2367	121.155	114.444	52.4382	164.681	232.421	13.212	11.7334	32.6297	14.7844	9.60644	13.5516	11.5144	9.4375	11.6453	13.2659	11.5348	10.7246	22.5738	31.5284	27.4315	103.132	39.4189	97.4086	5.70084	5.98175	4.08461
LOC_Os03g07870.1	554.912	-1.25875	0.307472	49.662	1.62e-09	1.48e-07	46.1408	37.5401	52.4428	38.9609	41.4465	47.6349	47.5343	45.0072	36.7752	42.9748	48.6814	51.7941	40.7446	42.9637	50.1768	24.3841	28.7256	30.4083	41.3795	49.7353	60.0849	19.4899	20.0083	19.2351	28.288	27.4526	25.6542	37.1163	32.6052	33.9244	40.2219	24.6341	33.4929	30.4945	59.1929	54.969
LOC_Os08g33150.1	157.192	-2.04458	0.547369	49.6453	1.64e-09	1.49e-07	0.441209	0.739195	1.39956	3.26782	3.4538	5.0042	4.36952	2.31344	2.54273	4.32938	3.24317	4.30102	4.46296	6.43389	5.95822	0.985672	1.62981	1.29467	2.66854	3.02145	3.61113	5.63523	3.77004	4.63119	7.80144	3.25322	5.57892	12.5711	11.0182	11.2037	25.4738	7.57652	30.1897	19.0469	20.5923	21.1575
LOC_Os04g57560.1	646.582	-0.0824156	0.205744	49.6078	1.67e-09	1.51e-07	20.5572	20.5337	21.229	20.196	20.018	23.7509	24.5491	29.5116	22.4431	20.8311	19.0105	20.4885	17.0513	16.2376	23.1668	19.1472	15.7922	21.807	14.1622	17.8383	16.0747	16.3424	19.7052	18.46	11.379	11.8103	12.7662	12.9221	13.5536	11.8531	10.2029	10.8429	10.2825	11.3236	11.6303	10.5385
LOC_Os06g27970.1	506.227	0.267915	0.16367	49.5985	1.67e-09	1.52e-07	37.2936	32.3087	34.0219	23.2514	23.2479	23.8329	19.54	19.669	24.0555	16.622	16.7603	17.9878	20.0388	25.2835	19.7612	29.6273	32.0825	30.9263	19.6515	16.1351	15.1782	13.8908	11.4531	13.5014	33.7221	19.7267	28.3045	16.4011	12.5641	12.0127	19.9199	20.7304	18.3146	25.6424	23.7917	21.0429
LOC_Os02g43350.1	2940	0.273695	0.157847	49.5521	1.71e-09	1.55e-07	54.1585	59.5163	54.4202	16.8383	21.6483	20.068	26.7484	26.5073	33.8776	31.4875	34.4551	28.8149	40.1114	50.0237	42.6481	53.2289	49.425	54.9692	98.2079	112.595	116.15	34.419	42.7883	41.6228	67.6599	43.2712	54.5289	70.3148	68.2947	61.2752	68.4408	66.7831	63.6056	80.2987	58.4898	60.1214
LOC_Os04g57770.1	807.435	-0.142022	0.253147	49.5265	1.73e-09	1.56e-07	40.3452	31.7761	35.2875	53.1539	72.008	50.8415	22.9956	40.5954	26.0804	39.8464	37.2154	39.488	41.5914	37.3074	39.2081	28.5734	28.6682	45.0616	25.9342	20.119	17.389	12.3845	10.1009	10.8535	12.4021	7.17494	8.15431	16.4404	17.6283	14.7189	17.0511	16.0006	15.6953	18.3947	14.9154	13.2929
LOC_Os05g04830.1	276.109	-0.983486	0.307264	49.5099	1.75e-09	1.57e-07	16.5396	16.169	14.2795	6.74554	7.27146	8.02688	11.4098	11.8113	16.3699	17.0139	17.192	19.2765	23.1777	13.7591	11.7466	13.4327	13.4998	13.7277	26.6156	22.673	24.4916	4.9724	4.1839	3.61978	9.19644	7.74059	7.29895	13.0552	11.5153	8.63092	9.56911	13.9937	7.93856	13.6427	20.4618	18.005
LOC_Os03g14730.1	880.778	-0.826052	0.358252	49.4749	1.77e-09	1.59e-07	33.6814	25.5492	28.5386	16.549	22.6265	15.0837	10.3992	14.5311	22.1566	13.6656	19.7041	16.2997	23.267	23.3439	19.3577	25.9224	22.504	22.3039	63.4356	91.4486	102.485	18.0133	15.5195	14.0541	21.5229	9.2309	10.552	38.9959	33.0446	33.7848	42.0772	20.5655	28.1459	59.2768	59.3268	55.7451
LOC_Os06g01690.1	163.484	-1.09343	0.297441	49.4252	1.82e-09	1.62e-07	8.47463	8.15623	8.9436	6.92868	6.74214	6.68285	9.76301	10.172	11.116	10.4415	11.1719	11.3149	9.37085	11.8349	12.5233	7.24137	5.04056	10.3392	8.61322	6.76964	6.78963	2.16828	2.99116	2.09591	7.5645	4.52579	6.41174	2.73968	4.63245	3.43133	5.85943	4.50971	6.24825	5.57776	9.35196	8.56029
LOC_Os02g01730.1	193.524	-1.01985	0.28121	49.3761	1.86e-09	1.66e-07	10.5167	8.42525	8.07091	3.29229	3.90266	2.94068	11.4831	11.5431	14.1077	7.2952	8.21988	8.51077	11.5535	12.8329	11.6289	2.92923	2.53551	2.84572	13.375	14.4575	13.4238	2.57279	2.50235	2.04649	6.46337	9.39073	9.61927	8.19409	5.22565	5.98986	11.6001	7.44226	9.05394	5.46221	3.34162	4.4385
LOC_Os05g43490.1	921.432	-0.0416294	0.23292	49.2984	1.93e-09	1.71e-07	46.5985	43.8179	43.2385	18.1543	19.1633	17.3738	17.232	21.1382	16.3919	24.3404	26.9037	28.039	28.6843	27.0379	22.0063	33.0374	35.1061	44.4977	66.2932	59.6936	75.9847	17.2333	16.3923	21.2584	21.8447	15.0376	17.9748	19.118	14.5532	14.0655	26.993	14.8211	20.307	29.4561	29.8118	33.4871
LOC_Os11g10550.1	103.783	-2.40446	0.497161	49.2958	1.93e-09	1.71e-07	0.292658	0.233025	0.360659	0.457404	0.535607	0.669592	0.786834	0.566437	1.09948	0.543556	0.957129	0.59018	0.426481	0.782413	1.15794	0.219046	0.209185	0.350096	2.36851	1.9774	1.9211	2.89021	1.59523	3.1742	2.48298	1.14663	2.13428	1.49289	0.971719	1.46691	1.49908	1.31858	0.887951	2.73461	1.50904	2.25548
LOC_Os08g10010.1	32.7264	-1.95893	1.08119	49.2886	1.94e-09	1.72e-07	0.0716938	0.0750371	0.13366	0.988327	0.920551	0.782599	0.307774	0.161586	0.675735	0.142477	0.499074	0.860723	0.0796006	0.580606	0.385865	0	0.0357107	0.0622735	5.26709	4.6645	3.80198	1.12307	1.38893	1.46632	1.58914	1.03105	1.70812	2.33873	2.51012	2.26129	1.9202	1.85253	1.48299	0.972996	0.114027	0.799573
LOC_Os09g17830.1	1901.7	0.648515	0.160214	49.1836	2e-09	1.8e-07	86.3335	77.3143	79.334	108.038	108.793	122.401	76.4741	69.4917	86.8053	62.4839	57.7269	65.4534	64.2343	50.63	54.9667	75.9256	65.7975	89.4811	64.8255	57.5757	53.475	122.863	159.722	132.129	87.6531	82.0433	89.3965	66.532	58.7256	57.2699	61.1039	68.6543	54.2351	65.5719	46.9484	48.1572
LOC_Os02g21630.1	330.8	-0.0832875	0.171486	49.1717	2e-09	1.8e-07	18.1895	19.7495	16.8852	7.07927	7.67682	6.89305	10.9727	12.622	14.82	8.0853	8.4498	7.77462	10.2434	12.2942	10.8446	12.1882	12.2665	13.2601	15.4002	12.8373	15.0484	11.2756	13.4574	10.1358	17.4845	14.7304	13.1816	10.4943	13.3649	11.6956	10.8483	12.2384	12.4281	14.8702	14.6164	13.4203
LOC_Os12g39200.2	3581.3	0.94368	0.167952	49.1592	2.06e-09	1.81e-07	141.698	121.241	112.682	89.0649	101.658	84.176	118.174	101.492	96.3395	103.506	97.8838	102.355	94.147	91.9572	85.6199	128.185	126.718	120.097	107.166	108.692	103.742	105.87	118.071	115.807	171.515	135.208	136.482	93.6938	123.782	102.391	128.578	113.467	132.198	104.927	80.4137	87.81
LOC_Os07g36270.1	21.717	-5.98395	2.89617	49.1531	2.06e-09	1.81e-07	0.25251	0.144472	0.237641	0.663351	0.517248	0.599513	0.658659	0.984165	0.961285	0.717483	0.720494	0.774471	0.616583	0.64631	0.546283	0.0997745	0.137962	0.218254	0	0	0	0.05169	0.141014	0.399747	0	0.0346149	0.0289948	0	0.0724948	0	0	0	0	0	0.0219027	0
LOC_Os07g44610.2	653.788	0.914663	0.184846	49.1455	2.07e-09	1.81e-07	15.7916	16.0425	17.2522	8.82906	8.16549	7.93722	22.3079	22.8003	21.6178	21.0309	17.779	18.9422	15.9859	15.0749	20.9568	16.984	16.6141	22.0866	14.3229	11.7209	11.7531	7.03243	8.93057	7.34945	19.4133	19.2019	19.1633	13.4585	13.8706	12.474	13.4344	17.7194	13.6197	9.57668	8.20534	7.83145
LOC_Os07g45570.1	1980.29	-0.0919732	0.321487	49.0867	2.13e-09	1.86e-07	106.642	89.8385	102.029	71.959	71.0185	68.699	50.1203	31.9571	67.0238	34.4097	43.0228	40.3822	90.4983	72.0502	54.1607	61.2323	42.2736	65.4102	1.40529	1.44357	1.45298	2.51226	2.87743	2.46666	3.50994	4.08243	4.27219	2.80984	1.74254	1.99942	2.91529	2.39734	2.45192	3.0874	1.78966	1.65766
LOC_Os03g03280.1	181.689	-0.843357	0.276434	49.0246	2.19e-09	1.91e-07	2.78049	1.99849	2.1308	4.30983	5.70706	4.14429	2.03332	2.77297	2.51689	1.79622	2.85017	2.52234	3.13098	2.74406	2.81363	1.7998	1.67516	2.01521	4.04312	3.04052	3.89059	3.40803	2.67768	3.09009	2.40949	2.05449	2.25959	2.49504	2.12772	2.67314	4.5965	2.76853	3.0383	3.54242	4.61878	3.69925
LOC_Os05g04000.1	986.037	-1.57529	0.358763	48.956	2.27e-09	1.97e-07	25.3586	18.9209	36.5685	93.8183	99.8402	84.0125	51.4314	34.9967	19.6762	35.3498	36.3259	40.2881	32.9123	33.0924	30.9605	24.2629	26.4486	33.0588	105.593	97.7419	102.482	222.955	167.514	171.638	58.1927	69.1714	68.9841	81.0735	82.0046	69.9189	69.2459	89.3217	77.897	159.774	233.28	206.348
LOC_Os01g42400.1	24.8261	-2.63059	0.626958	48.8837	2.34e-09	2.03e-07	0.773188	0.933425	0.941885	0.146098	0.152428	0.0883633	0.66237	0.240797	0.4197	0.472481	0.376017	0.475652	1.35257	0.609942	0.349207	0.177902	0.147888	0.204481	2.81859	4.06821	3.27341	0.479809	0.460075	0.444381	0.244734	0.221245	0.33281	0.895197	0.620418	0.432416	0.711141	0.724578	0.679475	1.45262	0.693488	0.928041
LOC_Os04g01490.2	292.745	-1.65013	0.336731	48.8072	2.43e-09	2.1e-07	11.0942	9.53924	11.5576	10.1465	10.789	9.97308	6.62262	7.28554	9.55768	7.39927	6.13791	6.28246	8.14043	6.33648	8.14917	11.2216	9.587	12.9543	6.20309	7.55956	7.69664	6.74592	4.99297	6.10037	4.55679	3.13431	4.99992	4.9213	4.46793	3.07773	5.13996	5.47366	4.55867	12.6396	32.5743	25.0908
LOC_Os07g42200.1	933.741	-0.793333	0.187555	48.7767	2.47e-09	2.12e-07	30.804	31.2009	29.9445	22.1005	25.4098	25.1109	14.8026	10.8286	10.3712	23.7847	30.0599	29.0668	25.1169	25.3739	21.9227	23.5764	21.6008	21.7396	51.3219	48.5041	47.2333	30.1323	31.6583	28.996	15.2009	13.552	14.9201	37.0302	29.6872	24.6197	31.007	27.8445	32.4138	48.5073	50.7151	48.6633
LOC_Os10g29530.2	110.209	7.13252	2.69658	48.7598	2.48e-09	2.14e-07	0	0	0	0	0	0	0.18187	0.245779	0	0	0	0	0	0	0	0.361719	0	0.378562	11.2807	9.81364	4.81922	9.60863	4.95277	6.56954	10.701	9.62035	9.62146	8.72464	9.8986	6.81235	10.4027	8.87656	6.65148	9.25153	10.1918	11.1747
LOC_Os04g31120.5	1315.15	2.35069	0.518974	48.638	2.63e-09	2.26e-07	8.44734	7.65428	7.29653	4.07599	4.81778	5.68747	10.1762	7.72228	8.86527	21.3532	22.7205	19.9617	17.4365	5.86841	7.89349	17.5638	16.881	29.9058	42.713	21.8653	18.4908	6.69664	23.8309	15.7308	36.7114	19.1579	19.0196	17.8263	32.8974	20.311	20.7789	28.5206	24.7106	9.76011	10.0192	10.0062
LOC_Os01g70710.1	1283.07	0.32728	0.359187	48.622	2.65e-09	2.27e-07	74.4146	76.7452	94.9793	40.8473	40.3391	46.9783	100.005	78.8898	41.7107	59.4975	51.4195	61.331	59.6449	66.7261	72.3021	25.6278	34.2738	33.3245	64.2053	57.5067	55.0751	31.3133	52.8279	28.4576	29.2422	27.6442	30.1217	15.7541	9.81754	13.5859	50.3728	31.733	38.0342	16.7305	12.8728	15.7586
LOC_Os01g34440.1	59.8493	-1.41899	0.576466	48.5624	2.73e-09	2.33e-07	0.736271	1.0465	2.64824	1.62948	1.12866	3.15958	6.01037	9.89903	4.63698	8.6953	5.89047	12.1173	4.07998	4.37005	6.2921	1.73786	3.33982	6.07584	21.1259	17.8646	16.9637	19.4839	18.0937	15.9559	15.2463	13.3335	17.2591	14.9796	16.6217	12.461	12.0176	13.4075	11.8505	11.3333	27.6131	30.8337
LOC_Os05g41780.1	1798.88	-1.00079	0.265126	48.5406	2.75e-09	2.35e-07	82.5508	65.4667	96.1309	116.406	153.392	102.872	70.7341	57.3008	57.8786	113.407	118.767	109.154	100.814	86.9514	71.5156	85.2063	81.1211	69.7247	123.281	77.8241	83.6071	111.826	80.6898	115.946	74.2702	59.3826	65.9302	85.9938	85.2326	87.8407	105.381	123.071	85.1848	197.71	210.126	168.048
LOC_Os04g52540.1	447.062	0.0508116	0.343592	48.446	2.88e-09	2.45e-07	9.66806	9.8366	13.7587	7.30509	8.89901	4.91698	2.67711	3.12559	3.28649	8.62853	9.56113	9.55587	8.01944	4.67187	4.73054	8.50338	7.93252	11.8133	5.74284	4.07944	3.95554	2.63127	2.72936	3.05813	7.38195	4.0139	5.62192	6.09737	11.9486	7.64811	7.55609	5.61183	8.43352	10.4924	12.1309	11.2414
LOC_Os11g15520.1	113.244	1.65924	0.41238	48.4174	2.92e-09	2.47e-07	2.08561	1.94779	1.64132	2.09443	1.93131	1.9398	1.69857	2.02946	2.42612	2.82565	2.47818	2.31511	3.68828	2.11695	2.16238	2.0121	1.82505	1.68354	0.801337	1.14769	0.752056	1.24966	2.42131	1.13645	3.39105	2.60765	2.72836	3.54935	7.67222	6.58278	7.99588	9.2161	7.20937	1.90874	1.15773	2.36755
LOC_Os11g08590.1	280.833	0.437596	0.339652	48.3681	3e-09	2.53e-07	34.1609	32.7849	31.5213	11.6845	19.0089	10.2536	8.97417	13.9916	11.6263	13.2598	13.9131	12.9366	24.0045	11.1014	12.4048	22.1819	20.8572	22.0533	5.85371	6.70247	5.86792	2.9387	2.58764	2.62553	16.4067	8.12112	9.80039	3.68539	3.42505	3.09659	5.45954	6.27752	4.95791	5.61837	6.40944	4.96924
LOC_Os06g44190.1	319.638	-1.27186	0.554847	48.3072	3.07e-09	2.59e-07	210.31	128.464	549.187	278.769	239.504	175.336	883.923	624.164	335.21	902.581	733.931	1152.4	674.528	467.402	499.473	77.8515	125.889	123.048	92.0204	120.241	71.2192	60.9886	105.191	90.7576	116.262	110.326	133.067	69.1163	39.2984	52.8856	209.124	130.881	159.283	55.8102	68.4595	45.0061
LOC_Os11g03110.1	563.923	-1.24005	0.257094	48.3071	3.07e-09	2.59e-07	28.4801	24.8918	27.8877	9.63973	12.5861	10.1227	13.5194	12.501	13.6251	14.6613	15.5799	14.1583	20.8067	28.6017	30.1045	15.3209	14.5245	14.7856	7.80483	10.4219	9.27501	2.92648	1.76125	2.38353	4.26816	2.74211	3.4805	2.80061	2.37946	2.01936	4.19345	2.92613	3.75296	6.59112	3.52203	4.59031
LOC_Os10g33130.1	465.734	0.376664	0.522218	48.2713	3.13e-09	2.63e-07	6.42256	4.48923	5.56994	33.1251	43.6884	31.5939	9.77179	9.4926	9.10045	9.25492	13.4113	9.80364	6.88389	6.21764	5.76878	3.32704	2.54849	4.95157	0.0529445	0.144975	0.090446	0.101309	0.0728611	0.125258	0.141573	0.106244	0.105189	0.126565	0.123159	0.152428	0.171555	0.134872	0.123126	0.0923139	0.0535289	0.0447072
LOC_Os07g44960.2	39.2243	-0.45226	0.373056	48.2205	3.2e-09	2.68e-07	0.940607	0.630123	0.912036	1.74232	1.89485	2.16671	1.90714	1.96851	2.09332	1.39598	1.38137	1.20481	0.835681	0.812589	1.21499	0.838487	0.97497	1.10199	1.52932	2.10368	2.16642	1.9405	1.7138	2.47851	1.3973	1.20322	1.19584	1.65234	1.24833	1.46104	1.5441	1.68781	0.983235	1.94047	1.47619	2.4174
LOC_Os09g37880.1	147.955	-0.169111	0.819188	48.2162	3.21e-09	2.68e-07	1.98335	0.811639	2.08678	17.0665	23.5839	16.2507	4.43768	2.06971	4.71508	6.30263	10.617	7.23354	2.57991	3.46631	4.36688	0.183678	0.128376	0.240322	0.0448771	0	0.0435273	0.151729	0.623874	0.428687	0.574921	0.868011	0.401132	1.1082	0.343468	0.860747	1.29962	0.797915	1.0078	0.0194957	0.114213	0.0576165
LOC_Os03g58940.1	233.48	-2.3587	0.361105	48.1538	3.3e-09	2.76e-07	20.1752	18.6089	18.022	9.04744	12.9617	8.58596	8.47158	10.4614	15.3028	11.1783	8.79313	9.58561	20.5644	20.9123	20.1198	12.3065	10.4428	16.3922	12.1051	10.5924	9.1484	7.28319	2.80857	3.37274	6.58176	6.80236	7.67625	9.61143	8.77257	6.90845	6.54175	7.51918	6.61301	14.8185	26.8709	24.8634
LOC_Os08g32870.1	1685.68	-0.0740966	0.131584	48.1151	3.36e-09	2.8e-07	67.0523	65.7508	64.3228	41.954	42.2561	37.9253	58.2966	47.0023	61.5469	64.2256	60.5261	65.7383	65.9762	68.6537	71.833	44.7698	44.8366	49.2428	46.0523	40.2769	37.5915	23.6346	20.6161	18.5246	75.3451	62.552	70.8261	48.8003	50.9477	47.7028	51.4379	53.3009	57.0089	44.1707	37.3355	34.379
LOC_Os04g02890.1	154.033	0.327118	1.77863	48.1059	3.38e-09	2.8e-07	33.8574	22.3812	16.7398	7.34801	10.5868	13.442	4.56558	6.59266	2.80774	16.5459	8.37428	9.4945	22.577	14.7394	18.0422	11.4904	14.467	21.49	0.0326717	16.7479	6.0038	1.86724	1.66e-09	3.35587	9.49839	2.86698	10.852	0	0.00020084	6.19e-08	0.32537	1.59e-05	0.00136702	0.242649	0.0203255	2.99e-08
LOC_Os02g32990.1	1301.22	-1.17046	0.288182	48.0623	3.45e-09	2.85e-07	191.354	163.338	149.798	43.2442	55.3336	64.4529	57.5274	59.7709	61.9681	102.87	106.908	96.2594	197.246	125.355	98.8177	76.0485	90.4087	86.1445	83.9653	66.9012	81.6665	30.7451	51.3249	45.2486	24.4606	19.6171	22.3595	74.0656	82.0768	63.901	67.7626	51.0571	80.1198	86.3398	99.77	82.6331
LOC_Os05g06720.1	23.5454	2.35115	0.950988	48.0595	3.45e-09	2.85e-07	1.14753	0.630032	0.955073	2.62685	2.24008	2.34594	2.5516	2.51339	2.11109	1.9962	1.35743	1.20663	0.669716	1.10466	1.82363	0.571621	0.662975	0.625451	0.502171	0.464462	0.668601	6.61954	3.04957	4.94223	0.312602	0.452411	1.07496	0.981671	0.667354	0.58605	0.989791	0.645981	0.656018	0.21774	0	0
LOC_Os01g73220.1	23.0903	0.461874	0.899065	48.0491	3.47e-09	2.86e-07	0.510989	0.291892	0.780313	0.872333	0.574611	0.231255	0	0	0.0439173	0.123227	0	0	0.15496	0.100374	0.0909165	0	0.232032	0.160475	4.40906	4.34697	5.06988	0.612671	0.631921	0.88283	2.25952	1.19243	1.74163	1.39953	1.37205	0.677577	2.91624	1.45064	2.27817	2.56475	1.42914	1.36926
LOC_Os05g08414.1	250.363	-0.167764	0.208728	48.0399	3.49e-09	2.87e-07	18.9903	20.1191	18.5791	24.6435	22.2066	25.3627	29.7231	28.7783	30.1243	20.8428	23.6463	24.5626	21.9789	16.5659	20.5483	20.0547	19.2389	17.9017	29.951	23.853	26.3613	39.3322	51.9079	50.6723	31.222	31.7837	25.9156	33.6276	35.2887	31.4249	29.7411	32.1831	26.7237	28.273	33.1452	33.4982
LOC_Os03g42770.1	114.755	-0.366568	0.282812	47.981	3.58e-09	2.93e-07	5.70008	3.48696	4.21757	3.54512	4.48058	3.247	2.54658	2.26331	3.25218	2.55942	1.41347	2.10175	3.0187	3.40562	3.08776	4.75501	5.48598	5.85447	1.4307	1.51941	1.18189	2.66459	1.86767	1.62075	5.88086	2.86221	3.76858	1.53172	1.37309	1.29403	2.28783	1.95862	2.15867	5.04035	4.47667	4.58116
LOC_Os08g07774.2	182.578	0.377838	0.961979	47.9809	3.58e-09	2.93e-07	15.2158	15.2722	16.4378	5.42694	5.86453	4.8074	5.90774	14.244	15.8644	7.38137	5.85916	5.00932	6.80804	6.757	6.63445	14.7161	16.7226	14.1303	0	0	0.122392	0.0259	0.074525	0.000427612	0.0528433	0.0327778	0.0243941	0.202851	0.345493	0.265535	0.000829185	0.0250606	0.085023	0.0703256	0	0.121507
LOC_Os03g21530.1	318.973	-0.436797	0.269058	47.9228	3.68e-09	3.01e-07	8.37886	7.50861	6.5725	5.26405	6.99852	5.82156	4.07104	4.26208	6.71621	4.25661	3.15934	4.18106	5.8933	6.04862	5.51217	8.04898	7.02032	8.76639	1.82834	2.45657	2.0071	1.38896	0.975354	1.16999	4.67082	2.88643	4.85225	2.39604	1.20144	1.30196	3.01746	2.13569	2.45306	4.99972	4.67496	4.54537
LOC_Os01g64120.1	1411.08	-0.475248	0.412375	47.8631	3.79e-09	3.07e-07	109.302	98.6706	97.1311	164.571	193.792	147.581	140.217	163.83	143.595	131.41	129.909	153.397	77.2818	166.353	160.831	202.461	186.41	203.471	8.80002	5.83136	6.37234	35.2439	52.3759	37.7298	41.2687	52.1054	52.3444	47.7531	38.4089	49.1167	61.7183	21.5859	64.8905	138.449	78.4574	87.7424
LOC_Os03g03980.1	37.3077	-2.26144	0.57982	47.8647	3.79e-09	3.07e-07	5.35414	6.76925	8.18729	0.798526	1.663	3.11116	5.31427	4.47476	5.51911	6.07972	4.43672	9.1994	3.66388	5.04446	4.65684	1.82581	2.81133	3.73493	3.94715	5.09013	4.71757	2.15362	1.46775	1.50665	2.5091	1.94771	2.171	2.37039	0.61554	0.7302	2.84973	2.62222	2.17183	3.95466	11.177	7.12374
LOC_Os06g11330.1	274.864	0.953456	0.179538	47.8633	3.79e-09	3.07e-07	47.9505	49.8006	47.5598	34.8087	41.694	42.6372	26.2374	24.5066	29.4362	35.5939	34.1885	36.0923	38.5128	28.9967	26.7846	60.6792	58.4345	56.7663	35.8595	34.3416	41.3554	37.3118	41.3108	36.9468	30.0366	22.2773	25.8993	31.8458	29.0553	23.2617	30.8693	32.5518	30.3247	33.0029	23.8938	32.3038
LOC_Os06g06330.1	608.001	-0.484244	0.139215	47.8516	3.81e-09	3.08e-07	72.4272	68.4061	77.6624	48.64	50.9277	51.5492	41.3024	49.4113	52.3202	54.8434	50.3631	64.2446	61.2966	70.2611	70.3992	53.753	56.2912	50.7557	55.185	46.7077	52.3122	27.5632	24.817	25.5013	39.7804	34.2722	36.7224	54.1686	45.6836	51.4162	53.8912	56.393	50.3967	59.5106	61.935	56.9877
LOC_Os08g19650.1	2483.25	-0.0843269	0.163425	47.8369	3.83e-09	3.1e-07	155.22	122.748	121.274	56.1825	64.1424	52.1531	75.535	75.1175	101.903	92.7675	78.9018	92.2879	127.612	119.003	103.904	93.8504	101.373	96.7944	169.508	148.296	143.141	32.7938	32.2578	32.2701	77.3947	50.6673	68.4753	79.8835	55.3348	56.8798	83.1066	92.562	90.5134	88.3965	70.1881	79.9819
LOC_Os03g01290.1	67.0615	0.993027	0.681023	47.8	3.9e-09	3.14e-07	5.24025	5.13051	4.32847	2.53292	2.24647	1.88972	2.937	3.38639	4.80363	2.39147	2.54433	3.37022	3.77794	4.40212	2.60185	3.94315	3.9242	3.67899	0.510677	0.198889	0.547354	0.467897	0.498639	0.25692	0.0530357	0.109582	0.0240465	0.0647438	0.0949766	0.156285	0.0881381	0.42757	0	0.0466955	0.136788	0.115036
LOC_Os05g03870.1	69.8028	1.43127	0.416797	47.6493	4.19e-09	3.37e-07	10.1683	11.6585	13.4507	5.39456	5.88648	8.1811	8.21852	8.85177	12.0085	6.71166	5.34123	6.42427	11.175	12.5737	10.7032	14.091	14.9171	15.5892	4.29189	3.64645	5.70627	3.07771	2.51955	2.67475	3.94585	1.6697	1.94448	2.36407	2.96378	2.7202	1.96134	4.34911	2.14982	2.32272	0.999026	0.766304
LOC_Os08g36370.1	63.5087	2.57693	0.552723	47.6443	4.2e-09	3.37e-07	7.73354	9.07969	7.22342	4.89324	7.08676	4.27068	4.12548	5.36395	6.13348	5.09682	5.64838	4.32731	5.86165	6.10513	7.41557	10.4574	6.69945	11.3008	0.457973	1.11192	0.720783	0.837222	1.86987	1.37431	0.626277	0.605055	0.931739	0.688795	0.878708	1.60254	1.63202	0.696263	1.09328	0.397255	0.116419	0.294203
LOC_Os11g30910.1	71.0692	-1.39686	0.706963	47.5572	4.37e-09	3.5e-07	0.194089	0.102584	0.213143	0.223809	0.366916	0.161136	0.816386	0.706459	0.426051	0.386852	0.946817	0.602823	1.22425	0.944772	1.86625	0.0280028	0.323124	0.334261	13.2594	9.28063	7.5121	2.26567	3.30926	2.11182	4.05103	1.70523	2.00988	3.58695	5.99297	1.82669	2.8486	6.43746	3.11294	2.43631	1.57327	1.48685
LOC_Os02g52150.2	1122.83	-4.51809	0.892859	47.5255	4.44e-09	3.54e-07	14.8325	11.1102	12.4903	36.6172	30.3827	30.4203	5.36723	7.5225	8.19624	13.188	17.298	15.616	4.70228	2.14875	2.60733	7.05693	8.08783	9.15132	12.5401	4.23774	3.74737	31.9855	37.8262	29.4118	23.8511	21.5468	23.465	8.24147	24.7164	8.21124	3.48167	3.94285	7.44131	12.596	560.765	280.828
LOC_Os12g36580.1	290.529	0.10505	0.167749	47.4783	4.54e-09	3.62e-07	7.07424	7.62197	7.92499	4.41098	4.56204	4.88808	3.52579	3.56118	4.33821	4.36732	3.73445	3.76085	4.68017	4.59493	4.92171	5.39878	5.67229	7.93086	6.4979	6.26827	6.42052	2.79407	3.05227	2.98339	8.40992	5.1007	7.47562	4.34544	3.61036	3.90355	5.03019	3.88383	4.70011	5.54827	5.89004	5.57895
LOC_Os06g05700.1	1126.03	0.905749	0.235761	47.4641	4.57e-09	3.63e-07	60.9562	48.9986	56.0191	32.0059	38.3172	24.861	30.0286	42.2532	35.1477	34.9156	32.275	33.1437	42.2226	44.1581	49.2577	44.4221	47.441	43.9153	49.8307	49.0465	45.8877	38.1895	44.3371	37.494	80.0556	80.7482	82.7464	70.5466	73.7008	69.5376	89.7865	63.0923	79.4377	59.072	30.7709	36.465
LOC_Os06g16960.1	9.09495	8.15582	3.21533	47.4416	4.62e-09	3.66e-07	0.4713	0.555652	0.495452	0.0584824	0.182933	0	0.204038	0.0535246	0.503065	0	0.224522	0.236464	0.0656212	0	0.0576505	0.763548	0.767604	0.153183	0.12302	0	0	0.06004	0.114905	0.236418	2.26601	6.5208	5.59797	0.147997	0.581224	0.14355	0	0	0.128565	0	0	0
LOC_Os06g39470.1	381.227	-1.42609	0.273912	47.426	4.65e-09	3.67e-07	13.5811	9.04245	14.4353	16.8738	28.9988	18.9307	7.76532	8.25268	9.76646	15.6179	19.3228	16.2625	18.8783	19.3691	15.7976	5.70849	6.34664	6.36819	11.9408	10.4801	11.6851	14.9506	13.0165	15.4881	10.2304	9.3228	8.55256	15.7083	19.4747	21.8075	15.1881	20.3469	16.062	13.3811	19.2915	14.8292
LOC_Os09g29710.1	3139.79	-2.73844	0.986006	47.4286	4.65e-09	3.67e-07	2.08637	0.613054	1.95449	3.25926	2.69885	2.69003	114.698	77.4489	31.101	112.303	73.5415	175.75	167.959	287.49	612.698	0.218306	0.336681	0.509657	48.9468	38.9989	51.7691	575.8	199.123	189.851	213.205	331.784	342.353	506.864	1136.43	691.962	891.61	1764.16	676.005	3.62943	1.3304	16.6881
LOC_Os10g09990.1	2981.54	-0.247705	0.258004	47.4114	4.68e-09	3.69e-07	88.1118	81.315	93.9094	25.4893	31.2627	24.721	49.5975	86.0407	64.2269	81.348	74.8563	78.062	100.508	98.879	116.387	82.2764	68.4573	102.853	279.379	218.874	235.32	37.7729	46.3999	39.0407	103.915	51.0433	67.6469	115.723	126.874	90.595	161.582	96.088	152.585	141.772	128.832	121.182
LOC_Os02g42990.1	712.556	-1.58419	0.421706	47.3981	4.71e-09	3.71e-07	26.4391	30.52	34.7845	39.2777	32.9575	25.3187	61.1726	83.3115	37.8316	107.235	105.538	121.625	55.1049	92.0086	100.811	28.9524	30.0493	25.1589	23.8894	21.1722	26.0922	22.0492	18.292	22.5248	28.5945	22.3597	31.6329	28.8952	39.237	35.0374	51.6818	37.041	69.3399	84.6411	34.0242	45.8351
LOC_Os04g42670.1	1173.93	-0.16342	0.267761	47.3412	4.84e-09	3.8e-07	30.9517	28.4187	32.5884	15.9459	18.6859	16.9358	32.207	36.4433	19.3835	37.3382	36.2395	35.2457	27.9367	41.0141	46.987	17.9965	18.3654	25.0484	39.3644	33.7694	33.5784	14.2897	17.0339	17.5782	21.4964	16.4576	16.4474	17.1259	17.5636	15.0517	32.4789	21.5436	26.4461	16.3086	14.8885	16.7449
LOC_Os05g44270.1	518.381	-1.50731	0.342505	47.2653	5e-09	3.93e-07	22.5343	17.0224	26.0194	35.5727	46.7816	32.2111	29.0915	23.623	23.4652	27.0107	35.0243	36.3951	31.6027	34.0796	41.0273	8.86489	11.1427	9.72666	43.4754	21.9047	22.6162	28.8241	19.1906	29.1949	21.6092	28.22	24.0165	24.9522	30.6518	28.4628	31.5275	42.6517	41.7712	28.117	33.8069	30.1896
LOC_Os03g30950.1	189.694	2.48479	0.753424	47.2476	5.06e-09	3.94e-07	15.4087	4.81571	34.5776	15.4876	15.9734	13.3433	2.66411	1.73633	1.98338	7.797	6.68114	7.70771	7.12816	1.34798	4.29316	7.24045	10.1974	3.71581	2.67613	2.16588	1.5132	3.13594	3.00571	1.88595	3.75057	2.5076	4.09882	7.11541	10.6474	8.91323	15.7724	4.41688	13.6296	5.0666	2.5717	2.73677
LOC_Os09g34100.1	1028.84	0.0862314	0.178535	47.2473	5.06e-09	3.94e-07	50.9889	53.572	52.6416	32.418	31.3967	32.5732	47.3606	50.2194	39.3573	38.9059	37.59	41.6442	38.142	35.2086	38.016	38.5322	39.4853	50.2013	43.1465	55.6706	61.6501	23.7706	26.4103	22.4295	30.7801	24.5883	28.8429	26.4414	24.3094	24.0862	28.164	25.5453	26.9054	29.7464	29.4962	28.3965
LOC_Os05g33730.1	2886.13	-0.677603	0.15942	47.2426	5.07e-09	3.94e-07	98.1338	84.3073	97.7135	55.0051	71.5478	60.9772	44.1746	42.8291	49.5798	62.2837	64.1443	68.3518	100.136	84.5379	71.3822	58.5582	54.281	69.0083	145.128	105.18	112.819	49.6133	46.445	49.3132	81.8273	50.9769	62.9384	68.9913	67.7655	52.1063	84.8345	88.9898	88.5127	116.761	88.5301	96.1016
LOC_Os03g52670.1	743.083	-0.74412	0.220702	47.1658	5.26e-09	4.08e-07	24.7272	19.9811	23.5159	20.0881	23.2189	18.961	16.5546	19.1421	16.8186	23.1218	21.816	23.3135	22.1772	23.2125	30.3199	23.2765	20.592	25.9959	31.4437	19.2045	19.4477	11.3165	9.46622	10.2723	12.848	9.53169	9.7978	13.9	14.0569	10.6566	13.9041	17.9245	13.5721	20.7153	25.4945	24.2451
LOC_Os10g41330.2	794.73	-7.08814	2.78122	47.0979	5.43e-09	4.19e-07	0.354434	0.424307	0	0	0	0	0	0	0.0479266	0.739059	0.321188	0.406031	0.169002	0.273544	0.148646	0	0	0	134.856	90.3917	92.2941	223.225	65.587	164.169	35.2415	28.3051	42.2911	68.3419	42.8886	54.1801	38.4827	99.9423	32.8463	132.417	28.0449	46.0255
LOC_Os11g05840.1	56.2829	-1.04322	0.659068	47.1015	5.42e-09	4.19e-07	0.0655309	0.0941519	0.0858215	0.115785	0.0278081	0.0703226	0.235401	0.175421	0.352779	0.328406	0.152145	0.19471	0.087213	0.206444	0.257201	0.0972265	0.0842843	0.066732	0.236317	0.157115	0.0931742	1.97531	0.975812	1.84408	0.355197	0.524041	0.467223	0.542913	0.451621	0.480022	0.499955	0.324836	0.69408	0.263296	0.579168	0.575018
LOC_Os07g42900.1	319.288	0.439996	0.229024	47.0083	5.66e-09	4.36e-07	7.8307	7.8911	6.8771	3.43697	4.42206	3.85769	2.75626	3.31967	3.9297	3.97405	2.98496	3.23333	3.96501	5.13446	5.14609	7.61718	7.13316	9.45626	3.24716	3.96378	3.46058	2.77008	1.96983	2.51361	6.35845	3.86473	4.99855	3.20711	2.75587	2.17928	3.93927	3.00148	2.89091	5.32112	3.59122	3.55318
LOC_Os01g49120.1	628.485	-0.31802	0.296588	46.9934	5.7e-09	4.38e-07	12.0587	11.6128	9.55129	9.51628	9.86984	12.4594	29.5619	19.7392	28.1407	16.3775	20.4433	20.6452	14.4424	18.4089	16.5583	6.02738	5.71256	5.58854	14.8056	21.7488	22.6155	7.45492	6.87313	6.49303	23.6378	16.3026	19.9256	16.8602	12.4114	15.0311	16.6332	23.1487	20.0349	12.4801	7.50441	6.86326
LOC_Os06g36270.1	2286.42	0.0719961	0.234109	46.9773	5.74e-09	4.41e-07	37.4691	24.3849	35.8843	77.2577	94.6479	74.3372	27.4677	26.7789	27.529	25.3596	26.594	29.7882	22.0477	26.937	25.5437	25.4741	24.3385	28.6723	8.57459	8.70999	8.27813	32.1953	32.7383	35.576	18.5959	22.2486	26.6483	27.7246	18.6714	17.9676	16.7407	13.4056	15.1722	16.877	11.4021	17.8581
LOC_Os07g07974.1	947.829	-0.702171	0.172605	46.8808	6e-09	4.6e-07	24.8354	23.9844	26.899	14.6938	17.1014	15.5529	14.5235	11.7228	15.9125	13.9494	11.9986	13.5441	12.5074	17.5835	14.0174	9.2463	8.3205	9.77064	33.5864	34.093	31.9607	16.5172	15.5274	16.8383	36.4263	19.729	27.1316	15.252	14.9945	11.0229	19.8823	17.7714	20.0774	20.3039	18.7824	19.9146
LOC_Os06g36180.1	1189.85	-0.959705	0.231167	46.8616	6.06e-09	4.63e-07	31.9191	26.6347	32.0302	53.3386	73.032	57.0389	27.7112	24.0193	24.8022	25.4019	29.575	28.5126	21.1745	28.4527	31.6633	11.1396	11.8756	15.698	29.0127	36.1483	33.9469	36.3758	27.979	38.6466	20.2927	23.3577	23.2738	21.7306	18.5894	21.1416	22.4719	21.0129	22.7783	21.1551	21.8568	18.6452
LOC_Os08g38130.1	524.852	-1.36354	0.243373	46.8529	6.09e-09	4.64e-07	57.3769	53.4928	55.7097	23.3394	28.8236	20.2005	16.6186	19.2737	22.1446	17.6864	20.8347	16.466	25.3197	36.1349	32.6666	24.8386	24.8629	24.4235	46.6017	59.828	56.9254	13.8622	15.1784	15.9369	20.5821	12.0709	17.356	25.5549	25.3123	19.0493	22.9051	14.543	18.7221	31.3641	43.2669	39.1375
LOC_Os09g06950.1	1166.87	-2.21614	0.877974	46.8517	6.09e-09	4.64e-07	0.661029	0.95379	0.851389	0	0.0861744	0.0832094	0	0.151354	0.0789379	2.41938	0.737521	0.776251	1.01558	0.357569	0.727737	0	0.0833189	0.216233	395.906	234.133	245.487	123.594	225.505	178.345	166.59	179.833	148.59	177.561	233.054	204.555	162.285	269.504	171.955	118.593	132.156	146.173
LOC_Os02g44940.1	684.55	-1.1099	0.305559	46.8342	6.14e-09	4.66e-07	57.3375	61.503	61.6251	38.0349	48.6251	56.4128	26.0349	30.6321	32.0378	41.8787	42.4638	42.9817	39.2956	51.5212	45.2271	33.9221	39.6473	39.0798	103.628	106.878	124.574	38.6146	43.9094	32.0602	25.2109	20.9795	21.7195	70.3876	59.3233	58.5332	45.3283	29.6133	49.983	45.0323	99.9233	75.4876
LOC_Os10g30100.1	604.109	0.0564937	0.249323	46.8309	6.15e-09	4.66e-07	23.1582	17.1994	18.7711	18.2504	22.952	16.0446	7.88698	9.41046	11.602	9.2443	8.04429	7.68721	16.2798	15.7925	14.4973	18.7694	18.9442	20.8048	8.04044	9.33491	7.03531	8.64388	6.4893	7.81715	19.4938	9.25659	13.3689	8.56261	6.68478	6.11753	9.23877	12.5469	11.2335	17.7183	10.5696	12.4332
LOC_Os11g31715.1	12.7588	2.70497	0.87044	46.8074	6.22e-09	4.7e-07	0.460812	0.441902	0.630699	0.499354	0.575725	0.49081	0.560259	1.25178	0.901264	0.973046	0.729558	0.768455	0.443176	0.807018	1.09819	0.667295	0.567497	0.759637	0	0	0	0.140073	0	0.0987434	0	0.181291	0.0635345	0.61408	1.01703	0.795801	0.899075	1.12136	1.89513	0	0	0.482037
LOC_Os11g24500.1	100.339	-2.48239	0.437847	46.7816	6.29e-09	4.75e-07	10.6123	10.2756	10.778	2.69235	4.45748	2.58178	2.45745	2.68635	3.37852	5.64097	4.02432	6.0185	5.2838	12.5485	6.25591	6.82626	6.26557	5.2092	34.6943	48.4504	58.4185	5.28138	5.5122	8.35475	5.64061	4.11537	6.12702	13.8233	9.32142	10.1093	9.73831	10.5344	7.81212	25.7183	45.4614	46.1351
LOC_Os06g48570.1	502.331	0.601531	0.20839	46.729	6.45e-09	4.86e-07	21.8599	19.689	20.2077	27.1694	31.9257	27.3139	11.4202	12.7336	19.054	13.4831	13.7744	14.0475	12.7637	15.8622	15.3324	15.8407	18.9548	17.6409	6.3345	4.21706	4.33701	3.74716	3.4124	2.7845	4.64337	4.14965	5.42638	4.33017	3.40658	3.13375	4.33538	4.45097	4.71618	3.77081	3.63713	3.37686
LOC_Os07g47510.1	4979.13	-1.19337	0.309116	46.6901	6.57e-09	4.94e-07	149.721	113.02	194.146	153.87	175.359	153.677	273.973	255.689	204.953	271.443	267.491	347.316	221.068	249.671	275.197	162.241	176.343	197.49	132.598	123.292	113.97	144.726	157.224	159.622	125.94	154.116	160.654	196.491	155.926	169.574	238.349	157.759	223.82	216.01	426.448	369.715
LOC_Os02g35910.1	299.083	-0.646948	0.257209	46.6305	6.76e-09	5.05e-07	6.82249	5.15787	5.41557	7.6289	10.3609	6.65059	6.3235	6.59923	6.49847	5.98667	5.89691	6.21733	4.13937	4.08195	4.49767	3.98073	3.06674	4.62182	9.64444	10.2117	10.0785	10.1657	8.04157	8.19224	10.1739	6.93071	7.80042	7.71442	6.86779	6.80936	7.98065	8.62858	7.21063	8.01052	14.3327	11.8389
LOC_Os05g03040.1	6736.61	-0.265763	0.175387	46.6299	6.76e-09	5.05e-07	225.247	204.863	237.574	147.097	195.083	149.314	104.787	123.936	120.465	144.776	121.242	122.855	175.97	153.347	162.555	143.765	129.743	136.594	282.463	295.902	289.4	107.196	91.9806	99.4623	157.18	119.064	151.46	126.391	99.9846	91.5927	166.329	182.823	143.229	216.924	136.366	149.996
LOC_Os10g39200.2	343.63	0.706948	0.285491	46.6354	6.74e-09	5.05e-07	6.02673	5.69316	3.97077	3.41385	3.96668	4.05746	4.32671	4.83796	2.93062	6.18972	4.92013	5.36073	6.01541	5.98378	8.24281	5.60431	4.75682	6.05342	8.9865	7.4188	7.67696	5.93017	7.26251	5.54208	6.03638	4.57083	5.31984	4.16298	6.2577	3.61218	6.33168	5.89975	7.62322	3.42648	3.09585	3.44969
LOC_Os01g12760.1	163.838	-1.60665	0.819738	46.5782	6.93e-09	5.16e-07	1.78811	1.12319	2.21313	3.0044	1.64167	0.387488	14.9769	24.1283	7.97528	19.5559	14.9906	19.4303	4.41223	12.8908	18.7641	4.48386	5.7948	6.87665	1.15137	2.00485	2.72419	1.1159	1.03779	1.23104	1.03737	1.31385	1.03131	1.59044	0.5187	1.57594	2.25869	1.33053	1.94523	4.94024	0.827109	2.43606
LOC_Os08g41380.1	115.333	-0.571126	0.234876	46.5154	7.13e-09	5.31e-07	8.22535	7.73812	8.54583	2.11559	2.69519	2.62903	1.56561	1.89226	2.47415	2.32304	2.69321	2.60561	4.08676	4.08688	3.16562	3.637	3.33814	3.55171	3.60304	4.66097	4.17777	0.908845	0.799101	0.623858	2.83296	1.80922	2.56905	2.26417	1.56833	1.18407	2.73964	2.00342	2.89088	4.0145	3.4017	3.24058
LOC_Os05g37140.2	549.729	0.00583163	0.289377	46.5009	7.18e-09	5.33e-07	24.3379	21.5948	19.0563	46.4884	42.3561	54.7118	68.3764	50.9942	54.1241	28.5714	29.7597	34.7709	26.3828	26.6663	30.0202	25.1196	18.7061	21.9064	24.9332	17.1978	17.0898	76.7062	124.055	92.4024	35.5204	48.7601	42.1541	33.0015	33.5766	34.6453	24.9313	24.9177	29.9777	19.5642	23.8382	19.3654
LOC_Os02g36140.2	10128	-2.8488	0.613687	46.4764	7.26e-09	5.37e-07	3.84956	1.69733	4.28727	17.7959	15.7787	32.9421	124.701	48.219	103.902	104.238	132.195	111.945	48.9144	47.5501	59.7573	1.04244	0.657615	1.13627	59.3111	44.8173	45.4415	290.244	610.77	317.127	190.519	550.326	433.152	615.635	492.835	692.655	210.416	330.393	249.175	31.8974	16.7667	55.5181
LOC_Os02g47980.1	73.1005	-0.953539	0.413414	46.4729	7.28e-09	5.37e-07	4.21082	3.22415	2.45039	2.46023	4.0589	2.02787	4.32994	5.73281	5.3061	4.68362	5.10801	3.80972	5.03375	3.71719	5.36121	3.38615	3.75307	3.00993	3.77761	4.49858	4.7583	2.20396	1.45132	1.72047	3.23183	2.51708	3.606	1.59136	0.891368	0.770327	2.7386	4.639	1.92421	4.58966	3.17001	5.33772
LOC_Os03g08480.1	1029.56	1.02948	0.231817	46.4752	7.27e-09	5.37e-07	47.7484	45.4941	38.8418	24.4849	27.5724	22.4005	18.4295	22.7523	24.3904	24.1261	22.6503	21.3936	30.7743	31.3648	29.1378	57.5555	59.3922	67.1924	46.7297	44.1231	47.4518	26.8268	27.4688	26.2939	57.9683	28.065	38.463	24.4193	24.7168	23.9633	37.9658	35.0898	33.1696	52.1393	25.4249	29.3077
LOC_Os01g64890.1	536.827	0.306364	0.196424	46.4427	7.38e-09	5.43e-07	27.0635	25.9942	26.9178	15.4484	20.3402	19.8375	18.4967	17	26.1233	17.9289	14.7921	16.496	26.9152	29.619	26.3706	22.9644	19.7562	22.1229	14.8103	15.1034	14.8854	10.9161	11.3424	10.01	11.5669	10.2243	8.85384	19.0521	14.9124	20.3771	19.2619	23.4262	17.6618	15.4077	10.5719	12.7031
LOC_Os01g64730.1	1464.74	-0.464095	0.21483	46.323	7.81e-09	5.73e-07	75.5095	65.1962	74.1455	39.8933	54.8483	45.9111	69.4259	71.7353	54.6552	50.6291	43.4533	58.9501	69.8343	61.244	62.1635	58.5781	64.3039	61.7927	48.4761	49.0382	41.182	30.0429	37.1563	36.072	57.7684	41.5789	45.47	25.6986	17.0646	20.5186	60.5793	42.0383	47.9038	61.0146	71.3038	67.2359
LOC_Os03g58720.1	272.106	0.0771577	0.241483	46.3163	7.83e-09	5.74e-07	7.00656	6.10455	5.88168	3.29601	5.4492	3.2666	3.15768	3.54171	4.91024	3.01078	1.99971	2.81919	4.33212	3.81564	4.1138	5.22106	5.67172	6.09174	3.6275	4.35077	3.36759	3.31525	2.41044	2.60761	8.84815	6.30043	7.08249	4.83043	2.98254	3.83148	5.11979	6.07471	5.72835	8.43182	6.82138	7.27851
LOC_Os07g26660.1	8.6643	-4.17998	1.16534	46.2698	8e-09	5.86e-07	0.27226	0.274372	0.587216	0.259395	0.162301	0.522495	0.182296	0.23743	0.198423	0.139146	0.332367	0.280093	1.39934	1.07542	0.410155	0	0.0524097	0.135945	0.491946	0.0505569	0.423568	0	0.0509852	0	0.217301	0.393229	0.882777	0.0657895	0	0	1.67585	1.53438	0.641128	0.853689	1.88989	1.73221
LOC_Os12g05050.1	870.494	1.24748	0.382331	46.2586	8e-09	5.87e-07	20.6517	20.4436	28.388	54.6138	44.802	54.0283	52.0092	37.3154	35.2094	50.6406	51.9119	48.8039	31.5254	49.9621	53.634	53.0834	48.4371	60.4512	18.6779	17.7397	17.883	106.851	101.278	91.5633	25.2239	47.2845	45.6977	36.8808	23.1819	32.4285	59.7399	27.4703	38.9004	20.6198	19.0956	23.8243
LOC_Os04g32340.1	1215.2	-0.566708	0.177786	46.2466	8.09e-09	5.9e-07	16.2378	15.1157	14.2059	9.4875	11.7363	11.8108	8.32959	7.76567	8.74766	10.827	9.49208	9.7605	14.2187	12.346	10.2026	9.87738	10.8977	14.5815	25.9302	28.2489	25.4119	15.5962	15.6128	15.3813	39.48	21.4965	32.3459	21.0257	16.8991	16.7508	20.6215	23.4653	20.2769	30.6828	30.1275	31.55
LOC_Os03g14590.3	220.084	-1.85809	0.50958	46.2346	8.14e-09	5.92e-07	2.0747	2.83455	2.55674	1.72004	1.6521	1.40537	4.53996	6.21573	2.09777	3.69651	3.15031	3.96338	2.36178	4.79424	5.32822	1.39531	1.53469	1.50887	5.62728	7.15328	6.13824	3.01395	5.37396	4.25573	4.38032	3.82662	3.68602	2.64818	2.36616	1.65624	2.93462	3.69683	2.70862	6.94865	1.83157	3.67609
LOC_Os02g03730.1	172.288	-1.06764	0.289289	46.1905	8.31e-09	6.03e-07	23.674	17.9061	20.3398	13.3065	13.7197	12.1673	10.5473	11.4558	20.8373	8.96517	6.75798	8.55671	14.4095	23.2728	16.9892	20.8667	17.1691	20.2808	7.49831	7.69709	5.66045	6.24378	4.00289	4.83727	16.7815	11.8531	16.4628	8.29539	4.78778	5.08153	10.6828	9.75009	10.3458	21.1836	25.4505	21.9091
LOC_Os06g11210.1	313.43	1.24223	0.67688	46.1797	8.35e-09	6.05e-07	2.88779	1.46774	1.88995	14.2397	12.8865	15.5559	13.8033	11.0053	12.673	6.33233	7.60412	6.82034	5.07211	17.7767	19.3796	0.514815	0.261896	0.776106	21.949	13.3174	23.4726	25.8276	24.9574	24.6914	15.3353	18.0471	20.1778	7.11262	6.59655	8.31627	39.016	8.56643	16.2073	0.407601	0.278649	0.301493
LOC_Os01g49110.1	137.759	-7.61848	2.75881	46.1339	8.53e-09	6.16e-07	0	0	0	0.299241	0	0	0	0	0	0	0	0	0	0.234387	0	0	0	0	7.51109	7.09321	6.26329	4.01287	4.16056	3.94268	9.09544	4.43995	5.36375	6.03066	5.02374	3.9113	4.55521	5.5037	4.5382	6.74967	9.58464	10.8055
LOC_Os10g14230.1	15.6312	-2.89793	3.14489	46.1312	8.54e-09	6.16e-07	1.66105	1.50405	1.10797	0.389079	0.710469	0.612941	0.466408	0.445367	0.652209	0.427787	0.563808	0.495356	1.23675	0.802709	0.291124	0.634449	0.960415	0.872428	0	0	0	0.0998228	0.0718125	0.789392	0	0.131502	0.0692614	0	0.0303999	0	0	0	0	0	0	0.0220937
LOC_Os07g29760.1	1782.89	-1.85248	0.660974	46.1268	8.56e-09	6.16e-07	0.624244	0.943672	0.646468	0.0341346	0.10683	0.0344024	0.0297631	0.0625066	0.326762	1.10258	0.39497	0.462547	0.538981	0.299563	0.542991	0.0296932	0.172689	0.1194	270.297	143.59	134.302	81.8753	85.197	90.2801	148.996	107.054	132.707	90.4125	78.4611	100.991	116.423	219.478	113.481	113.018	119.649	135.076
LOC_Os07g11790.1	1186.25	-13.2185	2.95908	46.1079	8.63e-09	6.2e-07	0.0281603	0.14377	0.0767949	44.4447	37.6251	51.7704	264.468	84.3741	132.064	69.7094	155.606	98.1099	70.6559	62.5995	89.2426	0	0	0	0	0	0	0	0	0	0.169512	1.86803	0.130806	0.241298	0.539496	0.266333	0.281604	0.214267	0.149494	0.0745835	0	0
LOC_Os05g48410.1	364.337	-0.414961	0.237396	46.0514	8.87e-09	6.36e-07	26.8907	21.5512	27.0556	19.6116	23.8476	18.2546	12.886	17.2497	25.2876	12.4338	11.9427	12.4609	19.4233	20.1563	17.5878	24.6137	26.0361	25.4696	9.73002	10.8966	8.64188	11.7817	8.08574	8.96415	28.8156	17.115	22.9277	11.6535	8.15978	8.11479	13.8836	16.1994	13.6054	23.1792	28.4292	26.3453
LOC_Os01g67860.1	4664.45	-1.20656	0.203087	46.0383	8.92e-09	6.37e-07	165.696	151.066	183.759	137.074	150.173	159.523	90.4498	116.196	131.068	119.601	104.452	116.655	191.618	187.287	173.484	341.993	292.248	281.059	118.109	136.05	157.242	128.868	131.895	157.197	107.079	77.8519	95.889	136.458	117.798	96.976	121.666	157.156	98.5165	497.85	465.761	496.896
LOC_Os02g38120.1	25.0851	-1.88893	0.661044	46.0416	8.91e-09	6.37e-07	0.689168	0.792867	1.02646	0.180147	0.30547	0.136233	1.23678	2.24775	1.20806	1.67166	2.17616	1.68261	0.789258	1.26436	1.05655	0.626653	0.31931	0.630619	0.263045	0.486621	0.46385	0.023109	0.177352	0.0456961	0.141448	0.146122	0.106906	0.144021	0.197122	0.0278014	0.104539	0.223775	0.0749341	0.22853	0.243425	0.307025
LOC_Os05g48380.1	854.957	0.619289	0.103747	46.0354	8.93e-09	6.37e-07	39.2317	35.8218	36.2717	18.3822	18.4114	18.0873	25.153	23.922	27.5414	19.4939	19.4033	21.5915	26.079	22.7122	22.3333	22.5053	21.477	26.9658	30.9603	30.4951	29.6451	12.711	13.1356	12.8884	31.9545	22.0609	23.3081	17.3413	17.6029	15.4988	22.3228	22.6501	21.7961	15.7474	13.4073	14.6015
LOC_Os11g40590.3	242.177	-11.1919	3.0405	45.9591	9.26e-09	6.59e-07	8.28265	0.816916	9.73387	4.43778	5.54011	5.84612	2.06413	10.417	8.0486	6.21275	5.40588	13.0881	6.41172	3.06278	15.1704	11.9485	15.3201	12.2173	1.47e-09	3.25e-05	0.00221027	7.57e-08	7.97e-09	1.7e-07	8.91e-08	1.07e-05	1.76e-07	0.000202228	3.81e-05	1.03201	3.06e-06	6.66e-08	5.95e-09	1.10811	1.82024	4.32275
LOC_Os04g47120.1	1259.74	-0.00585502	0.229737	45.942	9.33e-09	6.63e-07	47.4702	43.7726	47.8801	122.88	113.912	135.102	69.591	48.5926	70.7963	45.8139	48.5022	48.9068	49.5699	40.4795	38.2853	32.7186	27.6488	29.7565	23.6063	28.3067	28.1209	26.5924	31.7407	27.1068	30.9213	30.9426	30.4932	25.3167	24.3786	25.8115	21.6163	34.3569	21.9642	19.2603	18.077	18.2616
LOC_Os12g40520.1	1251.9	0.664319	0.138142	45.8969	9.53e-09	6.75e-07	18.8551	16.9536	19.3171	18.9149	22.294	20.1682	17.7805	17.0025	16.4355	17.547	15.8523	16.2941	15.0916	15.8005	15.0239	15.2916	15.996	19.7531	19.8748	18.1919	18.1281	18.5546	22.3095	21.3392	21.244	17.1458	18.5987	12.8667	15.8241	13.8341	16.3539	17.0832	16.3307	14.7952	9.83008	10.8093
LOC_Os01g22510.1	1207.62	0.707169	0.167329	45.8135	9.91e-09	7.01e-07	66.555	65.8715	68.6791	48.1862	45.5651	43.6331	56.7255	64.4169	55.6197	63.9184	54.9619	67.5921	50.9273	44.8348	56.8836	61.3859	58.0685	71.4829	108.972	107.688	104.363	48.4359	67.032	50.2785	73.4198	60.1612	64.9649	79.2225	90.8714	76.5234	77.1363	91.9032	75.7222	72.7091	52.1228	63.0656
LOC_Os03g17690.1	7466.05	-0.305592	0.152328	45.8022	1e-08	7.03e-07	457.473	418.426	443.571	629.916	664.658	834.382	442.555	402.733	479.999	385.96	410.05	422.898	413.847	348.15	382.081	308.28	304.276	375.705	402.023	329.953	292.133	377.523	371.031	390.943	418.627	378.014	386.473	302.136	266.436	266.42	360.282	376.926	328.713	336.631	401.902	393.265
LOC_Os06g21820.2	81.2401	7.12102	2.68694	45.7575	1.02e-08	7.17e-07	2.01969	1.9853	1.71305	13.5563	12.5392	14.1601	11.473	10.8505	8.23641	8.4343	4.36009	7.98657	5.05442	7.65537	5.66219	6.02435	4.76313	7.18865	0.0439961	0.0402941	0.0850694	0	0	0	0.0427899	0.238942	0.119056	0	0	0	0.144577	0.249719	0.228197	0	0	0
LOC_Os02g10310.1	6047.15	0.702997	0.403632	45.745	1.02e-08	7.2e-07	145.948	146.289	149.671	104.841	98.4349	103.054	336.832	303.663	235.37	444.465	301.984	365.441	138.386	121.901	242.117	133.817	119.364	205.866	132.343	110.031	88.7166	161.786	392.033	266.798	179.938	224.646	224.655	205.972	250.482	238.296	246.233	138.936	291.877	123.307	121.263	132.817
LOC_Os12g37260.1	2178.66	-1.11193	0.50954	45.7089	1.04e-08	7.3e-07	42.5947	43.1999	40.1168	15.1447	26.4889	58.2708	146.56	52.4996	211.584	13.4841	19.2035	12.2964	54.6835	31.643	25.4756	30.3647	32.1731	28.0358	40.5422	41.0551	40.4821	13.8296	14.773	14.3738	35.203	19.5813	25.5998	21.8381	20.2742	16.0814	20.4339	22.2139	20.3698	42.76	33.7907	36.1421
LOC_Os07g08750.1	369.884	-0.332078	0.366199	45.653	1.07e-08	7.48e-07	4.29852	3.01135	4.23357	10.0153	9.64075	15.5199	17.7115	12.2979	13.4929	9.74342	8.87891	10.3902	6.28848	6.1696	4.18594	3.21708	2.60893	3.54217	7.7314	7.57324	9.05787	9.45968	11.5918	10.1642	5.71317	9.792	7.53074	7.61292	7.0062	9.03707	4.43792	7.88534	5.85242	4.55215	4.77554	3.7176
LOC_Os01g11160.1	892.122	0.0447363	0.317563	45.6088	1.09e-08	7.62e-07	17.6339	18.3144	32.7675	30.8712	31.2407	28.976	16.9815	13.574	14.8557	14.5766	15.6212	14.6395	12.2942	15.0422	15.4472	7.71349	8.80807	13.6781	27.3048	19.4834	21.1837	15.2122	27.4461	21.6728	27.3691	33.9718	29.4021	38.0866	24.3801	30.0274	40.0489	32.2673	38.8165	28.8026	24.1138	23.2388
LOC_Os04g27190.1	371.947	-0.700509	0.922263	45.5301	1.13e-08	7.89e-07	0.54227	0.286239	0.334102	6.73727	3.41011	20.7701	63.8322	22.9737	67.2005	8.25218	19.2614	6.17836	10.4189	33.3155	31.9896	10.477	5.92784	11.1544	2.16524	1.08151	0.456142	0.510692	0.784829	0.86108	3.76606	2.02662	2.18343	1.20023	3.8689	0.790052	3.37114	0.743735	1.94015	0.826079	1.79792	0.937501
LOC_Os12g02390.1	554.832	-0.408212	0.314306	45.5281	1.13e-08	7.89e-07	5.61151	4.19491	5.74303	7.14448	6.40848	4.08348	3.9786	5.27719	4.09815	10.9534	7.45637	9.86529	4.99744	5.27511	8.30482	5.78264	5.77827	9.20667	24.4319	23.7993	25.2745	12.182	10.1944	12.6878	20.401	10.5181	17.379	14.004	11.9224	10.7111	17.5745	14.7476	14.9835	19.8187	27.3261	22.5776
LOC_Os06g51330.1	718.98	0.643154	0.217659	45.5114	1.14e-08	7.93e-07	20.913	19.728	19.7641	4.89973	6.98881	7.12563	6.92747	7.71685	10.3122	7.87807	8.64539	6.43459	10.5067	9.93627	9.18904	11.2954	12.122	13.0959	13.8946	13.7772	12.5883	4.68871	4.62824	4.01141	16.6899	8.79614	11.6612	5.19657	6.67269	4.72644	6.71589	8.50007	6.46156	6.90784	4.93562	5.56534
LOC_Os01g39830.1	83.1276	-1.15918	0.580748	45.4952	1.15e-08	7.98e-07	0.808964	0.597037	1.48069	1.52128	1.12898	0.337522	2.8806	1.94826	1.89904	2.88349	2.28984	3.22188	1.80858	2.18127	2.89156	0.342179	0.221253	0.449376	1.53646	1.86612	1.95946	0.310944	0.454468	0.19483	1.66368	1.9431	2.81515	0.795337	0.490019	0.566372	2.11379	1.34194	1.79731	0.751847	0.543446	0.468232
LOC_Os01g45530.1	197.933	-0.476028	0.299117	45.4666	1.17e-08	8.07e-07	15.9613	13.7802	18.1658	15.2723	17.4941	15.0423	8.16719	12.2947	14.2265	11.193	7.27933	11.2752	13.7672	18.222	13.0345	15.6207	16.4365	19.5668	5.63199	6.56565	5.79531	6.58041	2.79304	4.22611	16.2264	10.4981	14.4232	7.62314	4.71095	4.92755	12.5262	10.154	8.64448	17.9625	14.853	17.1358
LOC_Os02g37320.1	72.8585	0.685938	0.555665	45.4362	1.18e-08	8.17e-07	30.7853	32.4754	45.2897	132.232	178.651	90.1399	11.8099	4.08978	11.4527	13.565	20.6067	11.2452	12.7982	8.03393	5.75286	15.0346	9.59558	20.5101	20.459	11.6092	16.5031	52.7098	22.4239	51.7738	29.5955	21.4492	22.8211	14.5042	15.7571	14.7066	21.4946	26.3935	18.5612	15.0854	30.4898	18.3033
LOC_Os01g07800.2	374.084	-0.139564	0.202176	45.4314	1.19e-08	8.17e-07	5.18205	5.21572	6.32012	3.25976	2.92007	2.79804	3.68951	4.34994	4.54972	4.22491	3.95667	4.37778	3.71097	6.13099	5.16747	4.68273	4.89801	4.68726	13.2414	14.1091	15.5992	3.6083	3.15387	3.35274	8.84949	6.19101	8.08362	6.21661	5.26549	5.93655	7.40992	5.67536	7.20419	7.09851	6.96647	7.49454
LOC_Os11g06760.1	1203.5	0.246153	0.114139	45.3472	1.23e-08	8.49e-07	53.3144	52.6667	51.7993	34.0105	37.8552	33.6614	57.9355	64.3051	65.7532	48.4311	41.5556	52.2453	46.4393	53.8552	51.412	76.0578	73.3066	77.6321	42.2596	47.0434	49.0917	28.9501	27.3668	28.3924	51.8831	36.9816	46.6771	38.7368	36.8505	31.7194	41.8793	41.5881	43.7656	54.0936	52.6665	55.0745
LOC_Os01g04120.1	282.65	0.228462	0.300078	45.3216	1.25e-08	8.57e-07	8.15958	7.78834	6.70271	5.3271	7.02706	6.35715	3.04305	4.20493	4.63163	7.79442	8.50772	7.63941	6.1163	6.82515	6.64375	14.9126	18.2512	17.8079	10.9327	15.3635	12.8955	4.05334	4.42852	5.58648	14.9691	9.3723	12.6398	8.04747	10.3983	7.32302	7.87462	4.61413	9.15023	12.1708	18.2238	17.8023
LOC_Os01g27230.1	1397.67	0.27968	0.48876	45.3063	1.26e-08	8.62e-07	4.45946	4.27904	2.97979	3.4503	3.38833	3.70639	10.5552	9.74077	4.71319	11.7645	7.5348	8.79662	5.90973	5.07009	9.90514	3.3435	3.12496	4.92064	27.4173	18.8903	13.6284	83.6313	90.3834	86.6578	19.7538	37.1076	32.9631	51.2664	58.9217	43.5764	74.2287	30.3545	77.0327	26.8131	25.4617	29.1652
LOC_Os07g04430.1	23.0997	-5.53933	1.58837	45.2778	1.27e-08	8.72e-07	3.29656	1.97341	2.44309	3.47219	3.6749	3.65358	1.8531	1.89742	1.88302	2.01393	0.59763	1.32904	1.45578	0.339252	1.12652	1.7589	2.67006	2.44441	0.0546033	0.151512	0.105781	0.0532	0.356518	0.209653	0.271337	0.168272	0.884372	0	0.386757	0.127346	0	0	0.057059	1.98954	1.72133	2.38513
LOC_Os03g37490.1	1324.45	-1.06783	0.351942	45.26	1.28e-08	8.77e-07	21.7261	14.7887	23.2075	37.7679	36.2944	43.142	47.7122	35.4021	27.1125	40.8269	35.8619	40.751	26.5591	29.4241	42.7751	5.32291	5.83589	10.2195	49.3564	54.5135	46.0258	65.4283	66.569	55.4576	34.4943	41.2076	43.021	41.974	21.132	32.948	40.5223	32.3836	43.0203	19.0774	16.1674	17.1637
LOC_Os04g35560.1	399.214	-0.831602	0.415199	45.2252	1.31e-08	8.9e-07	7.43902	5.41268	9.28566	20.9093	23.9416	19.6771	66.5274	35.1441	24.2195	46.7143	44.239	57.0786	25.5439	14.7702	21.4264	10.9009	8.68002	13.3981	5.70381	4.74601	3.529	7.77487	10.0014	12.1335	9.60956	10.4196	11.3352	9.49656	9.59122	7.30454	7.73579	8.51483	10.5044	7.19827	9.51954	8.5681
LOC_Os08g16350.3	604.721	-0.341572	0.13183	45.2064	1.32e-08	8.96e-07	28.1619	21.8347	21.1018	19.4508	23.3187	19.5353	10.1031	10.2428	11.1232	17.1929	15.4927	14.0753	18.7349	18.2769	18.4114	13.1226	12.6555	16.066	30.674	29.6983	30.4631	14.0171	16.8192	16.2116	14.4645	10.6637	12.5486	19.1219	22.277	18.1144	20.8979	22.15	19.5415	21.3638	18.3065	20.6296
LOC_Os02g55920.1	184.032	-1.73626	0.341194	45.1993	1.32e-08	8.97e-07	7.61245	7.10878	8.17557	11.8692	15.1864	10.0769	5.2251	6.22677	6.0808	3.94047	5.46959	5.27742	6.53755	8.05918	9.20208	4.12561	4.05354	5.33573	7.2337	7.55414	7.01135	11.9991	7.91944	11.21	3.27179	3.341	3.209	5.2909	6.00675	6.02234	6.33819	3.60259	5.40394	5.97623	12.7809	9.95633
LOC_Os10g33210.1	6171.51	0.806047	0.248639	45.1523	1.35e-08	9.16e-07	88.9895	76.8918	93.4083	192.206	257.832	204.403	136.401	114.864	141.71	146.414	190.14	150.068	76.58	79.8115	93.5826	44.1444	44.9533	40.2209	134.673	123.515	131.049	132.349	210.046	174.678	219.687	210.587	205.614	260.526	244.867	297.632	179.758	306.809	226.887	74.3651	59.8779	80.7106
LOC_Os04g42200.1	166.409	-1.1586	0.331673	45.0221	1.44e-08	9.71e-07	18.52	18.2647	14.9631	8.92186	12.6472	13.375	7.27853	8.63467	14.718	8.14479	9.43581	8.20795	16.3292	18.486	15.85	14.7511	13.7304	15.1814	9.63912	5.98504	3.91545	4.48118	4.41241	2.46348	14.3163	7.15784	13.1356	6.97259	7.96553	6.37481	9.00868	10.9094	10.9903	19.5176	20.7606	19.2302
LOC_Os03g30934.1	860.148	-1.01059	0.302426	44.9753	1.47e-08	9.91e-07	66.8109	66.2466	71.4289	31.4458	42.6716	40.3777	22.5331	21.828	30.5355	42.6344	33.9608	38.4212	62.9558	38.9754	38.9876	24.5441	32.3529	36.0842	21.7285	29.7672	22.3807	9.47553	7.33537	6.24774	26.2002	18.4232	16.8016	19.4582	14.2546	17.5287	12.8411	20.2631	23.6647	28.0756	24.1322	23.969
LOC_Os04g43390.2	1173.01	-0.914334	0.536973	44.9522	1.48e-08	1e-06	4.32558	4.79853	5.218	8.74841	7.52432	20.8163	124.882	70.1644	119.314	138.242	104.34	124.742	53.3942	36.6471	59.0364	7.28544	6.41369	9.44756	22.9482	14.0123	10.038	6.62378	20.7261	8.7774	53.1727	77.1061	59.6556	48.78	65.3086	47.9598	62.9207	39.6188	71.5053	13.2969	16.9196	20.3046
LOC_Os10g39710.2	369.902	1.71212	0.48565	44.8791	1.54e-08	1.03e-06	12.1841	8.68207	17.3577	19.9316	22.8912	26.5059	11.1524	4.46876	7.45474	16.1049	22.1329	15.1098	27.8587	22.3337	14.3061	17.7504	14.8788	17.3774	6.28723	3.0928	3.31482	6.12646	8.47253	7.22325	18.1487	12.6732	11.7228	27.6935	17.4113	26.1458	20.0988	37.9898	34.3706	11.6033	4.61857	6.13351
LOC_Os08g24630.1	17.8341	4.72439	1.3648	44.8701	1.54e-08	1.04e-06	0.049434	0.103557	0.0922934	1.17382	1.78523	1.62572	1.83413	0.94017	1.07583	0.262349	0.438926	0.396351	0.164971	0.10682	0.0483749	0.0851215	0.0494226	0.128188	1.85661	1.43103	1.04918	2.91198	1.5384	2.27615	1.28036	1.05864	0.973889	0.930962	0.913003	0.541088	0.564479	3.08813	0.646677	0.0894944	0	0.0441687
LOC_Os05g34500.1	608.249	-0.656337	0.203596	44.8365	1.57e-08	1.05e-06	52.7865	41.1463	47.2464	56.621	58.844	54.3965	51.5611	60.0966	46.5829	46.0903	54.5188	57.593	37.2158	57.1788	55.6765	43.7028	44.804	50.8502	52.606	45.7998	44.5475	56.7094	54.9534	57.1046	35.2856	35.3182	34.5375	47.2593	40.8498	39.9914	34.478	44.4326	42.7056	69.1699	49.4129	59.2518
LOC_Os08g15710.1	97.3572	2.16564	0.757505	44.8272	1.57e-08	1.05e-06	8.52898	10.7622	17.9731	11.5985	8.64719	4.57358	2.79782	2.57515	6.04164	4.2354	7.6557	5.86558	2.82982	5.01174	8.59029	9.10527	6.13418	9.05471	0.728515	1.29952	2.31885	0.607977	0.242561	0.199721	2.68744	1.49563	2.90145	2.25438	4.72911	1.21329	9.91059	4.72256	12.0169	4.92124	1.21719	2.76313
LOC_Os01g40590.1	842.392	0.701393	0.175987	44.8054	1.59e-08	1.06e-06	31.7138	30.0458	28.4425	12.4486	16.417	12.2079	14.7156	18.2444	20.574	16.785	17.5017	17.7975	15.5402	16.9775	18.0327	29.8831	29.916	29.9553	21.8114	17.7597	18.9763	7.23492	5.85092	6.33753	26.9924	18.429	19.5302	12.3767	14.6923	9.65306	17.3321	14.5822	18.467	19.1563	19.2631	17.3493
LOC_Os02g36450.1	1482.27	0.530611	0.303034	44.8017	1.59e-08	1.06e-06	13.3516	11.6502	13.954	25.4944	26.9159	28.2956	15.5789	23.3708	23.4481	32.4408	22.1122	26.5029	35.0979	29.8618	32.8606	55.6115	61.1418	61.9966	20.4722	16.9331	13.1434	75.2916	103.235	93.4412	37.2922	52.2519	68.3418	86.528	55.6932	77.0365	52.2716	63.5256	44.2178	89.1765	54.9538	61.65
LOC_Os02g12840.1	188.063	0.210751	0.279911	44.6851	1.68e-08	1.12e-06	2.83765	3.25459	3.27989	1.09357	1.63289	1.56103	1.21729	1.78737	1.5156	2.29675	2.06168	2.40302	1.27601	1.81839	1.76706	2.75024	2.26751	2.25354	9.62678	11.0398	12.9843	2.12352	2.25334	2.18639	3.11741	1.83745	2.0773	3.14743	3.41196	3.07705	4.63326	3.38253	3.96204	4.16745	6.15788	5.29865
LOC_Os03g22730.1	806.451	-0.173277	0.324081	44.6462	1.71e-08	1.14e-06	47.6973	37.626	38.0159	26.3405	38.0854	30.9134	21.9982	29.974	46.8932	16.5504	18.3518	17.2595	25.7317	38.202	27.8993	43.4805	41.3437	42.7086	13.1437	14.4438	10.7438	14.924	7.83624	12.1804	63.3173	32.0689	45.8814	15.5587	11.1844	9.56251	25.5251	18.8216	29.19	37.462	41.9825	37.0316
LOC_Os07g43330.1	1372.68	0.283444	0.19816	44.6148	1.74e-08	1.15e-06	58.9317	69.5452	67.1406	25.92	26.316	27.3447	26.1452	31.4286	32.6549	40.9436	45.4902	41.9443	39.1689	38.3849	42.0326	68.89	71.0741	83.8805	105.403	126.799	149.995	42.076	48.3039	48.1745	45.0486	25.4962	33.2591	73.39	70.3849	62.1102	71.9126	50.9382	58.5844	85.3046	97.9681	95.3653
LOC_Os07g10770.1	266.18	-0.0745392	0.307174	44.5611	1.78e-08	1.18e-06	2.73215	1.63977	2.16381	5.40174	4.19839	5.71919	2.50457	1.71934	2.31361	3.00633	2.96734	2.72973	3.60256	2.42546	2.2898	0.988142	1.04857	1.3589	7.45097	5.98657	6.50391	6.31593	6.65438	5.94068	2.31266	2.02966	2.58396	5.45561	5.6314	4.24792	3.96537	3.83003	3.06722	1.07547	1.82761	1.79186
LOC_Os08g28790.1	6.40692	-3.08498	2.35153	44.5458	1.79e-08	1.18e-06	0.0822217	0	0	0.0822999	0	0	1.65155	1.58117	0.0785398	1.09426	0.943509	0.772387	2.93969	2.49061	2.33338	0	0	0.0717144	0.430074	0	0.499201	0.760625	0.565157	0.331835	0.0861909	0.0891479	0	0.723688	0.305391	0.201223	0.471606	0.321835	0.179825	0	0	0.0737191
LOC_Os03g08140.1	203.892	-0.229912	0.387264	44.4695	1.86e-08	1.23e-06	7.74423	7.31983	5.82054	5.11016	7.47265	5.82832	3.07356	4.09449	5.60777	2.47103	2.95307	3.36119	3.57865	6.5315	4.92426	5.61012	5.87427	5.48873	1.52646	1.91239	1.51822	1.99553	0.876933	1.32832	7.40103	3.91092	5.28157	2.65367	1.36474	1.52687	3.18792	2.71229	3.2492	5.91028	3.63935	2.8955
LOC_Os10g33230.1	3091.56	0.468876	0.153354	44.4575	1.87e-08	1.23e-06	48.1537	45.0891	45.085	25.008	29.9281	25.2479	17.9815	16.9522	20.3803	25.2036	24.9403	24.4804	36.0934	25.2649	26.7135	39.5163	39.5971	42.3971	45.9809	40.4409	38.5067	24.1462	27.0712	25.0377	45.5217	26.3383	33.6482	30.7024	31.2634	24.939	32.4819	36.3664	31.3188	37.6325	31.8605	32.0113
LOC_Os03g03510.1	2110.54	-0.169258	0.362178	44.4085	1.91e-08	1.26e-06	28.8639	22.602	37.0977	69.3093	66.1501	49.2867	34.4976	54.9929	19.9869	93.1814	73.4819	77.8097	33.069	36.0746	51.9909	22.5396	26.3185	30.1103	61.9632	60.7467	60.953	66.2162	78.5888	85.0644	44.9523	36.415	40.7132	38.7335	48.1207	42.8677	77.6271	57.26	63.1741	39.3975	56.9098	48.7783
LOC_Os08g19600.1	21.7279	-1.1323	0.669565	44.3132	2e-08	1.31e-06	0.208216	0.0311121	0.193687	0.233476	0.213144	0.358233	0.826115	0.842122	0.363305	0.831288	0.68127	0.79181	0.265437	0.417931	0.727775	0.0507682	0.118169	0.178707	1.28473	1.3439	1.24477	0.711332	0.756929	0.990491	1.17829	0.568233	0.969535	0.596089	0.767763	0.763195	1.04853	1.05658	1.2127	0.941825	0.503909	0.344477
LOC_Os05g35010.1	642.379	-1.26474	0.377911	44.2562	2.05e-08	1.34e-06	53.619	43.3	46.834	11.8733	15.0721	14.705	6.60549	8.41293	14.6731	13.2216	14.991	14.1155	75.2438	40.4813	37.3174	32.579	37.6047	30.5178	12.829	4.96282	7.32405	4.61306	4.81313	4.98778	12.2236	6.54375	7.43301	8.84396	12.0071	8.19416	13.5994	15.0059	15.4054	27.2054	21.2934	22.4264
LOC_Os07g27450.1	183.73	-0.710431	0.2067	44.246	2.06e-08	1.35e-06	9.22312	8.58314	10.4891	9.0332	9.53172	9.69269	9.42599	10.5811	12.4404	9.07432	9.57299	11.0993	8.15298	11.7845	12.3172	8.84431	7.06032	8.87546	12.7403	12.6217	9.26845	6.1822	6.55177	6.46993	12.4435	10.534	9.42962	12.1274	9.02545	10.4346	12.9566	10.0655	12.9586	14.5389	15.6034	14.9864
LOC_Os04g52090.1	1696.59	-1.18872	0.459532	44.19	2.12e-08	1.38e-06	57.7119	41.8006	80.0607	137.861	213.487	106.07	92.1533	60.6556	43.6345	138.103	140.083	137.043	48.9126	66.6751	62.2693	46.8859	49.7546	43.8845	98.1833	76.7089	71.1506	147.441	128.024	150.809	50.4389	63.7157	53.6135	61.707	76.5172	82.5266	143.355	54.3583	90.5928	141.473	248.467	127.286
LOC_Os01g71670.1	200.957	-0.201748	0.98683	44.1578	2.15e-08	1.4e-06	0.563641	0.317785	0.242686	0.34244	0.223233	0.560647	16.5361	9.01285	6.92111	7.41589	4.50522	11.8575	38.1176	5.94763	32.1176	0.55865	0.302943	0.299289	7.64165	1.92401	4.90656	9.57838	2.06242	3.51013	1.92727	5.97507	5.39987	9.8497	14.8258	14.9057	18.0511	61.5894	15.9188	0.627811	0.597852	0.464569
LOC_Os04g46860.1	408.55	-0.441229	0.193335	44.1491	2.16e-08	1.4e-06	10.3446	8.97221	11.4201	5.04548	5.43102	4.44691	9.10864	9.20494	11.6672	7.10962	6.40206	7.56078	9.82005	12.1473	10.4007	6.85757	6.6007	8.3805	17.7109	13.4143	16.6467	3.85266	3.30545	3.22572	13.0595	9.08665	10.224	7.27281	7.6796	5.49587	9.75739	8.00046	9.56911	7.15342	9.75669	8.2749
LOC_Os12g41590.1	118.777	-0.508207	0.620855	44.1469	2.16e-08	1.4e-06	4.78214	3.92115	3.19923	1.11419	1.76637	1.16737	3.92543	5.42625	8.05801	1.8547	3.14518	2.34985	2.50775	7.79741	5.12115	4.80856	3.28885	4.82946	16.185	28.3299	35.376	1.78416	1.79658	1.75932	4.61999	3.13482	3.17014	4.8701	5.66184	3.39905	5.76625	0.836404	4.71937	6.24717	3.7807	3.58589
LOC_Os05g11810.1	13.4451	-2.85606	0.9531	44.0885	2.22e-08	1.44e-06	0	0	0	0.268187	0.19375	0.0347759	0.19783	0.0832386	0.135201	0	0.0531829	0.0280389	0	0.0909011	0.18284	0.0368316	0.0320913	0.0307603	0.767154	0.587956	0.637795	0.279666	0.385926	0.369684	0.639314	0.290029	0.430976	0.343241	0.0686617	0.112599	0.475923	0.363993	0.254189	0.981171	0.990286	1.21784
LOC_Os12g41620.1	541.236	-0.0886605	0.30467	44.0663	2.25e-08	1.45e-06	19.7421	18.9577	16.3528	12.2948	16.3949	13.4061	6.03067	6.97735	10.4058	7.83421	5.71492	7.14614	17.2458	12.2049	9.26533	16.4472	15.0671	17.1107	5.86648	6.09825	5.38379	8.05157	4.81198	5.67184	16.3912	8.7497	12.0095	5.27265	3.90214	3.3976	7.73228	10.0387	6.78862	13.449	10.0117	9.89818
LOC_Os01g57510.1	142.18	0.306987	0.578552	44.0141	2.3e-08	1.48e-06	0.674191	0.352524	0.647076	8.44115	13.5036	10.6347	0.935591	0.491415	0.870053	0.47378	1.11731	0.869571	0.396844	0.227348	0.412336	0.251261	0.125443	0.198703	2.06122	0.933012	1.23359	7.87873	9.97737	10.2211	2.00938	3.77198	2.97891	4.14709	2.65929	4.79182	2.37229	2.91384	2.74845	1.1622	0.93757	1.55777
LOC_Os05g06270.1	1238.15	0.163788	0.14915	44.0148	2.3e-08	1.48e-06	51.0327	47.7777	49.3239	31.7459	31.6731	32.9457	46.109	42.1616	38.1693	40.0676	37.842	36.768	35.4948	36.3271	37.3018	32.5645	36.3775	40.7787	60.3942	68.6081	73.9578	29.2319	32.4927	29.3095	50.0658	37.4924	38.6386	34.2303	34.9505	31.8897	36.1222	40.3181	37.2522	38.8167	29.8352	34.353
LOC_Os08g04430.1	1782.19	0.0650218	0.265594	44.0135	2.3e-08	1.48e-06	111.257	112.863	115.459	118.087	134.304	191.744	227.406	197.623	193.119	295.183	277.275	347.571	273.637	210.386	178.319	158.385	206.935	192.601	117.905	82.4757	88.9828	54.0441	86.9423	64.3535	94.265	93.51	86.0986	83.8998	97.6734	91.1712	114.013	132.259	104.779	91.0849	93.9366	96.6245
LOC_Os07g27790.1	1252.63	0.710781	0.19591	44.0024	2.31e-08	1.48e-06	58.8588	54.7006	53.3001	23.908	25.8625	24.1477	29.9243	31.2468	38.7279	28.9218	25.4202	28.0467	42.1902	33.1561	36.2368	35.1108	34.7337	35.1829	40.2647	51.4382	50.8324	14.3699	13.0825	13.8999	59.7851	35.4354	42.2491	26.1837	25.5974	21.5421	32.8281	32.5934	32.1719	24.9102	13.8705	18.4182
LOC_Os11g03520.1	16.8973	-3.40601	0.752499	44.0032	2.31e-08	1.48e-06	0.303494	0.264923	0.802815	1.25164	1.61855	1.76494	1.83386	1.09986	2.63326	0.872546	0.513377	0.811236	0.731598	1.58495	2.27694	0.0871365	0.455274	0.306153	0.73886	0.927459	1.22698	0.873703	0.639709	0.759675	0.419406	0.541853	0.522163	0.444566	0.560635	0.553776	0.808759	0.148132	0.551478	1.23629	0.7514	0.858803
LOC_Os01g13000.1	115.597	-0.924927	0.28048	43.9824	2.34e-08	1.49e-06	3.9354	3.36322	4.92552	1.97788	2.77197	2.23182	4.78734	3.43291	5.62528	3.61963	3.95064	3.76408	3.76599	4.63749	3.02793	2.20819	2.24111	3.15041	5.1003	6.30941	5.58217	2.39348	1.62683	2.15494	5.09966	5.20498	6.0242	2.33621	2.17528	1.45617	3.76317	2.98649	3.17062	4.83716	3.7576	4.018
LOC_Os03g58840.1	5006.79	0.598848	0.121674	43.9685	2.35e-08	1.5e-06	323.081	294.361	317.006	311.314	312.218	314.066	268.749	267.725	297.911	238.135	260.665	256.762	231.258	250.283	244.092	324.025	306.699	307.076	275.416	202.762	204.762	252.156	310.844	294.642	271.002	223.904	222.578	203.293	221.432	198.356	246.208	232.342	236.621	233.187	183.877	198.925
LOC_Os08g33340.1	1119.67	0.479991	0.188339	43.942	2.38e-08	1.52e-06	49.2224	47.9526	49.5898	41.8125	42.4435	41.2657	55.235	54.4191	49.6135	51.3735	49.089	52.5603	41.6188	39.6105	45.8503	47.0235	47.0439	51.4397	29.6185	28.7183	24.9389	33.7031	47.3896	38.545	35.1142	37.9038	43.2852	24.8359	26.2628	27.7519	30.9386	34.3485	33.2962	34.0647	20.8575	27.0217
LOC_Os02g38392.1	75.3033	0.97221	0.640399	43.9196	2.4e-08	1.53e-06	2.68981	2.59812	3.09563	4.92699	4.99461	4.38028	2.80502	2.79936	4.21977	3.25913	2.28133	2.70624	2.20662	2.65877	2.83308	3.06032	2.50587	3.57321	0	0	0	0	0.0198009	0	0.042106	0.239225	0.0190969	0.30891	0.0503196	0.0496761	0.116758	0.0799903	0.156243	0	0.0435102	0.164611
LOC_Os03g10600.1	195.173	-0.166879	0.336595	43.9018	2.42e-08	1.54e-06	3.99821	2.64306	3.13074	4.59756	6.25285	4.21698	2.76781	3.4213	5.04021	2.13743	1.46478	2.327	2.16421	3.58379	2.30146	4.74694	4.70369	4.56661	1.11623	1.45682	1.03847	1.57749	1.11795	1.35694	6.31692	3.68178	5.62279	2.08185	0.989676	1.08349	2.30509	1.68854	2.01219	3.78761	3.83017	4.31827
LOC_Os08g14195.1	1606.97	0.236689	0.141182	43.9045	2.42e-08	1.54e-06	30.9964	30.225	34.0055	23.3699	22.2435	22.8455	36.1296	39.0199	36.515	41.0356	37.5288	40.8041	35.2777	32.3305	37.9959	48.8052	46.7311	50.6695	40.5763	36.194	35.1455	24.1379	32.2034	30.2737	39.9919	35.0234	36.0675	40.1638	40.0459	35.3972	34.18	44.224	34.9231	44.551	47.3606	42.6709
LOC_Os09g35730.1	811.37	-0.0476699	0.182731	43.8782	2.45e-08	1.55e-06	35.3092	32.3785	39.3962	21.9197	20.6203	21.6282	32.4394	30.0228	26.3199	37.8988	36.9315	37.4414	32.1586	33.8687	34.3069	30.7976	28.4971	37.2844	37.0938	39.2164	40.1199	20.5776	20.8687	18.8118	29.1959	20.2391	26.3251	25.7261	22.6791	20.1342	38.7716	26.6694	36.3332	41.8064	30.179	29.968
LOC_Os02g21700.1	30.8028	-0.901796	0.970193	43.8571	2.48e-08	1.56e-06	0.49176	0.514839	0.458647	2.50632	2.31913	2.3217	2.67904	3.70085	2.82377	1.62967	1.5573	1.53164	0.865111	2.92114	1.52387	0.14068	0.0408794	0.17668	1.8798	2.52903	3.43644	0.746873	0.318041	0.532163	0.423268	1.26845	0.613558	0.92572	1.15888	0.248804	1.63587	0.319794	1.87474	0.296672	0.0434624	0.14633
LOC_Os05g07070.5	304.549	-10.7337	2.9835	43.8393	2.5e-08	1.57e-06	6.29849	6.113	5.82787	2.32671	4.48385	3.47899	9.84298	14.4883	8.64264	4.59618	4.6688	7.65032	3.48326	6.46602	4.38088	9.95041	9.89605	10.7842	0.128821	0	0	0	0	0	0	0	6.41e-10	0	0	0	0	0	0	0	3.14773	1.50867
LOC_Os01g04800.1	10126.6	-0.645447	0.160852	43.7892	2.56e-08	1.61e-06	419.038	350.222	353.505	321.854	379.715	375.085	209.238	251.53	253.483	222.632	273.805	222.445	400.174	344.047	310.51	276.496	263.901	379.223	676.121	569.644	657.913	342.425	409.59	358.587	360.425	263.755	302.395	434.568	358.932	326.338	396.009	462.345	359.316	597.653	539.978	523.593
LOC_Os02g08170.1	21.106	-0.543354	0.611007	43.7649	2.59e-08	1.62e-06	5.13923	6.05039	6.44772	1.61529	0.905099	1.74741	4.66483	3.40926	2.60194	6.37897	4.08451	8.58443	2.61254	2.65281	2.1558	0.974678	1.746	2.26638	4.62592	2.61297	3.10052	0.76605	0.973217	0.74832	1.82224	2.56108	2.93406	0.1542	0.305192	0.905382	3.10626	3.00288	1.07499	2.88732	1.43348	2.53427
LOC_Os09g39310.1	166.675	1.49275	0.335082	43.7665	2.58e-08	1.62e-06	8.10416	9.29708	9.30657	4.52671	5.12505	4.29043	5.68278	6.61189	8.65135	6.90393	5.19103	6.30345	7.16505	10.3655	9.30865	7.5583	7.35867	11.0724	1.1777	0.844797	1.3753	0.325181	0.378797	0.321504	1.18476	0.758824	1.09601	1.33172	1.13215	1.06183	1.20831	1.0121	1.28035	0.709951	0.195729	0.288013
LOC_Os05g08900.1	720.329	-0.842025	0.502947	43.7591	2.59e-08	1.622e-06	5.48246	4.7756	10.1191	15.9107	24.386	6.93962	2.78101	2.05732	3.67712	5.36285	4.42486	4.41798	3.4321	6.59559	3.52863	3.75194	4.39972	4.62667	72.3509	33.6596	33.8976	27.6762	34.689	29.1175	42.6527	31.9569	33.0774	34.9949	36.9777	36.9655	45.1708	68.1011	42.065	58.6142	116.814	86.7425
LOC_Os01g33360.1	12.9945	-6.90623	2.77114	43.7344	2.62e-08	1.638e-06	1.472	2.95205	2.65705	1.80851	2.10697	1.12417	0.0262802	0.0827979	0.0865843	0.0812139	0.155127	0.0817608	0.102072	0.331061	0.120038	0.524347	0.701699	0.210923	0	0.0590926	0	0.0928048	0.0296607	0.0305574	0	0	0.0286082	0.0384665	0	0.0371664	0	0	0	0.471604	0.195048	0.492231
LOC_Os05g50624.2	992.15	-0.106017	0.264496	43.7036	2.66e-08	1.66e-06	39.3759	29.2317	37.2643	39.2815	49.4074	51.6778	18.6553	22.6766	21.7725	18.3487	24.5512	19.2187	28.0506	16.3694	16.5641	32.2464	35.4369	37.1705	46.1583	39.1221	41.8962	23.9458	23.3621	27.1729	54.1263	31.225	41.6806	32.4126	28.1777	27.1726	38.3398	25.8485	30.3072	47.6596	66.6429	60.6862
LOC_Os01g38190.1	62.5535	-2.12917	0.453836	43.6908	2.68e-08	1.663e-06	3.89784	4.00219	3.25319	3.18155	2.86111	2.69027	2.55098	2.04236	3.43016	1.42647	3.28959	1.73346	6.05988	7.05522	4.32288	5.56731	3.88433	5.65947	0.735081	0.393634	0.82499	1.27617	0.962034	0.963238	0.689207	0.395646	0.381671	1.72341	1.45964	0.990973	0.507796	0.977413	0.80839	1.94814	3.14909	3.67691
LOC_Os08g35610.1	13.689	-4.33746	1.74345	43.6908	2.68e-08	1.663e-06	0	0	0.203439	1.15654	3.22418	1.5249	2.20706	1.25668	0.891487	1.63164	2.0273	0.743278	0.323488	1.29624	0.488241	0	0.0728839	0	0.757471	0.976085	1.97929	0.89064	1.82147	1.6615	0.378481	0.855486	0.410696	0.637587	0.907049	0.929467	1.36757	0.850308	1.73375	1.50496	0.923683	0.0750646
LOC_Os07g37310.1	586.253	-0.86237	0.539365	43.6806	2.69e-08	1.67e-06	19.3672	15.3509	25.4322	10.8202	7.48083	8.1034	42.7307	30.8178	21.1425	69.3408	52.6395	80.1463	38.9351	26.7715	40.8644	10.4601	12.5339	19.0964	32.6322	38.9339	31.6652	6.80849	13.3311	10.3262	20.1414	17.6292	20.8813	15.8705	16.6356	12.1434	40.638	7.1721	35.788	19.8077	21.4771	18.0785
ChrUn.fgenesh.mRNA.20	408.219	-6.51537	2.71602	43.6351	2.75e-08	1.698e-06	0.217869	0.0977007	0.115992	0	0.0957634	0.0308406	0	0	0.0585915	0.370931	0.118089	0.0414926	0.0345338	0.0336005	0.121828	0	0	0	22.0787	21.6814	21.3743	36.1431	24.3265	31.8851	35.2689	17.0449	18.7882	19.2082	17.6889	16.1836	21.234	28.9114	22.1839	39.08	30.6667	35.971
LOC_Os08g42550.1	324.215	1.75957	0.594817	43.6375	2.74e-08	1.698e-06	8.86235	6.12984	9.13758	6.29858	5.47668	3.69468	5.90114	7.71979	8.08766	19.661	15.7542	17.6311	10.0345	6.77877	9.60453	8.6117	8.7373	9.8981	5.43374	1.98456	1.15073	0.370712	0.805951	0.643348	4.20203	9.6309	5.06013	10.7779	36.0989	19.7406	12.1847	13.0362	20.0513	4.43943	4.42736	5.032
LOC_Os04g07260.1	67.0537	-1.81662	0.603717	43.61	2.78e-08	1.72e-06	2.39479	1.81443	3.6884	8.65303	12.2061	5.31589	0.503356	0.888209	0.866892	0.819261	1.41458	1.34794	3.40334	1.68278	0.912032	1.55264	1.45767	1.99262	0.92017	0.81452	0.606163	0.990636	0.610725	0.908206	1.51197	0.663974	0.582707	0.685988	0.779988	0.400542	0.527678	1.10574	0.537717	1.61587	2.55599	2.1601
LOC_Os03g25470.1	77.7106	-0.905442	0.325277	43.5811	2.82e-08	1.74e-06	13.6956	11.3337	13.5729	10.4272	11.4398	8.74553	18.8345	21.807	28.1108	27.5132	14.398	20.4117	14.1714	14.7058	13.5451	11.8309	13.4545	15.3636	10.4369	8.15223	9.92299	4.55098	6.56551	4.4359	7.63196	4.80628	8.22211	8.46257	4.37064	7.78193	5.65932	6.8677	4.45835	9.13839	11.1747	9.58296
LOC_Os02g07930.1	2690.25	-1.53016	0.383461	43.5713	2.83e-08	1.74e-06	73.4552	61.1801	60.2569	19.7311	24.441	18.4456	10.35	17.2528	16.7806	33.1067	38.7123	32.5538	61.0104	89.0374	47.1301	50.1223	59.5965	58.9584	247.956	244.498	348.487	52.4895	76.1477	74.8646	41.601	13.1341	17.6954	148.884	155.155	99.8875	152.178	142.521	180.979	326.819	490.643	363.946
LOC_Os05g03030.1	527.091	-0.729637	0.192967	43.5246	2.89e-08	1.78e-06	54.9851	52.8698	51.5658	33.2139	34.2604	35.7869	27.2307	32.6	46.2035	36.0349	30.3629	37.9905	46.7533	56.6852	57.0563	36.296	38.2955	39.8617	50.9539	42.3763	44.6325	18.6077	15.3573	15.9297	31.3175	22.534	32.2441	42.3294	30.4174	30.9	39.9939	41.6493	40.0383	41.5942	50.6832	50.903
LOC_Os04g31630.1	215.581	-0.891554	0.23772	43.518	2.9e-08	1.78e-06	166.6	136.35	145.722	164.658	211.047	170.841	142.998	103.493	116.248	105.123	118.058	111.448	94.9227	123.233	122.425	85.7449	88.8907	124.888	142.081	102.831	110.364	187.415	125.654	130.722	114.045	98.7756	102.883	118.548	118.049	130.252	132.942	145.877	102.971	192.581	160.013	176.625
LOC_Os03g11660.1	361.012	0.536928	0.16902	43.5029	2.92e-08	1.78e-06	17.3665	16.9495	16.4751	12.9457	13.6357	11.8285	7.60608	9.83532	10.7305	9.53365	9.18544	8.25096	12.8585	11.5219	8.80611	18.6594	16.904	18.5731	10.1637	9.43146	9.08841	9.27186	9.89744	9.44093	14.3339	10.6792	13.4061	10.9714	9.57422	8.42031	11.437	10.3415	13.2978	12.3969	14.6946	12.7843
LOC_Os07g31599.1	571.301	-0.951807	0.228922	43.5029	2.92e-08	1.78e-06	22.1363	20.8517	19.156	11.5577	12.699	13.4469	8.13767	12.6445	16.0336	11.7541	8.3509	10.0556	11.8489	15.9165	13.6801	19.8195	19.7556	17.4557	21.5329	20.1201	18.369	19.5013	15.5118	15.7475	30.4273	20.4892	24.9873	24.12	17.7404	19.5095	21.6047	19.3203	20.5849	49.3282	61.1372	55.0066
LOC_Os08g42550.3	108.891	2.08856	0.572913	43.4835	2.95e-08	1.8e-06	1.53713	1.14394	1.49306	1.28255	1.72389	1.023	1.71062	1.33787	1.34007	1.7903	0.856875	2.40601	0.64238	0.428695	0.970501	2.08348	1.96042	1.86502	0.455903	0.309851	0.0495548	0.83081	0.646691	0.795402	1.46971	2.3577	1.42932	1.70881	4.02781	2.01817	1.56971	2.1299	1.79056	1.51754	1.16142	1.13078
LOC_Os06g38580.1	9.1426	8.30877	2.79733	43.3645	3.12e-08	1.9e-06	5.2046	0.954457	12.8499	70.9984	43.1083	75.4322	26.6312	9.50288	37.254	14.9144	25.3862	18.0588	5.8837	4.51898	6.52599	12.3835	6.86833	19.3623	0	0	0	0	1.73956	0	11.5929	1.94605	11.4952	2.1922	1.00664	6.99832	7.18309	9.81075	10.0185	0	0	0
LOC_Os09g31470.1	2108.37	0.308505	0.277847	43.3627	3.12e-08	1.9e-06	25.7626	23.8471	29.5441	25.3995	24.6365	26.8984	101.013	111.808	88.3765	91.2261	70.7456	94.9502	56.27	54.5838	69.369	54.2216	44.4115	73.6363	35.0108	21.6579	22.1578	28.5222	39.897	27.844	44.2048	58.8607	54.586	57.1785	68.69	55.7958	51.0739	41.0049	49.7654	32.2593	38.803	37.9718
LOC_Os09g35790.2	1495.15	-2.63333	0.588749	43.3402	3.15e-08	1.91e-06	37.2162	34.4318	39.5939	51.4883	65.7153	55.9303	35.7368	32.8553	29.7264	52.3447	64.1799	54.1742	16.2777	25.108	22.0921	18.9627	22.427	22.7666	19.3632	19.7935	15.5535	54.7375	39.0958	56.0675	33.3304	25.8123	22.4828	49.2675	55.2163	48.2119	29.6518	11.8562	26.1988	26.2385	257.901	133.801
LOC_Os07g48460.1	196.988	0.212625	0.581232	43.2943	3.22e-08	1.95e-06	1.79078	0.954936	2.15885	1.62367	1.15325	0.974868	14.9707	16.5425	7.14299	15.2953	12.0354	22.2339	30.1936	10.6477	13.187	1.65284	2.34186	2.71883	2.34033	1.62353	1.8078	1.70194	3.77244	2.87046	7.01701	7.88582	8.52308	4.623	2.45704	2.72424	18.0365	12.5917	12.9507	1.01602	2.26972	1.34625
LOC_Os02g38140.2	354.715	-0.769842	0.371501	43.29	3.23e-08	1.95e-06	9.80353	8.76498	11.9268	15.038	23.1536	13.2711	14.3005	8.92251	6.90879	14.5807	16.5678	14.1383	8.03155	10.2364	11.1899	6.04079	5.07146	6.81042	7.42228	7.84398	7.81745	9.28542	8.93638	8.81647	11.0514	9.91057	9.60745	5.44155	6.2345	6.63569	14.9296	6.72034	12.2982	10.4777	14.3486	10.4353
LOC_Os06g41710.1	23.1523	0.303661	0.50076	43.259	3.27e-08	1.98e-06	0.692206	0.824668	0.524101	0.503744	0.509299	0.587448	0.397954	0.374856	0.452619	0.127698	0.142171	0.321285	0.338655	0.521018	0.283548	0.314815	0.574339	0.606434	0.217718	0.464739	0.373696	0.129229	0.0930236	0.111891	1.1206	0.765985	1.04666	0.141244	0.0197107	0.0583711	0.311038	0.266437	0.297357	0.305655	0.392204	0.243658
LOC_Os02g19510.1	1894.28	-0.0661062	0.123681	43.185	3.39e-08	2.04e-06	50.1633	45.0626	49.989	61.597	66.3102	62.768	62.7929	51.1827	58.8562	43.9877	52.1659	46.4628	46.5114	51.4163	48.7223	37.5179	33.7304	43.5489	59.6523	64.1154	62.3325	45.0699	56.1153	51.0834	71.1478	51.9781	58.7673	51.618	47.7258	46.7099	56.7662	57.0043	55.6651	53.5669	42.023	44.6072
LOC_Os06g36910.1	49.2415	-0.272254	0.459244	43.1671	3.42e-08	2.06e-06	1.95496	2.57737	2.39418	1.94518	2.41357	1.82854	0.893776	0.842464	0.805626	1.9141	0.981528	0.820679	1.36602	2.02339	1.86064	1.98896	2.31552	2.27685	0.529834	0.670636	0.351535	0.620464	0.543322	0.666497	2.50432	1.13725	1.89648	0.772459	0.656983	0.778388	1.21933	0.991593	1.07779	2.95514	0.908254	1.21741
LOC_Os04g39010.1	62.6127	2.76037	0.994072	43.1486	3.45e-08	2.07e-06	3.27431	4.33675	13.0915	52.177	62.4854	41.8936	4.93055	2.15024	3.87355	4.9805	5.5495	7.26448	7.72491	3.68501	2.59454	2.3214	0.860427	3.986	0.664346	0.204745	0	1.20462	0.313905	1.07317	0.89648	0.695262	0.302279	1.47625	1.05041	3.37518	5.72534	2.58798	5.20937	0.0961428	0.112373	0.76051
LOC_Os02g49710.1	136.266	-1.05733	0.325739	43.1182	3.5e-08	2.1e-06	8.30639	6.24807	9.7591	19.0339	16.5701	19.0712	8.40562	8.02653	8.52371	10.1121	10.785	13.1386	12.1634	13.5618	7.8218	6.2747	4.97248	6.62379	16.7999	12.8077	13.0036	20.269	10.4529	13.5074	7.46474	5.51444	6.97011	9.55576	7.46559	10.061	9.6134	13.722	11.0512	11.2881	13.9877	12.7819
LOC_Os01g40860.1	258.957	-1.61026	0.516698	43.0415	3.62e-08	2.17e-06	5.01378	4.44344	7.08814	15.2704	11.3067	16.9999	3.89058	2.25526	6.38189	4.99812	4.5494	4.95302	11.0581	5.76253	5.62783	1.46176	2.28788	1.74899	12.0413	29.0377	29.5153	12.49	8.98241	8.57879	7.31118	7.42828	9.21368	5.65976	3.80025	3.00182	6.1122	5.14511	6.3535	6.72297	3.25124	3.49739
LOC_Os03g09110.1	802.66	0.025377	0.492842	43.0173	3.67e-08	2.19e-06	15.8298	16.891	15.9223	11.7232	10.2024	12.9694	43.7318	44.5551	17.3143	45.2258	36.2696	36.9699	11.3695	20.8224	27.3346	11.1657	11.0824	20.1739	22.1239	36.3465	49.4989	17.0618	15.0618	14.2841	13.0337	14.2226	14.8224	20.1169	25.056	17.5056	24.4246	12.1023	27.2782	15.7997	13.4438	15.2872
LOC_Os01g35789.3	546.7	0.0207491	0.481363	43.0127	3.67e-08	2.19e-06	155.702	161.524	148.845	42.1813	44.7367	34.5009	32.6633	49.7724	52.6003	60.3214	66.3968	56.182	97.2912	105.866	97.7985	86.4175	86.3981	77.4337	41.172	36.6101	26.5346	0	2.66462	1.70835	11.1031	7.01744	8.62065	24.2277	23.12	17.6365	22.8419	39.8109	18.1561	37.2463	11.7124	18.3673
LOC_Os11g31190.1	211.875	1.0768	0.467715	42.9926	3.71e-08	2.21e-06	14.2649	11.574	14.7775	3.01189	3.84005	5.17101	8.85152	5.24269	6.72616	3.20046	7.26225	6.0423	9.4299	10.4325	8.53059	14.4919	8.50053	14.3045	20.7279	15.0613	16.0875	5.03781	5.12051	3.87974	16.7799	9.454	12.8769	6.77138	10.2024	3.15994	5.29165	7.76529	3.6161	3.9951	3.84167	2.5931
LOC_Os04g10750.4	192.092	-3.20368	0.891378	42.9674	3.75e-08	2.23e-06	2.31718	0.909423	4.81376	3.11965	1.18226	0.889888	27.4403	19.9809	6.49389	8.93891	16.0231	16.3031	6.19074	15.6331	21.6831	1.84979	1.60374	1.68048	1.10775	1.86364	3.80083	0.795036	0.60458	1.05015	1.28164	1.02852	1.0458	2.29485	1.18878	0.716155	3.42465	1.34003	2.08111	1.85469	1.0541	4.6184
LOC_Os02g29464.1	249.053	-0.463304	0.340282	42.9574	3.77e-08	2.23e-06	6.40529	5.42081	5.6239	3.81733	5.37883	3.44302	2.78917	3.31131	4.72524	1.94514	2.00074	2.4161	3.43562	4.93678	4.29866	4.18753	4.59877	4.7591	1.21984	1.79208	1.13724	1.09445	0.597274	1.25466	4.57192	2.64627	4.416	1.55638	0.619068	0.958236	2.18132	1.93622	1.97336	3.65934	2.67933	2.8143
LOC_Os02g49700.2	2371.17	-1.00992	0.271954	42.9603	3.76e-08	2.23e-06	90.1422	83.6475	83.0056	69.2687	61.8378	61.9694	65.0182	77.9862	62.9282	76.789	68.2096	99.1171	58.7526	85.2586	110.408	65.3318	69.6135	67.982	91.0442	79.6575	74.0007	51.4856	34.7517	40.1719	40.5117	33.7652	36.5097	51.0152	38.0324	48.7304	61.5708	49.8967	55.6609	79.1455	106.675	84.412
LOC_Os12g12300.1	157.202	0.0312284	0.210851	42.9191	3.84e-08	2.27e-06	12.115	9.3337	9.08528	6.67271	8.62349	6.5375	4.78401	5.15886	6.77669	6.2819	5.09678	5.52205	9.40142	8.61344	7.14269	12.2548	12.8246	12.608	4.98009	4.13481	4.33285	2.70148	2.91711	3.11691	7.68518	4.69254	6.08473	2.83259	3.32887	4.01787	4.11759	3.66914	3.31842	5.88951	5.06691	5.47273
LOC_Os12g32814.1	48.8823	0.110399	0.651288	42.8232	4.01e-08	2.37e-06	0.53119	0.657501	0.631026	3.39083	4.18383	2.16482	0.374846	0.830626	0.776519	0.320309	1.776	0.645202	0.161127	0.521713	0.472554	0.872716	0.917022	0.50072	3.22396	5.54454	4.83147	3.48073	2.53513	2.60945	5.15088	3.20446	5.07214	3.03123	1.07005	1.93766	2.86691	2.4037	4.10567	4.93923	6.04554	6.2555
LOC_Os04g39020.1	532.941	-0.121545	0.213004	42.7925	4.07e-08	2.4e-06	20.0861	16.5709	21.976	12.4242	11.5694	9.40075	22.689	15.8787	18.6291	16.2477	13.2784	16.0656	20.554	21.8862	18.7766	10.5733	9.25183	12.2492	12.4987	13.9203	12.2572	17.9332	14.3848	14.741	19.1615	19.9118	21.5339	12.4929	10.4168	12.1638	15.0263	14.7456	15.3949	9.72402	8.01926	8.24877
LOC_Os02g49700.3	621.041	-1.72702	0.439684	42.7462	4.16e-08	2.45e-06	17.0583	14.427	16.8539	13.1892	14.2337	13.9925	18.6229	32.0244	21.617	20.9353	18.8614	25.6908	12.3131	18.9348	29.4885	22.4637	25.8773	27.8175	9.105	11.8152	9.40258	12.6606	8.60434	7.13222	11.5352	7.82891	8.22513	6.63781	5.46114	4.71706	12.5458	7.2325	6.78105	18.8063	48.5225	41.7458
LOC_Os05g04360.1	1121.02	-0.471205	0.219782	42.7144	4.22e-08	2.48e-06	39.8155	37.6814	44.0501	30.638	33.2311	33.6705	56.0497	42.4027	33.4688	46.3308	49.9467	51.4076	44.6163	40.0617	38.9958	43.3708	42.622	39.3181	41.3425	38.1077	36.0207	29.3653	37.2876	36.4908	34.2708	31.4638	32.4715	35.4395	31.7429	25.3091	41.3402	36.8106	36.2786	65.3054	45.2705	52.8484
LOC_Os02g17500.2	292.937	2.38559	0.773795	42.6979	4.25e-08	2.5e-06	1.70214	2.02656	5.56957	7.07796	4.72648	7.52917	16.6508	29.6302	13.9833	8.66891	2.69169	10.9535	4.10104	6.00686	7.38289	6.66757	17.0512	10.3707	8.03859	12.8917	9.55738	5.69259	12.2138	7.48426	2.87693	3.68864	4.5798	8.17878	2.05756	5.28321	15.5197	3.31669	15.6764	4.70166	4.33018	4.08633
LOC_Os02g57170.1	67.5366	-0.0856345	0.294238	42.6889	4.27e-08	2.503e-06	4.53551	4.1902	4.33712	6.01015	3.9831	4.67017	6.27749	5.6649	5.73173	3.50362	3.59027	3.89935	3.85539	4.12265	4.70424	4.04455	3.29987	4.59805	12.725	15.0162	14.7799	5.89246	6.07214	5.50224	8.20132	7.00578	7.75234	8.21461	7.19793	5.0024	6.04264	7.81484	9.33107	6.82307	7.42499	8.70919
LOC_Os02g14500.1	236.611	2.68659	0.721451	42.6747	4.3e-08	2.52e-06	10.98	9.41398	10.037	13.5439	15.1687	17.6163	9.34877	13.1176	15.0727	8.85774	6.75963	8.90971	6.79839	9.03122	9.35526	15.3011	14.3066	17.9493	0.0244526	0.022618	0.0474302	0.0476921	0.295149	0.3289	0	0	0.0663158	0.0883602	0.17278	0.02843	0.187686	0.0472561	0.229875	0	0.0746735	0.0627907
LOC_Os12g11420.1	485.142	0.389108	0.909131	42.6539	4.34e-08	2.54e-06	186.615	89.3733	152.377	5917.46	6594.57	6794.96	772.693	566.673	598.782	218.053	952.063	421.547	47.8248	67.8556	98.091	24.4391	12.2995	47.4082	0	0.76048	1.71304	56.177	41.9257	40.5839	5.70593	35.2306	23.5206	19.5709	14.1578	13.031	15.8493	7.25871	9.34903	1.53623	1.76291	2.30254
LOC_Os07g24230.1	266.748	-0.815466	0.505603	42.6183	4.42e-08	2.57e-06	7.15007	7.77844	6.79244	1.56673	2.59796	2.76396	3.41493	3.04859	2.33096	4.86474	6.01396	4.97318	1.64296	5.84237	2.8712	7.59204	11.7542	10.2797	10.591	21.1293	23.4441	7.83862	4.92865	5.98605	1.49384	1.21047	1.48719	15.5416	8.49328	12.1475	5.67575	3.63663	3.13002	16.6713	25.9665	20.4184
LOC_Os01g45720.1	100.642	-3.17271	0.925036	42.5501	4.56e-08	2.65e-06	0.690259	0.657758	0.410627	3.74265	7.54386	4.14461	5.65861	2.74012	7.27168	16.5062	20.0213	21.5036	2.4477	7.52993	6.01786	0.162896	0.188872	0.653375	4.26001	1.03049	1.26908	6.46819	1.96047	7.68773	6.07517	5.74023	2.54151	3.70524	11.9252	9.10427	16.1523	3.31092	17.1926	4.71667	7.3951	8.19731
LOC_Os05g45490.1	304.585	0.302697	0.311813	42.5535	4.55e-08	2.65e-06	4.62692	4.22238	5.08816	8.46987	10.9724	8.65238	4.41875	4.76379	5.81412	3.57089	4.0964	4.28895	5.07749	4.08759	3.70652	4.62046	4.14311	5.60314	4.36773	3.60329	3.54921	31.0037	14.7949	25.2185	6.02778	6.4433	6.41689	6.85368	4.83752	6.42269	4.28318	6.58379	4.04434	4.8613	4.68653	4.08204
LOC_Os03g60370.1	1024.29	0.689502	0.406037	42.5462	4.57e-08	2.65e-06	11.4581	6.39829	12.2871	30.3312	26.7514	32.2437	76.3607	53.9407	35.754	57.2695	43.6792	50.4257	25.5888	21.3042	31.625	14.706	13.4576	22.6385	16.1029	10.6501	10.1403	33.7915	46.7549	40.9726	22.2586	28.6099	24.2894	20.3988	25.0951	21.9952	31.4657	16.6038	33.4383	9.83224	10.8416	11.8321
LOC_Os02g57590.2	73.1573	0.335159	0.34908	42.5378	4.58e-08	2.66e-06	3.39	3.24186	2.76843	1.82964	3.03121	2.59835	1.4258	1.18081	2.43724	1.96845	2.47681	2.37717	2.09879	2.53451	2.66334	4.60385	5.3643	4.97525	2.21175	1.55327	1.70638	2.19151	1.39348	1.88473	7.5565	3.91426	4.6671	2.18212	1.96975	1.68355	2.98955	2.37117	2.57649	5.93549	4.13182	2.94287
LOC_Os02g50330.1	138.664	0.601661	0.528045	42.5107	4.64e-08	2.68e-06	4.87873	6.02194	8.7881	4.92656	3.83755	1.36178	1.45236	0.789299	1.4593	1.0684	1.48289	1.95489	2.79801	2.04502	1.30857	2.72244	2.27108	3.71006	1.39105	1.35741	1.45343	0.692711	0.481001	0.685565	3.06731	1.28902	2.06017	1.39977	1.601	0.905599	1.73666	1.5879	1.97967	2.35161	1.36974	1.2951
LOC_Os03g13180.1	81.3474	-2.73686	0.679713	42.5117	4.64e-08	2.68e-06	1.5469	1.25804	1.32099	3.26159	3.49633	2.47938	0.593589	0.581664	0.607906	2.38954	2.71865	3.03656	1.71687	1.76127	1.76365	0.515959	0.214138	0.925544	3.98215	1.03462	1.34408	3.13047	4.08285	4.63155	7.18507	1.42087	1.24551	4.25475	7.91667	4.79546	6.22151	6.03196	5.1424	16.2715	8.51729	11.924
LOC_Os10g26850.1	2683.9	-0.497137	0.17014	42.5152	4.63e-08	2.68e-06	242.178	220.117	207.193	71.174	108.091	78.0942	52.3891	64.1848	71.6719	113.181	104.05	108.979	137.658	143.532	145.963	98.3733	113.715	120.168	267.803	245.459	225.83	50.9498	56.9029	56.3528	144.568	72.8105	98.8758	124.426	125.243	99.9145	128.937	135.396	125.164	153.166	144.681	131.869
LOC_Os04g33350.1	268.655	-0.900578	0.266093	42.4916	4.68e-08	2.69e-06	20.4228	13.4884	16.4273	20.6965	26.8433	25.7653	20.0989	19.0058	17.2355	22.5343	25.7255	26.2682	28.4574	28.2236	27.0915	10.2595	10.5824	11.4613	38.9102	23.9156	24.795	22.5702	30.1708	21.9444	18.2727	14.9704	18.308	23.8647	18.2412	20.8923	16.9047	27.8167	17.7742	13.7729	16.1518	14.9096
LOC_Os12g10720.1	163.629	-4.84304	2.77815	42.4912	4.68e-08	2.69e-06	18.8499	16.7466	15.7362	15.0305	14.714	13.2833	16.0695	20.4783	22.5521	13.1234	11.8794	12.6929	16.1273	19.0995	17.1161	15.6739	16.3813	11.3707	0	0.219729	0.58258	0	0	0	0	0.493457	0	0	0	0	0	0	0	0	0.150334	0
LOC_Os02g48610.2	1220.99	-0.227092	0.116278	42.4489	4.78e-08	2.74e-06	94.6858	89.7429	87.4006	82.7306	82.1031	92.1782	101.109	95.962	118.145	84.6678	76.1448	92.847	98.0078	97.9043	107.188	92.0719	90.1034	101.27	87.5815	76.8931	78.2223	74.9007	80.5658	80.2646	93.3296	70.8058	80.8509	86.4078	81.319	83.0044	73.0391	93.7434	76.9726	92.5506	84.3669	89.4369
LOC_Os10g33770.1	356.722	-0.0695161	0.163897	42.4473	4.78e-08	2.74e-06	10.4172	7.52422	8.0779	8.66858	9.71636	8.53233	5.92696	5.34445	6.04429	4.74554	3.70145	4.72485	7.45787	6.66093	5.9842	5.82995	6.27617	9.02631	6.48428	6.25782	5.80303	6.93817	7.01097	7.20789	11.4277	7.59735	9.34433	6.33627	6.49918	6.46258	7.39231	7.42064	7.02428	8.25112	8.17529	7.83491
LOC_Os12g02870.1	196.218	-1.08754	0.296066	42.4406	4.8e-08	2.743e-06	6.468	6.25437	7.01434	4.24127	4.74402	4.81575	4.09339	6.77413	3.48522	3.38908	3.94122	4.79954	4.93943	5.21348	6.36151	2.79951	2.10512	3.79007	8.50759	9.55305	9.9364	3.00721	3.25013	3.12793	3.603	3.48578	4.02346	3.0077	1.99495	2.28463	3.67119	3.0207	3.57627	3.52867	4.11414	3.85542
LOC_Os05g05290.1	155.571	4.66651	1.0556	42.3858	4.92e-08	2.81e-06	0	0	0	0.141419	0.147398	0.640457	0.185053	0.0647022	0.472704	0.660001	0	0.0950436	0	0.306778	0.208223	0.430947	0.21392	0.863623	1.5567	1.30251	0.645708	36.0108	67.4009	50.0989	10.5887	43.7212	14.0625	21.8398	39.3531	33.7767	11.0479	13.1063	18.8284	1.34909	1.58199	1.90549
LOC_Os05g03960.1	444.43	-2.70634	0.573103	42.3489	5.01e-08	2.85e-06	89.7505	43.6299	111.958	452.021	491.237	492.837	214.246	142.938	46.5996	112.949	80.1503	130.638	66.5367	114.735	164.337	79.5466	61.7653	138.9	500.228	378.824	349.75	2165.54	1681.46	1805.66	151.943	297.385	192.368	289.227	240.727	277.865	368.868	196.123	257.868	809.438	1134.99	911.636
LOC_Os07g43070.1	145.458	-0.712476	0.614106	42.3188	5.08e-08	2.89e-06	1.53712	0.8893	3.09341	3.75011	3.82847	2.29132	9.91465	11.2128	4.65748	12.7073	7.3778	13.7137	1.25833	2.00959	4.11669	2.32548	2.42073	3.34792	3.58434	4.1734	3.9641	10.1553	7.92552	10.7064	5.80629	6.82021	8.55315	4.72095	5.47038	4.32194	6.59682	3.19594	6.56458	5.3442	13.3418	10.1102
LOC_Os09g38060.1	927.284	0.0536197	0.108827	42.2894	5.15e-08	2.92e-06	43.0655	39.595	43.069	42.093	43.8633	41.0018	36.9446	34.9774	41.6634	33.7585	31.9619	36.888	31.609	38.1617	35.4234	43.472	40.395	51.924	31.0653	30.9996	31.3662	20.6928	18.0144	17.6601	34.2309	25.0589	27.5906	25.4321	25.1856	22.3381	24.5393	22.7255	21.7064	31.628	24.9891	29.5974
LOC_Os01g56930.1	3249.55	0.643235	0.266857	42.2833	5.16e-08	2.93e-06	85.2699	77.3567	78.069	86.5264	111.006	90.5889	79.6268	69.5336	63.9986	59.627	73.0879	59.6235	66.061	56.1386	69.7031	62.9549	58.949	77.8007	97.5316	45.672	47.8326	187.757	194.224	200.611	97.5555	92.5584	81.2033	70.4985	82.7296	79.853	82.0848	74.33	78.4591	46.0298	55.6356	54.8737
LOC_Os09g18360.1	946.014	-2.23036	0.503467	42.2797	5.17e-08	2.93e-06	2.08375	0.915419	1.02632	7.64084	7.68799	6.60015	7.064	6.33883	10.212	6.57582	10.7173	6.22188	5.23583	7.36811	6.32286	0.640556	0.416649	1.82977	17.9097	12.1003	14.7759	31.2049	31.4147	33.986	37.6629	35.9209	22.5682	28.7106	36.7362	35.8622	31.2125	22.83	38.401	13.0306	25.0612	26.5236
LOC_Os04g38960.1	370.381	0.665072	0.153708	42.2745	5.18e-08	2.93e-06	11.5683	9.68332	9.64286	13.8229	15.2957	14.9289	8.79112	8.52014	9.31095	8.90847	8.16145	10.4293	8.44372	9.49777	9.6819	14.4433	15.1724	16.8805	12.6839	13.7852	12.7895	13.6338	14.8095	15.9854	15.1612	9.61219	12.353	9.58455	8.40707	7.56321	10.5397	13.382	10.2026	13.7969	10.3266	12.46
LOC_Os09g31080.1	1761.19	-2.80087	0.589972	42.2586	5.22e-08	2.95e-06	14.3385	6.16292	25.884	20.5086	21.4554	23.5808	272.579	131.647	268.637	172.737	137.628	242.863	154.504	335.603	261.329	10.6343	13.7012	16.1251	25.9564	21.7392	14.4394	32.9345	21.2097	15.2401	88.1959	129.068	181.835	103.364	64.0901	69.1414	155.181	176.897	131.427	28.4702	77.5554	65.1748
LOC_Os02g29340.1	396.792	0.943885	0.167306	42.2053	5.35e-08	3.02e-06	14.2357	12.6151	16.3753	13.0203	13.1868	12.5633	10.8152	9.39814	12.1029	10.2343	10.1134	10.8599	12.283	11.6304	10.5429	12.9573	11.8736	13.6214	14.0813	12.5071	13.472	12.3997	14.1695	13.4092	14.6757	11.2608	11.9966	13.6632	10.5118	12.8021	13.2883	15.9978	13.5408	9.25987	6.2321	9.60641
LOC_Os09g39810.1	38.7546	1.10928	3.31704	42.1817	5.41e-08	3.05e-06	0.247364	0	0	14.4724	15.0042	27.0829	2.76092	0.960092	1.98628	3.01351	7.45839	0.678631	0.565858	1.61756	0	0	0.26086	0	2.10053	1.21284	2.77138	75.3042	100.191	52.0725	12.1397	5.44535	7.65062	0.313843	1.26134	0.312605	0	0.490235	0	0	0	0
LOC_Os01g73940.1	2447.82	-0.030537	0.292238	42.1297	5.54e-08	3.11e-06	175.671	165.068	173.312	326.642	263.764	249.032	1363.04	1263.43	810.789	478.028	398.354	606.094	290.438	357.854	425.448	249.951	187.003	275.819	137.152	100.711	100.426	211.411	227.554	190.149	319.904	432.775	402.875	194.299	170.517	182.829	224.053	225.714	209.484	147.409	148.265	139.356
LOC_Os02g09750.1	1102.57	-0.943794	0.27444	42.1326	5.54e-08	3.11e-06	87.8559	78.8003	76.4936	16.0196	22.326	22.2559	25.9758	24.5467	33.3114	19.9917	24.2649	22.0905	42.7771	49.1581	39.4692	19.5637	21.3612	19.4683	65.2872	105.1	94.0998	9.64621	7.85313	7.52144	43.2914	26.0245	35.7401	24.1447	15.0977	18.5885	30.4842	36.7312	32.6935	39.7505	21.425	29.2059
LOC_Os01g68140.1	165.724	1.74302	0.368177	42.1029	5.61e-08	3.15e-06	5.27653	6.06351	5.52002	5.12565	5.87887	5.77601	4.46908	7.46242	4.78546	8.87449	7.69835	6.17222	3.87979	3.59974	3.89634	2.79693	3.35077	3.89822	9.2403	3.52481	4.77334	2.84269	1.97347	3.03331	11.6996	8.78204	8.91309	7.30946	6.83604	6.78935	6.15832	10.0348	7.50403	2.43067	1.81885	2.04987
LOC_Os05g43040.1	239.702	-1.83788	0.516566	42.0735	5.69e-08	3.18e-06	11.7697	9.88785	8.39275	5.65808	8.16042	7.16979	8.78893	7.40524	8.83812	10.8009	11.0608	8.96479	16.9644	20.7384	14.583	11.7308	16.5339	8.88491	8.16716	12.4319	22.6102	19.1024	9.04008	10.2464	5.09138	2.53518	2.64122	11.2907	6.60702	5.43789	6.58774	8.16554	9.7526	13.1228	28.103	21.8211
LOC_Os05g46040.2	281.892	0.234498	0.330726	42.0494	5.76e-08	3.21e-06	4.25175	4.69411	4.97326	7.331	9.85855	8.13692	12.5254	12.2153	6.80371	10.9728	8.09641	11.3627	5.15788	6.4775	8.28452	4.68457	4.58698	5.18854	4.13136	3.9635	2.36499	5.64831	8.45317	8.41849	6.29554	4.30636	5.09569	3.61258	3.74595	3.28433	6.82497	6.27098	7.26077	3.39811	4.74888	4.47423
LOC_Os01g66240.1	504.953	0.38301	0.266385	42.0449	5.77e-08	3.22e-06	11.2539	13.9614	11.987	21.9144	21.0357	24.2242	12.8853	12.5752	10.57	14.8167	16.0579	14.3703	9.41662	7.90369	9.23865	13.7042	16.3156	17.2803	19.7807	27.6917	31.026	23.9776	35.0725	30.1565	11.3489	10.1967	9.71103	19.8263	21.5513	18.2113	17.1887	11.4723	18.7287	21.2917	21.1797	22.5499
LOC_Os04g49670.1	205.839	-1.68675	0.320656	42.0417	5.78e-08	3.22e-06	36.0195	39.5014	43.3689	27.329	20.9728	23.4372	36.5453	39.8347	34.9582	17.971	17.6627	21.4764	39.7881	55.1155	32.0707	25.8715	19.1863	22.1783	91.0633	74.5304	102.593	34.0294	42.6941	36.7124	72.2375	47.9788	55.3962	46.4547	53.9862	28.8014	64.3984	71.434	55.9118	147.867	71.285	97.2959
LOC_Os01g07376.1	436.462	-0.487872	0.285572	42.0321	5.8e-08	3.23e-06	13.5753	12.4855	16.943	12.4181	9.42767	11.2188	44.5503	45.4576	45.2084	33.944	21.9819	31.3776	18.701	31.4267	34.966	20.6778	15.8097	20.6211	28.8281	32.0453	37.5582	16.4763	15.9481	14.5371	41.8825	36.9558	42.1759	40.0655	33.2749	35.0626	42.7164	29.8477	44.5304	32.8817	40.7258	35.8713
LOC_Os03g01850.2	106.771	7.13658	2.77426	41.9757	5.96e-08	3.31e-06	0	0	5.47e-09	0	0.265921	0	0.961765	0.574304	0.560813	0.230003	0.55964	0	1.38e-08	0	0	0.550206	0	0	8.50121	7.55007	7.0441	6.03792	6.02456	5.32831	16.3321	9.62416	10.06	7.89047	7.57587	7.54395	7.67664	9.64041	6.90776	9.26337	6.75961	6.71612
LOC_Os12g40550.1	4524.11	0.932346	0.155188	41.9556	6.01e-08	3.33e-06	144.607	134.351	136.967	99.7392	108.766	75.6613	155.599	170.307	151.854	190.236	163.441	168.885	150.329	151.656	169.743	118.148	115.78	166.678	105.478	105.021	97.5007	60.5143	69.8395	62.457	153.941	116.225	130.863	168.76	159.942	165.182	183.798	166.129	187.63	94.6192	68.4752	77.4444
LOC_Os01g11650.1	2091.2	-1.41922	0.347094	41.9465	6.04e-08	3.34e-06	45.2475	33.5234	41.3881	121.422	158.374	122.166	79.1703	72.3992	72.7265	73.8291	104.431	89.9516	55.4794	93.5105	98.5533	15.9572	14.7571	28.424	75.5521	57.3238	56.9207	103.288	90.4705	102.584	44.5191	54.2394	58.0699	85.9067	64.9343	81.3828	73.1627	59.4945	67.7459	26.0617	51.3834	48.2495
LOC_Os02g53510.1	230.769	-0.335981	0.438775	41.8855	6.21e-08	3.43e-06	14.7461	9.85309	15.6783	10.6834	11.8388	12.231	36.4225	20.1693	20.8269	20.6505	15.7733	29.6038	25.3314	18.8629	14.9714	13.6569	13.0641	13.856	12.6404	18.1006	14.1651	12.2845	14.6312	12.5828	9.20617	10.3102	10.76	8.6448	5.00312	6.59054	9.41726	22.2105	8.58358	13.2979	10.2409	11.4882
LOC_Os10g32520.3	55.6003	-1.46576	3.7819	41.878	6.23e-08	3.44e-06	0	0	0.658989	0.436481	0.751592	0	0.492785	0	0.572542	0	0.575575	0.989717	0	0	0	0	0	0	11.158	8.50699	10.2817	7.6922	6.07145	6.2387	16.878	9.8086	13.9726	5.93589	3.56775	7.78255	8.01524	10.0496	5.35294	14.6869	21.0567	19.4936
LOC_Os03g55540.1	3315.18	-0.593836	0.318031	41.8609	6.28e-08	3.46e-06	77.5712	72.0051	79.4528	303.706	398.971	281.737	167.827	157.445	105.04	175.931	221.348	169.149	106.967	147.959	124.06	70.5646	68.7702	68.2505	140.073	101.928	104.453	284.095	204.366	285.804	81.5924	114.509	93.9012	123.012	147.645	167.526	178.901	140.866	150.66	170.951	101.182	122.988
LOC_Os11g10480.1	3357.2	-0.534133	0.237646	41.8494	6.32e-08	3.47e-06	65.5003	47.6216	54.6521	122.317	114.16	141.527	116.084	83.3579	98.4281	108.874	83.6856	113.153	106.474	71.3721	92.6723	94.7387	75.2408	93.7469	82.6624	60.8536	65.4452	186.54	176.068	179.331	82.0662	75.5059	86.2463	86.8962	89.8974	79.7222	89.9208	98.4082	82.8206	166.543	103.077	118.297
LOC_Os01g57004.1	113.661	3.23012	0.611274	41.8382	6.35e-08	3.49e-06	5.00445	2.29578	10.0281	8.61847	10.054	9.17905	41.8459	18.2696	23.3581	30.7191	22.922	36.5573	7.79311	9.18197	8.28951	7.39901	10.4796	13.2642	4.71883	7.2276	3.64249	17.1763	22.8771	12.0507	17.3731	31.8796	28.3593	17.4695	10.0909	13.7828	34.6773	13.4829	19.7399	3.14499	1.91382	3.58432
LOC_Os04g55240.1	308.057	0.443911	0.476485	41.8232	6.4e-08	3.5e-06	9.57557	7.58074	8.6361	19.6481	15.7234	19.3375	24.5961	28.1399	16.803	31.1719	18.644	31.8827	19.2553	10.3936	19.4581	13.2358	17.9387	22.1146	14.7174	6.36435	6.9447	20.4473	22.4328	18.2364	7.96393	8.42646	10.0468	8.16667	6.14521	6.73768	6.64086	10.5512	7.98849	11.5279	3.64522	5.15599
LOC_Os06g29430.1	404.746	0.194823	0.225327	41.8274	6.38e-08	3.5e-06	6.96497	5.83157	6.62981	3.5179	5.21273	3.33618	3.70971	3.74904	4.26442	3.97169	3.28119	3.17366	4.27093	5.57321	5.81587	4.69168	5.06405	5.60841	4.45366	4.63931	3.40001	1.78024	1.72826	1.88951	8.09754	4.28001	6.40262	3.66827	2.18688	2.44313	4.13871	4.07242	3.69101	3.7297	3.46419	3.15543
LOC_Os07g36820.1	514.899	0.0704042	0.128911	41.8194	6.41e-08	3.5e-06	24.3804	22.1375	25.8781	20.6059	20.6997	18.3531	23.5875	22.1917	19.8695	21.8809	21.796	22.2874	22.7429	21.6051	24.0984	33.8102	32.861	39.1293	25.6044	29.7538	27.9571	17.8058	18.9845	17.7847	23.1171	19.0457	19.4203	18.8318	18.3686	15.7443	20.9293	20.8246	19.4738	32.4011	27.761	30.2914
LOC_Os09g15750.1	783.635	-0.0292835	0.109358	41.8218	6.4e-08	3.5e-06	17.9339	16.8067	16.294	14.7218	16.046	16.5429	10.7994	12.184	14.4751	12.4279	12.7014	11.7538	13.8363	11.8325	13.2289	15.2337	16.8384	19.7798	11.9525	11.4914	11.9087	9.0583	9.35132	8.84024	17.3237	13.4378	14.9302	11.2485	9.14455	8.96785	10.0582	10.2689	9.83458	13.958	14.1814	13.3139
LOC_Os08g07790.1	91.9367	-0.645659	0.299043	41.7668	6.57e-08	3.578e-06	5.74087	4.51406	4.5032	3.70027	5.62418	4.34051	1.97471	2.16134	2.77918	1.67526	1.76423	1.2974	3.88736	3.25658	2.60261	3.85681	3.55103	4.12906	2.8721	2.59407	2.5551	2.48815	1.47516	1.90761	3.90752	2.34648	3.57223	2.60398	2.66808	2.0054	1.9213	3.47792	2.08263	5.80974	4.22932	4.10774
LOC_Os07g37180.1	345.263	0.629143	0.371299	41.7446	6.63e-08	3.61e-06	2.73255	3.31394	3.92823	5.348	7.24114	6.85574	3.45708	4.31556	5.56993	3.19044	2.66169	2.02173	3.45763	1.95552	4.13763	3.73859	4.51197	4.35317	4.53458	2.39571	4.64772	20.1485	23.8102	25.6102	6.21953	7.14245	6.3454	4.25026	4.24324	4.61928	4.71145	5.11362	3.20828	2.93524	4.03003	4.20927
LOC_Os05g03370.1	241.379	-1.20558	0.791074	41.7327	6.67e-08	3.62e-06	7.15146	4.72551	3.31558	13.1515	27.7006	9.63907	1.09815	0.276386	0.426314	2.68754	2.88574	3.17667	3.09763	0.306701	0.513462	1.69848	4.63681	2.72154	9.52977	11.4256	10.8225	11.7	8.64311	12.1666	12.1205	10.9353	11.5519	4.42275	3.37959	2.84848	6.56624	4.23563	3.3356	13.219	32.5553	30.062
LOC_Os07g40580.1	4829.3	-0.00731637	0.148676	41.7308	6.68e-08	3.62e-06	230.436	204.686	213.305	244.476	233.055	249.581	395.586	332.933	350.059	266.373	253.836	296.341	224.381	253.071	258.291	252.155	269.274	272.406	240.266	227.195	239.545	280.476	281.384	274.083	319.091	304.749	306.245	236.721	235.573	243.863	253.117	254.838	275.809	256.332	301.841	292.728
LOC_Os10g33990.1	1611.53	-0.956931	0.324134	41.7364	6.66e-08	3.62e-06	313.116	260.473	289.796	248.491	321.754	279.297	224.391	353.531	228.846	309.399	383.06	396.541	394.283	369.971	470.207	319.413	361.959	428.926	161.843	95.3338	91.8185	185.83	233.353	195.017	75.9955	81.5331	73.5397	152.644	165.861	144.957	195.482	143.108	197.299	212.134	425.763	260.417
LOC_Os04g32480.1	438.277	0.235641	0.927913	41.7273	6.69e-08	3.62e-06	1.49574	0.954464	0.972936	68.0619	79.7246	85.7072	34.9335	26.7616	20.4597	25.0581	44.8215	31.4353	10.8025	10.6158	11.0096	0.337929	0.326396	0.564647	0	0	0	68.5509	89.2666	78.0177	9.75581	55.1982	17.5307	27.6998	44.7978	45.2135	44.3556	11.7574	45.2288	0.294461	0.27621	2.61906
LOC_Os02g48680.1	198.9	-0.154209	0.15968	41.7152	6.73e-08	3.63e-06	10.7028	12.7249	11.6033	7.14781	7.68268	8.91443	9.11147	8.95782	10.7229	8.98196	7.67461	9.12196	9.8167	12.1061	11.6132	10.7191	11.2727	12.7244	11.403	9.47611	11.4363	12.926	14.7491	13.2859	13.0125	10.5342	13.8635	12.3967	12.3029	12.3561	11.9148	13.4303	13.0052	15.6146	13.6545	14.9236
LOC_Os09g20820.1	307.75	-2.1824	0.51291	41.7067	6.75e-08	3.64e-06	2.50104	2.22113	1.81499	20.112	17.6455	32.8592	12.6033	5.28414	16.8795	2.92615	5.1843	4.26357	3.742	2.54283	2.81739	0.521801	0.375959	0.549812	4.48268	3.72609	3.96466	21.0807	36.6055	25.9256	9.75055	12.4533	11.0908	10.7968	5.1031	9.44304	4.76836	6.12191	4.30303	4.1827	3.05174	3.86336
LOC_Os01g01660.1	30.2028	-4.0258	0.784625	41.6948	6.79e-08	3.66e-06	0.790944	0.724899	1.24596	1.85855	1.88725	2.61101	2.13271	1.16402	4.91138	0.590285	0.564333	0.792701	1.37476	2.83072	1.59637	0.297925	0.691916	0.341834	0.670444	0.286206	1.39891	3.66508	4.42291	1.83082	0.870643	0.899846	0.881138	0.682706	0.426068	0.901813	1.01606	0.627277	0.754457	1.34242	3.9862	3.53349
LOC_Os09g09520.1	1322.67	-0.731847	0.213291	41.6484	6.94e-08	3.73e-06	56.9609	60.2768	67.2786	26.6166	32.2292	28.296	44.4638	52.7087	63.0954	49.0161	46.879	47.6381	66.8362	73.5804	82.6498	47.8301	42.9775	68.8536	49.9623	40.9264	45.2863	11.5227	9.64795	11.9799	34.3284	18.2165	26.3257	22.5414	24.6686	16.9498	25.1248	26.5492	24.8736	26.2376	35.3129	28.9527
LOC_Os06g22080.1	1365.59	0.886344	0.216296	41.6433	6.96e-08	3.733e-06	47.7898	45.0482	49.7974	32.1706	37.8321	26.0384	31.5118	30.5005	34.4269	33.0024	32.2979	31.0607	44.6685	42.5331	43.9673	34.0884	31.9156	39.9589	51.9965	46.221	47.6997	34.3205	36.9563	37.7517	54.7421	69.0516	49.2664	59.1253	66.3622	76.0114	63.2887	76.4061	67.3009	38.2303	24.2651	28.9929
LOC_Os09g27900.1	304.51	0.397042	0.293096	41.6359	6.98e-08	3.74e-06	9.92481	7.14728	11.2284	7.20745	8.84257	6.6911	5.74777	12.1383	9.81242	6.74018	4.97204	6.50045	6.422	6.58196	7.41928	10.0997	9.68551	11.5298	82.7129	118.667	114.603	26.3573	23.7654	25.6752	72.9813	42.6086	47.2224	30.1538	34.3931	26.946	37.6221	51.6335	38.4941	48.2362	50.0295	48.6629
LOC_Os07g44640.1	78.4049	-0.490306	0.300684	41.6013	7.09e-08	3.8e-06	3.08365	2.62524	3.20462	3.14091	4.18239	3.07235	1.59392	1.54547	2.91898	1.99269	1.29847	2.03763	2.19919	2.7346	2.38597	3.50613	3.72702	4.43055	0.572362	0.828657	0.506821	0.98624	0.761463	0.642069	1.98768	1.49568	1.6246	1.19897	0.615454	0.694424	1.16954	1.16435	0.805807	2.42133	2.50779	2.17268
LOC_Os05g24010.3	223.733	-5.53818	1.35403	41.5978	7.1e-08	3.8e-06	1.62584	1.62789	3.2892	2.83079	5.01958	6.0557	12.4176	17.8683	13.7174	2.977	3.58067	5.37555	2.82324	2.48487	4.28637	4.63663	7.19659	3.62953	7.2e-06	0.973249	0.0223959	5.80315	6.25621	2.54128	7.26969	15.7872	6.1802	0.00334778	0	0.079128	0.257306	2e-09	0.028838	1.3748	9.54763	9.25004
LOC_Os09g23820.1	22.9891	-4.10223	0.878389	41.5916	7.12e-08	3.8e-06	0.566656	1.03787	1.15541	0.278942	0.181871	0.316263	0.152013	0.255393	0.333765	0.187677	0.0448218	0.330683	0.865028	0.879544	0.381226	0.121326	0.105832	0.365877	5.16668	6.21262	4.82941	0.465233	0.137206	0.141321	0.912673	0.264052	0.562456	0	0.174018	0	0.282531	0.552512	0.0771104	1.05741	2.10286	1.23228
LOC_Os02g56310.1	832.535	-1.41363	0.442239	41.585	7.15e-08	3.81e-06	22.2024	17.5873	26.6272	36.3264	50.3049	24.2514	33.3958	29.0078	20.8517	28.5599	34.1488	29.2942	31.2813	42.4126	40.5477	22.6582	25.2203	33.2386	37.5254	22.6974	28.435	61.2329	34.814	54.9811	19.4767	11.5085	12.8268	38.2142	54.0824	32.6302	54.5119	27.4571	57.0744	55.3483	117.662	86.7078
LOC_Os02g46340.1	608.949	-0.721389	0.258702	41.569	7.2e-08	3.83e-06	19.4667	20.3863	24.3795	16.6794	19.1116	22.4188	6.73479	14.5156	9.44177	15.8839	18.407	16.6144	19.1772	19.0813	22.0812	19.8016	22.8176	19.0471	76.7286	63.1181	78.5001	34.6176	27.6744	33.5759	17.0822	13.8958	17.5514	37.7286	31.4103	24.1106	34.9906	31.0443	33.6109	62.8597	52.7316	54.1032
LOC_Os09g26780.1	855.956	-1.29619	0.570165	41.5673	7.21e-08	3.83e-06	6.17976	5.66716	7.39464	81.8176	79.8545	156.561	147.426	143.257	50.672	72.3826	61.6143	83.8727	47.3641	35.0312	53.2166	2.89135	1.91398	4.6326	5.19919	2.50723	2.71289	44.0417	32.3474	31.2183	8.80914	25.5352	15.1224	10.912	10.9025	9.26627	19.6909	15.0098	22.1469	3.47124	2.98348	3.15834
LOC_Os11g17080.3	12.8664	-0.0479131	3.78481	41.5564	7.24e-08	3.84e-06	0.19863	0	0.23051	0	0.0716323	0.099259	0	0	0	0	0	0	0	0	0	0	0	0	0.571347	0.540638	0.280104	0.435417	0.694394	0.554639	0.694865	0.638672	0.872907	0.49189	0.820162	0.318451	0.676597	0.692013	0.665039	1.01606	0.43872	0.389105
LOC_Os10g33840.3	295.354	-0.857095	0.195166	41.5453	7.28e-08	3.86e-06	21.8976	20.0806	22.2706	10.3447	11.2541	10.9328	5.03045	6.97853	8.38559	12.7907	12.3692	11.6939	18.3843	15.6413	15.6925	11.5746	12.0658	13.0667	13.4255	10.5972	7.67326	3.22106	3.19891	3.07696	5.16168	4.35125	5.18072	6.10915	6.97811	6.09049	6.08078	7.61736	6.82738	8.55901	8.74426	10.4199
LOC_Os01g05650.1	4527.07	-0.052853	0.350266	41.5163	7.38e-08	3.9e-06	450.295	313.137	529.533	489.86	457.49	354.444	918.263	800.878	508.208	751.221	584.63	836.689	526.496	389.073	576.631	482.771	492.899	634.63	302.926	348.908	248.584	218.66	271.618	212.552	336.359	334.028	455.978	166.439	115.198	147.541	371.726	202.17	362.192	344.623	359.08	327.137
LOC_Os08g38460.1	306.699	-0.633704	0.290885	41.4863	7.48e-08	3.951e-06	19.555	15.0045	17.3659	13.3138	17.667	19.3754	22.17	24.3694	11.7402	31.8837	26.2435	37.3393	27.0823	25.6163	25.0975	18.911	23.6418	19.7586	16.1584	14.0036	12.5042	9.50594	11.1161	10.7008	10.0133	10.0893	12.5592	14.6931	15.7821	13.0676	22.2262	23.5679	22.2059	27.6928	25.4807	31.7169
LOC_Os03g06290.1	100.092	0.349732	0.404067	41.4416	7.64e-08	4.03e-06	1.69319	1.38857	1.53404	3.08154	3.45435	4.01468	1.79078	1.82929	2.42036	1.69797	2.00686	2.00001	1.34113	2.29899	2.31393	2.39399	2.54501	2.27351	0.470695	0.252806	0.20624	2.12269	2.20614	2.50649	0.537643	0.755858	0.528515	0.530541	0.51817	0.388025	0.497594	0.426283	0.38059	0.25074	0.278295	0.714671
LOC_Os01g73300.1	261.383	-1.07089	0.298529	41.4294	7.68e-08	4.04e-06	11.5186	10.1417	14.2934	18.1675	15.8152	14.734	20.2387	14.6666	19.829	15.4335	14.4842	21.6199	11.6779	13.0319	13.4415	6.29648	7.95736	8.05056	11.2879	11.5366	9.67568	18.1552	26.2788	23.0311	12.4024	17.634	12.1927	12.4954	12.7276	16.1273	12.3582	12.6201	12.1497	13.0719	15.7249	16.6779
LOC_Os10g05190.1	14.0894	-6.31581	1.64946	41.4324	7.67e-08	4.04e-06	0.122162	0.0295254	0.0447239	0	0.00838999	0.02412	0	0.00706645	0.0171054	0.0494805	0.0773178	0.059308	0.0940617	0.0412749	0.0085006	0.00630901	0	0	0.145323	0.243997	0.183158	0.142006	0.181848	0.121455	0.15342	0.0565304	0.148671	0.183313	0.0939424	0.0725426	0.0690822	0.0716401	0.12981	0.262256	0.352422	0.303395
LOC_Os02g28310.1	33.829	1.12427	0.52219	41.4087	7.76e-08	4.07e-06	2.53938	2.74752	3.0469	1.03155	0.909567	1.11763	0.484611	0.43559	0.378695	0.422323	0.809148	0.532274	1.15216	0.257518	0.232969	0.967314	0.559647	1.24509	6.39072	6.6774	5.62091	1.87408	1.86855	1.36019	3.40709	3.78161	3.53029	4.48949	6.48127	5.14376	4.91381	7.37549	5.20526	5.39225	5.14351	3.48526
LOC_Os02g29960.1	652.328	-0.101259	0.391477	41.4032	7.78e-08	4.08e-06	28.2581	28.0171	21.201	2.94036	5.88759	5.7782	25.1445	25.2647	24.828	11.0447	8.21672	9.2255	10.5952	28.0583	26.2328	10.4367	12.5664	9.61266	17.6285	26.8753	22.8909	8.56545	8.30056	6.92567	28.4214	30.9386	33.3771	43.6706	35.4237	50.3595	28.9799	22.5342	31.2733	19.0554	12.9428	13.7709
LOC_Os04g30750.1	153.815	0.120774	0.641848	41.3326	8.04e-08	4.21e-06	0.43634	0.175627	0.531758	0.825591	0.826843	0.599115	8.00472	6.92419	1.29621	9.42505	9.21516	9.44441	3.91171	2.39178	4.30272	1.66611	1.80452	2.16605	3.49703	2.00545	1.69504	2.6776	3.02166	3.14602	3.3884	2.89371	3.4786	8.5057	15.6627	13.4718	8.26024	19.3388	10.5946	9.38305	3.70084	5.86813
LOC_Os12g37650.1	1455.66	-1.27691	0.275063	41.3098	8.12e-08	4.25e-06	126.209	93.0747	93.8844	37.293	48.6385	49.1672	35.5369	51.299	76.1372	37.1484	43.0772	36.4154	90.5283	111.877	107.083	86.4558	75.0188	85.6982	147.494	153.861	144.377	58.2985	40.1977	40.0219	67.868	39.2724	45.1235	84.9665	70.0245	58.9264	83.188	99.3074	72.3875	138.577	181.161	172.291
LOC_Os03g29680.1	835.142	-0.56246	0.232557	41.299	8.16e-08	4.26e-06	40.929	36.5453	37.6157	37.6826	46.0771	38.8567	43.6359	59.2497	41.1171	41.9659	37.0304	40.5245	27.8052	37.278	48.5797	23.7974	25.0211	36.0644	49.0069	46.7087	45.9114	26.3013	25.8298	23.0108	40.1141	36.8694	39.3204	32.7597	31.3048	28.0733	35.9127	37.9013	37.3643	33.5879	44.1951	43.7469
LOC_Os04g39300.1	122.101	0.2206	0.727409	41.2953	8.18e-08	4.26e-06	9.47817	13.1707	25.9533	15.4038	18.145	6.67935	4.20076	4.49191	6.15008	5.86851	9.05274	5.79063	3.00037	9.94764	7.40068	15.5111	6.78039	13.3226	5.71535	3.52299	2.81033	4.84609	2.45407	9.98136	23.9961	13.7736	15.6606	4.45647	11.6427	6.10675	32.3443	9.5629	25.5762	49.7231	22.2939	28.9658
LOC_Os10g42970.2	74.0455	0.973653	0.874618	41.2917	8.19e-08	4.263e-06	0.838194	0.656647	0.389184	0.713975	1.54626	0.553068	0.177595	0.373355	0.157513	0.276846	0	0.278238	0.231563	0	0	0.334595	0.388277	0.178645	11.2169	14.2786	11.9854	5.64481	3.91448	5.38613	10.9603	6.53927	8.68905	6.75447	4.02812	4.04037	6.07739	6.63979	5.1963	9.98028	13.9333	11.2917
LOC_Os08g24770.1	212.914	1.85236	0.704721	41.2214	8.46e-08	4.4e-06	0.355769	0.109426	0.973849	1.43497	1.43326	1.26096	3.14528	2.77845	1.51235	7.36359	4.33357	5.46108	2.66653	3.43257	4.62824	0.980447	1.26677	1.47128	3.48497	3.0825	2.13378	6.37412	18.5893	11.2343	3.17619	5.09887	4.59404	5.45747	5.25725	6.37997	15.971	3.2816	14.3554	1.47615	0.731732	1.06262
LOC_Os05g42020.1	128.378	-1.43634	0.440016	41.2174	8.48e-08	4.4e-06	1.51615	1.65893	1.73712	2.26387	1.90893	2.09818	7.83475	7.70627	3.41737	5.18484	6.51133	6.21291	4.57362	4.45557	3.6977	1.53126	2.03813	2.36139	1.33548	1.19037	1.17746	1.92431	2.04859	1.64728	1.4364	1.65699	2.49689	3.8899	3.51716	2.87952	1.4065	3.59008	2.46019	2.34155	3.55926	3.55401
LOC_Os03g55260.1	70.3014	-2.18276	0.57107	41.2071	8.52e-08	4.41e-06	2.45381	1.30765	2.3892	1.5986	1.1519	1.28682	6.13126	2.40699	2.82659	2.59965	3.20408	4.59922	3.33334	1.52003	1.84519	0.354237	0.260299	0.532066	2.16426	2.93803	3.27694	1.20665	1.57055	1.37492	1.40179	2.11316	2.19144	2.06181	1.88966	1.62234	1.97295	1.42386	2.54007	1.23808	1.60177	1.70122
LOC_Os09g39430.1	77.9423	-1.43785	0.467829	41.1659	8.69e-08	4.49e-06	6.71824	2.86976	4.728	1.11318	1.05573	1.22392	0.794137	1.76047	2.45421	0.363236	1.17105	0.685712	3.15803	2.96073	2.07961	1.7606	2.18447	1.56347	6.78573	4.75692	4.67385	3.39292	3.15278	3.6919	1.48336	0.948808	1.66454	3.6552	2.61002	2.24475	2.42154	3.17474	2.61176	3.56625	6.32337	5.19808
LOC_Os11g09110.1	139.452	0.142316	0.221617	41.153	8.74e-08	4.51e-06	2.51876	3.25537	2.95361	3.52288	3.61479	3.31643	7.69146	6.42489	7.30451	6.82658	6.89403	8.29425	5.71971	7.2613	7.33631	3.95044	3.74291	4.91544	0.802446	1.17044	0.628415	1.31474	1.00281	0.944623	3.99314	3.87364	3.81361	5.50076	5.20019	5.88859	4.52158	4.67856	5.41644	2.68048	2.7955	2.80063
LOC_Os07g13634.1	88.9171	-0.909359	0.375481	41.1272	8.84e-08	4.56e-06	3.63548	3.23326	2.59658	2.38186	2.6093	1.35054	2.69971	2.69894	2.93645	2.8481	3.17975	3.5134	4.3694	4.08813	5.2474	2.14942	1.77806	1.90118	6.02716	6.0711	5.93545	1.10004	1.11335	0.72444	2.89896	2.15779	1.75206	1.74802	2.56563	1.76228	3.03614	1.47639	3.65906	1.75395	2.31222	2.48531
LOC_Os04g55940.1	518.852	0.186089	0.208148	41.1225	8.86e-08	4.57e-06	9.89834	8.82816	9.95892	29.4843	33.7671	29.0529	11.9974	9.61513	10.7761	11.2615	11.4044	11.4293	7.63544	8.55097	10.1693	10.4844	8.9884	11.6395	10.1436	9.91602	9.77981	17.6474	11.7549	15.4825	11.2941	11.6175	11.5342	10.7606	9.29102	8.99236	11.2083	10.1234	11.0444	13.2472	8.58466	12.0881
LOC_Os03g61240.1	404.477	-0.185473	0.272152	41.1171	8.89e-08	4.57e-06	24.7579	19.016	18.9417	15.6089	16.3338	21.2558	39.8725	37.0631	27.347	32.4989	23.1154	35.7341	22.2649	22.822	24.0083	17.2109	14.9781	21.974	24.323	21.2529	25.3117	15.7959	22.7048	20.1602	22.1622	19.0602	20.3237	23.0035	22.0941	23.3265	24.8397	21.1149	32.1394	21.5028	21.6397	26.0927
LOC_Os06g30640.1	280.454	0.494531	0.583633	41.1138	8.9e-08	4.57e-06	3.2528	1.30651	0.811084	1.97527	5.13181	4.46928	5.4271	5.04999	2.28286	4.3104	2.10702	3.5327	5.83885	8.04638	8.95705	1.55628	1.62106	1.23822	24.5989	11.3763	13.5259	32.1324	45.3836	32.921	15.1796	22.5805	18.4225	12.6243	10.0862	16.2029	14.6175	18.111	13.3441	2.08764	2.28617	2.02519
LOC_Os07g40860.1	392.474	1.64074	0.673547	41.0556	9.14e-08	4.69e-06	4.1072	1.71007	2.21273	0.521567	0.979012	0.735402	1.41014	1.57542	1.3465	3.49432	3.54177	2.81576	4.68811	5.51925	9.79039	4.31208	4.47857	3.23453	78.4676	34.4585	59.9845	30.4654	33.8298	23.5257	21.5734	9.54031	16.6141	74.5808	64.7872	49.0841	34.4687	88.6312	38.7016	23.5963	5.14076	3.67098
LOC_Os10g36960.1	83.513	-1.14695	0.630393	41.0502	9.17e-08	4.69e-06	0.705732	0.243191	0.855842	5.10929	4.31066	9.08356	8.61056	11.1239	6.30179	9.35811	6.48304	7.21129	3.35646	3.0735	4.29508	0.456937	0.318862	0.796147	0.741252	0.822748	0.970655	2.12055	2.92819	2.49442	0.879947	2.38673	2.09337	1.11559	1.22335	1.5532	1.82499	1.07829	1.31877	0.353975	0.26398	0.734239
LOC_Os01g73500.1	1121.17	0.0973901	0.349877	41.0459	9.18e-08	4.7e-06	59.5359	58.4028	65.3617	77.0491	67.4024	65.1202	116.386	134.729	84.8455	103.737	109.385	119.354	79.7312	93.3968	125.951	76.0048	62.9778	84.3232	46.1398	44.3621	47.7377	15.0776	28.7954	19.2109	26.3636	21.3338	21.3505	43.9907	35.5279	46.0637	51.7526	23.2747	51.9188	35.9562	22.6813	30.2524
LOC_Os03g60750.2	107.178	-7.3095	2.80064	41.0361	9.23e-08	4.71e-06	0	0	0.119208	0	0.242928	0	0	0	0	0.283075	0	0.167897	0	0.154813	0	0	0	0	5.0623	6.65843	5.59598	5.45397	2.86272	4.26941	12.6132	7.73063	8.49364	4.91124	2.72216	3.87367	6.46866	5.92152	5.42619	10.781	32.1553	23.3118
LOC_Os04g20164.1	1955.32	-1.6391	0.343823	41.0169	9.31e-08	4.74e-06	83.9033	70.5821	82.6769	33.7118	44.0504	28.301	27.9388	27.5608	32.9556	53.195	31.8991	52.0515	77.5938	67.0899	57.8921	23.8051	21.8417	32.7083	67.9117	91.5731	86.6016	23.1445	14.6289	17.6248	43.4102	27.9664	42.0489	32.5988	16.4667	23.1301	35.2509	46.8515	22.6554	47.2719	43.8108	35.4801
LOC_Os06g45980.1	170.58	-0.625707	0.399203	41.0136	9.32e-08	4.74e-06	5.32599	4.14126	4.81083	4.73695	7.5545	4.29539	3.31356	3.58598	6.4424	1.80617	1.74856	1.81785	3.76037	6.10471	4.02817	5.36479	5.05085	5.21648	0.913605	1.37089	0.886203	1.96008	0.883976	2.24895	8.23834	4.50287	6.49382	1.29626	0.884345	1.39211	2.41807	1.72891	2.29018	4.86903	2.85237	3.70115
LOC_Os11g19880.1	6.94131	-1.2951	1.37159	41.0162	9.31e-08	4.74e-06	0	0	0	0.0608485	0.0952254	0.153337	0.530532	0.111431	0.611758	0.245908	0.313144	0.412609	0.103023	0.0334134	0.0302876	0.0529264	0	0.0266119	0.419122	0.268388	0.125031	0.0624498	0.209567	0.277585	0.66892	0.131642	0.202131	0.271765	0.151966	0.0750258	0.352511	0.271513	0.404156	0.251989	0.492148	0.524409
LOC_Os06g05660.1	746.951	-0.153114	0.19797	40.9914	9.42e-08	4.78e-06	27.102	21.3228	22.114	14.9484	18.705	15.3433	10.7288	11.7925	13.6749	11.0835	10.7876	11.5192	17.1492	16.1305	15.8203	20.5089	22.6224	19.2047	38.3391	30.8054	33.6875	29.8784	20.578	28.1057	61.7035	40.0808	46.2028	34.6452	26.8747	22.1338	39.9765	41.3962	40.5223	54.8222	61.5431	57.457
LOC_Os02g36140.5	118.984	-0.628452	1.16633	40.964	9.54e-08	4.84e-06	0	0	0	0.618564	0.585806	0.435148	1.42748	1.03771	1.18347	1.76815	1.65108	0.657348	0.45842	0.481844	0.388316	0.04848	0	0	1.92756	2.69466	1.26711	8.82823	12.5895	7.74384	6.50995	9.47677	8.20013	10.6642	10.0336	14.7141	8.83587	9.32751	4.88111	0.559266	0.276554	0.669535
LOC_Os09g26260.1	79.5201	-3.68737	0.664431	40.9419	9.64e-08	4.88e-06	1.62593	1.36114	2.30292	1.37525	1.50149	1.28945	2.73282	2.22558	4.16438	0.301472	0.370222	0.910547	2.30963	4.84491	3.50037	0.445117	0.226566	0.671332	2.94733	6.83107	3.18576	2.13362	0.503499	1.94502	5.52509	3.35599	5.55451	3.67137	2.07615	1.301	3.85263	3.83568	2.58353	8.50192	4.48164	3.91542
LOC_Os08g29600.1	73.8736	-0.120676	0.429557	40.9335	9.68e-08	4.89e-06	6.75355	8.27351	14.721	11.2619	9.0786	8.05458	14.0135	15.315	14.1887	20.1162	13.663	24.7844	15.2146	14.5022	14.0333	6.01379	7.61889	7.32763	9.71169	11.9242	6.84998	7.08935	9.91357	6.91175	8.99638	8.25072	11.8241	5.04194	3.79196	3.92125	17.3774	9.61652	17.1298	4.63118	9.10976	8.57882
LOC_Os01g07950.1	693.808	0.361648	0.16084	40.9295	9.7e-08	4.9e-06	64.1592	58.8529	63.5048	64.4966	62.697	54.8867	71.324	63.4589	77.3489	66.5138	62.3272	68.7002	61.8897	60.6992	62.7849	74.0899	71.9301	82.9214	30.6066	21.6236	22.6154	21.2945	25.4833	20.2346	29.984	23.166	25.1509	19.2035	17.9662	20.4633	16.7946	23.695	18.3907	19.4567	16.6759	20.5658
LOC_Os04g38290.1	247.668	-1.20346	0.244526	40.9168	9.75e-08	4.92e-06	1.88694	1.91965	1.67719	1.37368	1.51857	1.53936	1.08093	0.613566	0.93755	2.11639	1.4958	1.70698	1.74802	1.71832	1.64193	0.751933	0.714867	1.43598	6.57517	5.04593	5.18431	5.61181	5.77453	6.79206	5.07521	3.8836	5.14328	5.39186	6.0697	5.28009	6.30486	5.31724	5.77643	7.49811	8.39223	7.05378
LOC_Os06g49970.2	121.89	2.74887	0.797788	40.9007	9.83e-08	4.95e-06	1.17438	0.672808	1.5886	2.47112	3.2372	0.498232	5.14676	5.95865	2.81358	14.9168	9.0484	12.4825	4.00042	3.25967	6.75844	6.13728	3.91947	15.6377	2.50422	1.64297	0.847056	1.38075	0.567481	1.28081	2.41466	1.18794	1.01648	0.876714	1.61233	0.745157	3.69262	1.71662	2.95052	1.18872	0.326002	0.722876
LOC_Os08g29580.1	28.7347	3.44669	1.79803	40.8884	9.88e-08	4.97e-06	10.4813	19.8855	30.4337	16.3147	15.0349	17.5976	8.37663	5.43338	6.84289	11.8736	8.62411	8.68919	2.78654	17.5306	7.16348	11.3094	12.3274	7.1306	0.77595	0	0	8.52939	17.8615	17.1735	0.271521	3.66589	0.728729	3.09233	0.310563	1.23153	0	1.44883	0.812714	0.222068	0	0
LOC_Os07g44740.1	375.152	-1.34707	0.439684	40.8494	1.01e-07	5.05e-06	45.2094	36.2601	46.5152	58.6407	62.3659	52.8138	45.0703	51.6031	77.973	44.6701	29.2805	40.4179	31.7175	44.6128	41.8751	66.467	68.6287	57.9658	11.9816	14.8816	7.36219	29.7622	17.0463	12.6722	55.1798	56.3743	69.8628	27.311	21.4018	26.1317	30.5743	23.8723	27.0815	55.7689	162.303	112.377
LOC_Os03g31740.1	134.54	0.989779	0.558248	40.7977	1.03e-07	5.162e-06	7.54636	5.03258	8.07191	18.7926	17.4388	19.347	27.7446	10.5111	28.9707	6.6204	11.6716	7.9894	10.2251	12.8724	7.90528	2.63708	2.33135	3.56757	3.25246	1.80459	3.05461	18.1123	20.9632	20.185	5.0376	13.5103	9.01538	23.1125	18.5966	26.1051	18.9607	11.2986	22.2444	2.49401	1.51005	3.18587
LOC_Os08g36310.1	1833.95	-1.08808	0.285017	40.7984	1.03e-07	5.162e-06	108.448	98.6924	107.494	31.9749	42.4434	35.0772	70.265	66.9733	71.428	80.9841	72.4645	76.028	94.6611	121.188	130.982	109.755	100.327	153.662	39.9904	57.5851	55.9172	20.0771	17.4885	19.9911	27.9999	14.0961	17.3	34.1878	42.0218	25.2729	50.6173	29.9809	36.8877	73.9047	102.331	83.53
LOC_Os04g26910.1	1000.42	-0.556428	0.229199	40.7857	1.04e-07	5.18e-06	42.3461	37.5917	46.1001	33.8154	33.2695	39.4548	29.9252	24.9817	34.9277	30.3242	33.7459	38.2335	50.9548	52.6755	33.3738	23.7976	27.1965	21.8841	73.9677	87.9977	85.8084	33.3807	31.0897	25.9026	40.8564	28.821	31.4567	56.4663	40.3075	42.4752	49.9026	48.2456	45.1272	44.374	34.133	35.5535
LOC_Os06g49750.1	130.521	-1.13599	0.326409	40.7815	1.04e-07	5.19e-06	6.46579	5.77053	6.80112	11.2676	18.5447	11.3953	3.81076	3.49065	4.05794	2.93442	2.47454	3.41861	9.8874	8.20266	6.02998	6.52333	6.67059	8.72445	4.66065	5.31528	5.65622	5.76088	4.21272	4.59752	2.64672	1.76165	1.38163	2.50541	3.68299	2.63582	6.43625	3.68335	4.30229	9.03261	11.5071	8.13704
LOC_Os06g11260.1	12.129	0.940723	0.907148	40.7638	1.05e-07	5.22e-06	1.33883	1.21806	1.84062	1.97023	2.33175	1.53105	0.625161	0.819305	0.85424	0.713155	1.59503	0.479559	0.998104	1.35209	1.39737	1.01387	0.540949	1.71558	0	0.0863954	0.27097	2.11558	4.21565	4.78066	0.84415	0.679252	0.254155	0.561271	0.663819	0.656175	0.71744	0.349519	0.292983	0	0.379539	0.24023
LOC_Os01g63480.1	375.809	-1.64021	0.612643	40.747	1.06e-07	5.26e-06	2.04803	1.91637	2.08678	7.62499	5.95108	15.0793	17.8612	12.6697	15.6832	6.4167	4.79128	6.57334	7.76361	21.9145	21.539	6.00626	5.15643	4.39975	7.94324	6.12278	11.3171	6.97951	6.38432	4.244	10.238	6.64714	5.85652	5.51397	9.0887	4.32982	10.7893	2.56173	11.7186	11.171	6.67002	6.66431
LOC_Os08g01859.1	662.009	-0.727025	0.140531	40.7408	1.06e-07	5.26e-06	62.5412	57.3263	61.2326	24.3306	30.39	26.4416	31.1541	34.8975	41.974	50.4979	43.1526	50.0725	60.3649	64.3191	67.0547	36.4393	39.6998	40.3983	39.9852	33.9072	33.4917	13.3944	12.4538	10.8145	28.2781	21.0101	26.4611	37.8743	34.9747	31.7246	34.3428	33.7213	37.9591	31.8521	40.8308	34.052
LOC_Os07g48500.1	2475.26	-0.898646	0.321697	40.7352	1.06e-07	5.27e-06	279.592	211.867	253.02	84.1302	106.921	87.1482	167.906	178.45	167.283	74.3715	71.4011	129.437	156.151	209.405	229.273	105.855	131.118	92.5162	288.405	401.061	409.413	173.326	134.525	160.954	140.628	115.425	121.024	110.587	62.4929	77.0632	174.307	180.672	127.358	148.335	191.514	160.162
LOC_Os01g73390.1	24.404	0.769762	1.64621	40.7198	1.07e-07	5.3e-06	0.269601	0.282139	0.0942198	1.32634	0.761033	1.47048	0.809526	0.607202	0.825339	2.85683	1.79082	2.56168	2.35655	1.12795	2.24249	0.0865303	0.100659	0.0289984	0.702237	0.4222	0.238265	1.32725	1.72904	1.04174	0.416602	0.502193	0.220266	0.338222	0.538005	0.694717	0.537557	0.657093	0.256767	0	0.0357289	0
LOC_Os07g47140.1	76.3367	-0.424832	0.418623	40.7166	1.07e-07	5.3e-06	8.32316	8.41921	6.88125	2.19384	3.1469	2.28013	1.55422	2.22835	3.57672	1.5224	1.93906	1.67215	5.41241	5.15831	3.54417	5.45682	5.65338	5.21581	5.33422	5.97439	5.38186	0.633283	0.337233	0.521034	1.4356	0.709992	0.455388	1.04859	0.98381	1.01372	0.83338	1.22235	0.530734	1.92195	1.1077	1.08737
LOC_Os01g51870.1	1735.49	2.31153	0.516251	40.7133	1.07e-07	5.3e-06	22.0566	21.3256	26.0618	56.7733	75.4381	50.3221	40.5699	45.9163	20.7157	40.2309	42.1039	53.2204	34.2608	21.5039	29.1623	14.7567	16.7928	14.4691	37.1467	22.4167	25.4902	127.794	527.459	249.767	56.3568	108.978	84.7064	134.707	201.871	154.984	117.876	110.734	120.733	11.2878	10.5099	16.5268
LOC_Os06g10355.1	102.432	-1.33545	0.282744	40.6851	1.09e-07	5.36e-06	6.67012	5.60006	5.49475	8.72949	8.82448	9.60993	5.52614	4.67625	5.8679	5.64281	6.31781	6.18284	4.62868	5.25002	5.68966	4.68341	4.08385	6.377	1.67698	1.08078	0.756078	2.19781	2.94525	2.91833	1.89368	1.95187	1.22266	1.69659	1.57072	1.36047	1.11344	1.49422	1.14021	3.62211	2.26708	3.33147
LOC_Os12g32380.1	1537.56	-0.981093	0.237125	40.6648	1.1e-07	5.41e-06	1047.01	941.109	1038.04	769.536	712.347	761.446	559.573	594.195	804.864	557.703	559.02	631.848	901.625	701.975	581.374	842.814	781.188	740.174	747.305	608.386	539.672	558.117	453.839	419.876	799.804	560.84	701.012	621.051	497.108	582.69	579.721	821.597	571.467	1032.57	1460.64	1298.17
LOC_Os04g02050.1	475.743	-1.54063	0.504495	40.6482	1.11e-07	5.44e-06	17.0296	18.9921	21.1534	25.0588	21.3858	34.9855	47.0672	39.0462	44.1055	12.6154	14.5316	17.1992	15.7588	36.609	32.8599	3.77063	5.44824	5.13719	18.8224	34.1924	43.7009	38.5146	42.1296	35.7148	16.0092	18.0599	17.4774	13.8857	9.6125	9.36137	20.7338	5.02508	14.4361	6.98903	5.90714	6.85598
LOC_Os01g65700.1	122.223	2.8073	0.836557	40.6364	1.11e-07	5.46e-06	0.50967	0.0667834	0.297812	1.52043	2.57583	1.65815	34.04	15.6535	13.0746	4.73967	5.75072	7.42035	2.20136	3.85665	4.8005	0.386032	0.447543	0.442355	0.0665444	0.123094	0	4.22772	3.23531	3.00758	6.03736	18.8617	15.1262	32.4971	14.3109	31.7745	21.2121	10.8944	14.7443	0.230787	0.202928	0.342053
LOC_Os03g50130.1	998.087	-1.80056	0.452934	40.6359	1.11e-07	5.46e-06	58.9954	53.5362	53.7991	84.0125	84.1585	101.289	46.0262	53.1116	68.9566	64.363	63.2834	53.4835	30.0833	51.1321	69.1132	79.0588	70.4005	91.3521	25.0192	18.4065	17.7568	69.0854	77.7483	79.9218	82.34	65.3717	76.9896	38.0733	43.5529	30.9289	41.396	24.4186	49.9391	79.9093	314.704	235.668
LOC_Os03g52860.1	888.73	-2.74009	1.24511	40.6253	1.12e-07	5.478e-06	0.382847	0.705303	1.86585	16.6636	18.4699	126.056	96.272	18.627	227.747	5.85838	12.9772	7.90998	11.5496	1.0622	1.39152	0.0620543	0.0723115	0.718441	2.8455	1.26338	0.736083	3.1673	4.5504	3.65854	4.16503	6.52094	2.82968	2.01113	2.03206	2.40608	2.61158	4.24282	3.30884	2.53865	0.849808	0.633187
LOC_Os08g33440.1	863.673	-0.900128	0.536544	40.6156	1.12e-07	5.5e-06	6.97375	6.73049	7.36472	14.4443	10.6015	34.0038	31.1366	13.7941	66.3846	7.84063	10.7188	7.09196	12.4386	10.4487	6.03007	6.70568	6.81711	7.6224	41.7036	32.2031	36.2148	33.4381	59.6186	46.0896	33.6163	28.1814	33.3634	37.3641	35.0375	29.7237	37.8598	21.3868	38.6591	46.8507	43.9713	44.1711
LOC_Os01g11670.1	45.0947	-7.79625	2.77755	40.6072	1.13e-07	5.51e-06	9.44294	10.1267	8.94153	0.803764	1.04014	1.07613	1.86549	2.8214	4.63788	1.92565	1.8332	0.49842	2.10346	6.13298	3.77937	1.82625	2.81992	1.23498	0	0	0.0779017	0	0	0.233177	0	0	0	0.0445864	0.0442815	0	0	0	0	0.242641	0.135305	0.0689432
LOC_Os09g07900.1	3236.56	0.507142	0.160873	40.5971	1.13e-07	5.53e-06	19.1302	18.0182	18.2186	17.0692	22.3403	18.6462	10.8781	10.415	11.5468	15.8608	13.5313	12.7248	13.722	13.53	14.1562	14.1312	15.8006	20.1231	13.6969	18.0759	15.693	10.724	10.6619	12.2826	17.9465	12.1356	15.7505	14.3865	13.1731	12.9851	15.248	13.13	12.5345	14.0904	10.5337	10.6544
LOC_Os01g08970.1	4307.04	0.982539	0.18514	40.5856	1.14e-07	5.55e-06	125.331	119.163	116.676	84.3263	93.0878	78.45	77.8038	77.9761	92.1677	83.2749	85.9362	84.0105	91.7001	95.9275	89.0393	149.433	154.944	157.343	123.603	106.654	99.0299	63.4298	74.5379	72.5066	139.338	73.8029	85.6119	77.8223	101.858	62.2268	105.339	87.3306	97.3735	95.6857	79.379	73.9233
LOC_Os10g05130.1	94.7682	-2.20751	0.470176	40.5817	1.14e-07	5.55e-06	3.0299	3.48071	2.78695	2.15943	1.6893	2.71968	0.796684	0.836388	0.675485	1.11579	1.49282	1.01125	2.43171	1.72717	0.905963	2.42076	3.10732	1.5245	3.02741	4.01764	5.73994	4.30519	3.512	5.80256	1.39143	1.48284	1.29992	4.11954	3.41554	4.03764	2.92819	4.47473	2.24625	22.6591	20.4867	20.5511
LOC_Os01g15790.4	80.4175	1.35883	1.18353	40.5709	1.15e-07	5.57e-06	16.2356	16.2172	12.8634	4.52778	4.86202	4.073	2.58485	3.10739	3.76648	3.6736	4.67834	2.9305	5.71754	5.74975	5.99629	3.27803	4.11711	3.87783	0.190029	0.208972	0.193145	0.0345499	0	0	0.312393	0.26909	0.263336	0.165303	0.126031	0.0880428	0.148653	0.0730342	0.0538858	0.0482191	0	0
LOC_Os07g11770.1	40.8464	-3.98153	1.00789	40.5642	1.15e-07	5.58e-06	0	0.0351253	0.250239	0.165118	0.241162	0.599115	1.9004	0.393076	0.284535	0.489036	1.40138	0.760924	0.856851	0.797259	0.459833	0.0861779	0.033417	0.0577613	4.30134	2.07014	2.02966	2.36331	2.20938	2.10851	2.65796	1.99807	2.25639	2.26782	1.8095	1.75012	1.41495	2.99797	1.18771	2.39064	2.31265	2.93407
LOC_Os07g07890.1	210.93	-0.891322	0.193333	40.5439	1.16e-07	5.63e-06	31.6935	27.208	27.8483	12.1506	11.7459	10.9033	17.8016	18.7571	25.7384	24.0821	22.5587	27.0465	28.4241	34.0902	29.4345	18.9029	21.0454	19.8107	32.4409	26.5569	31.4448	10.5892	10.5236	7.74382	22.9519	15.1751	17.5352	36.517	29.5247	30.3802	26.5889	30.1186	26.1452	28.8376	31.7785	37.9526
LOC_Os01g11590.2	734.212	0.576683	0.205004	40.507	1.18e-07	5.72e-06	38.5732	42.1535	41.5515	25.3987	32.253	25.0041	18.4225	24.2546	25.5714	25.9397	24.735	21.8893	28.9101	25.0818	23.7892	37.1639	34.2529	37.9427	18.5559	14.14	12.4841	18.6149	19.3801	21.1338	24.3732	16.2152	18.1306	18.9251	21.4005	18.6339	17.6903	28.2384	18.0049	22.0208	19.3537	19.6169
LOC_Os09g31050.1	156.824	-0.957108	0.277958	40.5039	1.18e-07	5.72e-06	6.9073	5.38327	8.1198	5.43697	8.10229	5.51628	1.58028	1.82858	2.08857	4.52669	3.94464	2.95513	5.00275	4.45917	4.66537	3.70023	4.00326	3.71884	15.5326	12.666	14.4103	5.50453	3.82001	5.73259	4.76324	2.68105	3.40391	8.66703	6.68881	4.60098	7.53186	6.91904	5.47734	10.7675	10.4692	10.2508
LOC_Os02g46260.1	317.951	-1.71577	0.487075	40.4844	1.19e-07	5.76e-06	2.50633	2.30501	2.86466	1.71555	1.32495	0.981451	2.3247	2.00782	2.78515	0.761736	1.70771	1.20156	1.20644	5.65651	4.11424	1.08179	1.71033	1.65752	9.4535	8.77051	8.23288	16.5763	20.9248	22.1932	16.2677	18.87	15.9295	17.9693	16.1395	15.0371	11.2463	12.0931	9.31573	9.76355	20.2955	13.1656
LOC_Os04g07110.1	303.402	-0.866034	0.652694	40.4821	1.19e-07	5.76e-06	4.97412	4.62885	7.99573	20.7721	33.0122	15.4255	0.601911	0.845121	1.4857	2.10072	7.41266	2.37651	5.56432	3.52979	2.97829	2.41785	1.49654	5.324	9.62515	5.699	6.07213	7.19645	4.78712	9.82227	11.4107	2.61773	5.23071	6.31178	8.45109	5.52815	7.42875	9.93186	7.35	13.5223	9.21202	11.4175
LOC_Os01g42030.1	83.6138	0.525163	0.346666	40.4784	1.2e-07	5.76e-06	2.776	3.07839	4.83478	8.12262	10.0391	7.77638	1.5922	1.57243	2.40158	1.54337	1.85974	1.51666	2.03192	2.06754	1.60675	2.13359	2.04209	2.45876	0.958262	1.41719	1.03717	1.9022	2.22661	2.26662	1.31269	1.44463	1.94056	1.35781	1.15792	1.34502	1.51693	1.35256	2.26484	1.23036	1.73594	1.23733
LOC_Os01g31360.3	465.896	0.197403	0.338037	40.4598	1.21e-07	5.8e-06	6.00083	5.6729	8.89185	12.3219	13.1586	15.0585	9.59544	7.59753	5.91427	23.6241	14.2194	14.5588	12.263	11.6325	9.42015	11.9511	16.0838	19.3108	4.96384	2.89457	4.47416	8.5416	11.0541	9.94457	1.52044	1.54118	2.51907	11.5192	9.05134	9.98419	7.90848	7.26514	8.44856	10.6454	10.1476	8.71529
LOC_Os03g18140.1	576.229	-0.841277	0.247391	40.4478	1.21e-07	5.83e-06	22.2578	17.3964	18.5136	10.6178	11.4059	10.5044	7.72138	8.48129	9.50679	11.125	8.98627	10.3988	16.7262	11.4216	9.88193	9.12113	9.51336	10.001	23.3562	24.7296	23.602	8.12952	8.86655	7.70671	6.64242	4.24374	5.99106	10.7101	6.05893	5.75468	7.9883	10.2899	7.12702	13.5701	10.7184	10.5484
LOC_Os01g72260.1	1274.35	-0.532428	0.235212	40.3966	1.24e-07	5.96e-06	28.2267	31.7792	33.3498	14.7302	17.7567	15.1214	20.4071	20.2178	22.2096	27.7203	28.9909	30.7232	24.0063	36.5598	34.4597	28.5854	30.6423	27.0341	84.9489	83.1809	93.3801	21.3628	29.3163	23.9728	36.6157	22.907	27.8186	61.0473	56.8026	55.0467	66.1789	37.0712	64.0633	75.9648	73.0658	73.844
LOC_Os06g40500.1	267.968	-0.514444	0.513623	40.3802	1.25e-07	5.99e-06	13.1755	12.7304	8.39552	10.0024	13.4907	11.1894	6.75196	4.13779	7.1748	6.19193	9.86573	8.70483	12.0591	6.5133	6.94617	6.10944	7.72684	5.924	21.403	51.8362	74.5379	9.62585	6.05061	5.25477	5.13614	6.40123	4.83351	15.0763	19.9315	21.0466	14.8767	10.582	16.0578	12.9382	14.8557	18.4169
LOC_Os07g40930.1	382.054	0.18965	0.264632	40.3801	1.25e-07	5.99e-06	24.6331	20.6444	22.2317	17.2799	18.8607	14.2281	9.17357	13.0474	18.2637	11.922	10.0181	11.9581	15.4738	17.4629	16.3902	26.7607	26.2785	29.1462	8.81365	7.89137	6.04916	6.93688	4.32392	4.92632	20.2184	11.2377	15.7029	7.30129	3.86449	5.12905	9.8311	11.018	8.61828	16.0715	13.9191	13.4918
LOC_Os05g06630.1	718.19	-0.998691	0.349411	40.3314	1.28e-07	6.12e-06	59.6719	54.9448	53.1671	26.8035	30.7155	28.8311	17.4249	18.6434	24.4211	27.6553	24.9267	23.2908	48.492	30.3438	23.2951	32.3061	30.5169	36.5858	1.21284	1.76047	1.37112	1.00101	1.37791	1.22709	2.86397	1.94534	2.72288	2.04576	0.767173	1.02135	0.876512	1.5285	0.857383	1.84544	2.36016	2.24216
LOC_Os10g42960.1	721.205	-1.8135	0.603182	40.3017	1.3e-07	6.2e-06	11.9258	7.76973	11.7573	45.3088	62.4062	65.5494	1.7921	1.86335	2.25088	1.52945	1.54107	2.6227	4.816	1.96388	0.900924	0.711404	1.14743	2.38669	24.9367	20.5923	18.8912	60.8543	26.8898	46.4908	9.57453	15.5618	14.1023	8.0801	5.58896	5.69891	5.89341	11.6156	6.42434	12.0433	18.6026	14.992
LOC_Os12g38880.1	260.36	0.426999	0.248695	40.2951	1.3e-07	6.21e-06	11.3671	9.13718	9.6184	4.4765	6.015	4.67395	2.91821	2.79353	4.57388	3.9059	3.49838	3.76967	8.06681	6.00189	5.02729	5.23618	5.33779	7.24707	9.09348	10.7478	10.6581	3.25223	2.65245	3.05573	7.71385	4.90524	6.47058	4.53898	3.69261	3.84109	4.71535	5.96859	5.47456	4.88349	3.25731	3.22491
LOC_Os02g10470.1	60.9402	-0.845441	0.577338	40.2919	1.3e-07	6.21e-06	1.50279	1.16779	2.35293	4.79462	3.25022	3.57392	7.48466	9.12895	4.21884	7.97457	5.16435	6.41239	2.37241	2.77581	4.74383	2.67019	3.4402	2.76477	1.41597	1.87095	1.95968	3.49444	1.60246	3.1533	1.70699	1.3491	2.00045	0.426019	1.01454	1.41472	0.940911	1.18286	2.00798	2.32561	2.82877	1.55913
LOC_Os07g33720.1	14.3827	-0.507003	0.881259	40.2783	1.31e-07	6.24e-06	0.477543	0.853544	0.874034	0.240968	0.267205	0.06076	0.23631	0.179316	0.187652	0.101825	0.194334	0.225443	0.187602	0.565043	0.391932	0.183327	0.213697	0.171424	0.112178	0.148234	0.0777377	0.602714	0.370833	0.596446	0	0.048854	0.0429162	0.0772327	0.0565792	0.0558504	0.105041	0.0449912	0.133898	0.139279	0.0652699	0
LOC_Os07g37640.1	316.42	0.173932	0.280848	40.2682	1.32e-07	6.26e-06	5.03706	4.81044	4.96279	3.70969	5.60928	4.14825	2.42756	2.14233	3.50437	3.03352	1.99494	2.34126	4.05669	4.94028	3.55502	5.87341	5.55912	6.63133	2.8277	2.63706	2.0804	2.52278	1.68263	2.35413	7.45917	3.37564	4.82675	2.34611	1.84056	1.64176	4.01232	3.90441	2.8926	5.57103	4.4375	4.01635
LOC_Os10g40540.1	305.335	-0.0238622	0.165918	40.2473	1.33e-07	6.314e-06	13.145	11.0229	11.8373	13.7965	12.8952	13.31	11.4847	11.9577	16.1626	7.96679	7.89512	8.91855	10.6995	13.5092	11.6574	14.8826	14.3656	18.3996	7.90076	7.73979	6.03577	8.11871	7.56351	7.67775	19.1063	12.9363	16.4061	12.2766	8.03031	9.1989	13.2393	11.6899	10.9786	18.3476	15.602	14.7957
LOC_Os04g25590.1	46.8671	2.06263	0.652889	40.2316	1.34e-07	6.35e-06	1.2357	1.15697	1.36257	1.08741	1.26793	0.773671	2.51791	3.46735	2.60309	2.43991	2.83655	2.21938	1.29917	2.1144	3.34038	2.08755	1.1379	2.46007	0.888834	0.42901	0.599369	1.66955	2.53433	2.40511	0.574663	0.983377	1.22587	1.05232	0.850076	0.89515	2.52335	0.45575	2.25817	0.502041	0.36877	0.178326
LOC_Os03g21390.1	163.814	0.0030279	0.313115	40.2261	1.34e-07	6.36e-06	49.853	47.5663	56.5261	75.7962	70.7252	75.8319	79.3697	91.3737	65.1536	62.9449	61.4111	53.7525	49.337	52.2963	60.9635	53.492	46.9101	61.6466	38.1796	48.5928	42.4466	96.1899	144.377	154.55	47.539	54.0109	54.3885	46.5748	44.7083	47.5785	64.5752	40.6933	56.1273	32.7418	52.6842	59.6422
LOC_Os06g43210.1	6964.25	0.953768	0.183861	40.2216	1.35e-07	6.36e-06	130.38	122.522	128.001	80.4546	100.865	73.9677	71.7089	70.5995	76.4605	86.4893	95.0976	84.5892	107.391	94.976	86.3391	121.966	113.293	137.678	118.488	109.934	106.248	67.2155	90.8984	84.879	133.94	81.4982	93.0681	80.8909	105.911	71.4988	123.277	96.7563	113.828	89.0226	68.8415	68.1879
LOC_Os11g37080.1	357.781	-0.770354	0.371316	40.2086	1.36e-07	6.39e-06	41.4925	29.1559	32.7017	25.8028	35.7333	32.6944	23.1793	27.255	40.7198	21.7766	15.1793	18.8351	24.6736	41.5063	31.3843	31.849	35.9451	34.2843	11.4591	10.4738	5.6774	11.9937	6.36648	6.67732	36.8998	22.0295	31.4403	16.8639	7.32829	11.9626	18.6819	20.6837	20.8533	31.2048	36.2455	40.1351
LOC_Os12g43940.1	94.8862	0.445551	0.410853	40.1995	1.36e-07	6.41e-06	11.7003	12.9297	12.3994	2.99801	4.6075	3.80157	3.42912	4.36844	5.6171	3.34232	3.02661	3.4961	7.82013	4.77685	5.00314	5.69231	5.97001	6.54098	1.39991	0.884294	0.397214	1.02566	0.888109	1.33962	1.21505	0.523093	0.734237	0.53448	0.92555	1.03313	0.858746	0.702886	0.749063	0.622644	0.555925	0.584634
LOC_Os08g39630.1	5702.34	-0.590182	0.137656	40.1875	1.37e-07	6.44e-06	180.561	171.785	170.418	68.8726	79.8897	88.8221	82.4413	95.1683	93.3152	89.5782	90.1697	92.9234	140.542	135.738	133.96	128.214	136.33	135.492	237.3	216.561	217.725	66.2756	89.8297	74.3127	114.324	81.0324	95.149	104.783	110.4	77.404	130.53	113.882	113.98	202.451	163.274	168.903
LOC_Os01g07200.1	650.863	0.185326	0.375865	40.1647	1.38e-07	6.5e-06	25.3651	17.7547	30.8066	25.9061	20.7115	21.075	51.5106	38.3988	24.4676	57.7188	50.2403	62.2146	33.5853	26.5217	36.4249	21.2542	22.187	26.1207	18.7586	15.6489	14.8861	11.4512	15.5862	12.0288	18.9278	23.4459	24.2912	14.4938	11.3659	10.6654	39.6818	16.9907	30.8391	17.4307	19.0444	18.9041
LOC_Os04g33470.2	41.7925	9.41527	3.07251	40.1618	1.39e-07	6.5e-06	4.93111	3.72079	5.44814	1.60133	1.32871	1.14861	3.83189	0	0.324142	8.22859	5.56336	7.20125	1.83326	6.19544	3.0329	0.43135	0.424249	3.43163	1.51936	2.02955	2.96052	0.984912	2.7499	3.73604	5.96e-05	0.888367	0	0	8e-08	0	6.04692	1.44965	3.01194	0	0	0
LOC_Os01g27940.1	864.671	0.0175278	0.136076	40.1338	1.4e-07	6.58e-06	38.3221	36.0476	37.9577	28.4744	31.9025	31.2638	25.3251	24.6521	28.6404	23.1959	22.414	21.3732	28.2243	25.2864	21.9614	29.7812	27.6538	33.47	20.7136	19.6192	20.4808	25.9181	27.6797	31.443	27.0588	26.1932	24.121	20.3316	20.7308	20.9684	22.6635	20.7593	20.9654	23.6827	27.6931	25.7406
LOC_Os05g34160.1	103.243	-0.814027	0.422336	40.1312	1.41e-07	6.58e-06	2.8369	1.71843	2.47585	1.20305	1.71439	1.30145	1.04891	1.12846	2.33211	0.593074	0.60415	1.31352	0.927577	1.61182	1.25655	0.459393	0.920761	0.667361	5.75408	3.33723	2.6538	2.891	3.63834	2.4395	6.29776	5.45925	6.32217	6.10529	4.3245	5.31932	6.56312	5.84998	6.14087	7.05035	5.06463	5.59156
LOC_Os12g07120.1	313.22	-0.458143	0.164453	40.1167	1.41e-07	6.61e-06	21.1701	19.2206	16.986	10.302	16.4655	13.1389	16.7956	15.9688	15.8897	20.465	17.8437	20.9628	26.8746	25.3608	26.1386	16.2638	16.7356	17.4545	18.1093	17.8596	17.2771	7.28065	8.19122	6.02116	13.3356	9.91748	12.8098	17.4592	19.7038	14.1841	20.0632	21.7401	22.5147	20.5371	17.7499	18.8274
LOC_Os05g47830.1	120.338	-0.706114	0.363604	40.0872	1.43e-07	6.7e-06	11.6279	10.0914	13.9087	5.09537	7.38546	5.50505	11.4365	13.7619	7.65959	13.5385	12.0786	11.3807	8.01207	11.2863	11.8071	8.87083	7.52613	8.62422	6.92094	9.66219	11.5685	2.61564	3.60084	2.82486	4.2949	3.43094	4.35708	4.16255	3.5486	3.42975	8.00991	4.33686	7.43798	6.90692	10.6859	8.16641
LOC_Os01g52250.3	280.472	-0.319215	1.91691	40.0824	1.44e-07	6.7e-06	3.11222	2.98622	2.92672	3.76718	4.36716	4.98689	8.73922	11.6281	4.14975	6.41032	8.81099	7.08917	0	5.22079	6.25633	3.52773	2.465	1.64949	0	0	0	0	0	0	2.7728	2.78076	3.85645	0	5.16022	0	5.04937	0.328584	4.90319	3.49799	2.77605	2.60912
LOC_Os05g49300.1	935.146	-0.218002	0.254975	40.0486	1.46e-07	6.8e-06	59.2203	54.2355	75.1588	52.9146	48.8008	45.5852	75.8918	76.4786	69.0917	103.23	67.4056	107.797	58.9535	70.585	83.298	69.3155	77.9833	65.2243	72.1447	75.9326	70.5579	36.6315	35.9772	42.0771	54.9489	45.1703	57.6678	49.0133	41.9148	39.0727	62.492	39.9958	67.2335	65.0422	67.3593	65.4124
LOC_Os05g11120.1	526.533	-0.467893	0.232598	40.0402	1.47e-07	6.82e-06	22.5647	21.2039	25.9679	25.1813	30.0121	29.7916	47.3646	39.7883	44.7216	29.0036	38.4891	34.0702	39.763	47.1796	41.7914	19.3915	16.2554	24.0494	23.4377	18.9988	15.7654	9.53971	14.9288	9.29967	28.8796	26.8748	27.239	24.9722	26.9801	23.1498	37.8768	27.6446	37.4245	18.7354	23.407	23.5016
LOC_Os11g01439.1	5349.63	1.23326	0.382766	40.0132	1.48e-07	6.89e-06	98.4967	118.702	113.719	34.9359	40.6492	28.0718	26.2229	20.2356	22.6087	79.1388	75.7309	69.1308	68.3914	78.8231	69.4398	82.3298	91.6563	118.563	228.311	241.263	275.812	73.5397	65.262	82.7915	117.016	40.1165	68.6746	127.121	124.719	93.2786	124.504	100.568	107.638	113.541	40.9841	41.5456
LOC_Os03g20020.1	791.988	0.453464	0.341594	40.0056	1.49e-07	6.91e-06	17.1049	16.2257	21.4975	15.2808	18.1326	17.2392	38.0364	31.2079	19.9936	38.5073	33.0112	34.8684	22.0402	22.5878	30.6636	14.0183	13.6832	18.8964	15.7045	18.5296	18.2768	11.4744	19.1477	17.0157	12.8274	13.7553	14.1104	12.1242	14.1552	13.5724	26.4356	12.9602	21.6481	11.3874	7.77904	8.61583
LOC_Os01g71280.1	64.2326	2.30509	0.493445	39.9534	1.53e-07	7.05e-06	1.44857	1.19058	1.08391	1.80212	2.8338	2.12396	1.37198	0.952955	1.89628	1.36939	0.980617	1.03384	1.95025	1.73099	1.64534	4.08382	5.29455	4.93034	1.3736	1.12107	1.25368	1.6671	0.874435	1.02982	2.33844	0.933389	1.90362	1.97877	1.07863	1.37817	1.58978	2.36911	1.29416	1.7547	0.383798	0.783865
LOC_Os03g54050.2	127.059	-1.2872	0.556027	39.9563	1.52e-07	7.05e-06	6.18177	5.19317	11.328	5.27544	4.94484	2.79457	7.45316	8.67031	4.158	13.6016	10.2388	18.4008	7.94362	9.13424	8.15877	2.73463	3.41469	3.57485	6.02609	5.95042	6.66913	1.08256	1.40132	1.52107	2.82228	3.1247	3.61665	2.10775	1.20032	1.04597	2.0566	2.40017	3.97472	1.16643	4.39101	2.33585
LOC_Os07g26230.1	8.85135	-4.33146	3.06238	39.9526	1.53e-07	7.05e-06	0	0.0570736	0	0.0636634	0	0	0.125441	0.175557	0.0917138	0.514488	0.368882	0.194315	0	0.0523738	0	0	0	0	1.15333	0.623384	0.368495	0.214884	0.529519	0.482036	1.23733	0.668485	1.25221	0.725998	0.537913	0.590796	0.593572	0.926556	0.499302	0.992417	1.35782	1.55054
LOC_Os02g37870.1	336.776	-0.504387	0.292091	39.9304	1.54e-07	7.12e-06	25.1654	19.1865	24.6949	18.2513	21.1233	19.1448	9.8473	11.8639	19.6559	10.9718	10.0038	11.0487	16.9389	15.0954	14.1724	24.0005	23.7214	21.343	7.96834	7.65528	7.84975	10.6501	6.26942	7.17243	18.6304	11.227	16.5614	13.3013	6.64658	7.69245	11.8488	12.1103	10.1654	26.2511	26.0196	20.8846
LOC_Os05g32320.1	335.082	-0.073553	0.176609	39.9117	1.56e-07	7.17e-06	11.8712	12.3104	12.9215	7.06542	7.9164	7.06259	10.0433	8.87471	11.3236	9.7799	8.66177	12.1374	12.2907	10.4096	9.29891	10.7175	11.1856	11.9674	14.8398	14.0829	14.032	6.84896	7.03826	6.10332	10.5877	6.7448	10.563	7.72948	6.23866	4.96147	9.88041	9.60158	9.47207	12.5513	10.0869	10.0037
LOC_Os03g20850.1	96.9335	-1.26559	0.37617	39.9037	1.56e-07	7.18e-06	2.1561	1.50383	1.82086	2.93664	3.97726	4.0705	1.77255	1.13766	2.37959	1.21787	1.45376	1.03445	2.32773	1.83089	1.29406	1.15429	0.943318	1.161	4.85025	3.68321	3.94812	4.202	3.05683	3.97988	2.45371	2.41288	3.13594	5.15605	3.28051	4.21425	2.74948	4.06233	2.90864	6.65701	3.74796	3.89576
LOC_Os06g27610.1	5.89592	6.33485	2.88325	39.9039	1.56e-07	7.18e-06	0.5984	1.63039	0.521456	0.370239	1.01697	0.49968	0.774696	0.609824	0.74366	0.442782	0.922607	1.23298	0.220375	0.65861	0.646998	0.206188	0.463491	0.542615	0	0	0	0.44532	1.63191	0.729423	0	0.0782774	0.0684493	0	0	0	0.747144	0.070859	0	0	0	0
LOC_Os03g30430.1	1502.63	-0.681559	0.155703	39.893	1.57e-07	7.2e-06	84.7979	89.3444	94.2597	55.3809	60.612	59.5757	87.6783	84.6498	77.5715	85.094	71.4549	84.5656	80.3267	77.3586	83.722	58.6602	46.0914	63.4451	170.458	125.328	122.272	92.4356	108.227	106.745	148.159	119.047	129.566	135.707	138.234	122.318	126.673	122.328	132.535	127.577	146.062	149.521
LOC_Os03g17480.1	7.71016	-6.29048	2.85909	39.8873	1.57e-07	7.21e-06	0	0.0599697	0	0.113556	0.0592026	0.0571725	0.29713	0.311796	0.108546	0.151985	0.218048	0	0.127463	0.247414	0.224014	0	0	0	0.776676	3.86808	2.71932	1.0492	0.390485	0.746105	0.0594577	0.122922	0.161444	0.790667	0.776132	0.0697028	0.71963	0.391263	0.374614	0.20727	0.485953	0.409407
LOC_Os05g48330.1	291.468	-2.19341	0.529245	39.888	1.57e-07	7.21e-06	2.6828	1.49104	6.61114	4.44551	7.18655	3.18136	12.6084	13.0162	4.83558	20.7164	21.3013	24.3924	27.6463	25.8214	22.2603	3.65165	3.2505	4.68146	3.72513	4.19935	2.56797	1.8869	2.05259	1.80882	2.81551	3.47276	3.15191	4.59141	6.92569	7.17658	9.44909	10.1033	6.77935	5.96555	6.07209	6.4026
LOC_Os01g57770.1	201.213	-0.996455	0.471825	39.8629	1.59e-07	7.28e-06	3.8004	3.2208	4.1244	7.98064	5.89453	8.65043	30.1625	13.8987	20.0267	12.911	11.0704	19.8076	21.3436	15.8249	13.6181	6.07761	3.52615	6.96928	12.951	5.66553	7.06238	11.948	16.7177	15.184	17.585	17.757	16.4952	8.56315	9.16217	5.78445	7.53734	18.2294	10.242	7.28651	7.82981	8.19501
LOC_Os07g42220.1	691.944	-1.10383	0.65332	39.8467	1.6e-07	7.32e-06	31.1397	16.2514	34.3054	34.1452	49.3776	38.3332	221.731	208.154	84.95	173.623	202.95	235.938	92.0794	350.967	324.022	30.9651	34.3941	68.9041	48.1483	37.786	34.9449	26.1857	49.0362	41.3243	30.1141	51.6155	44.4618	34.4165	47.7769	26.6737	152.737	38.2133	160.824	50.9168	34.3503	42.9569
LOC_Os02g44370.1	688.099	-1.07445	0.257292	39.8406	1.61e-07	7.34e-06	19.4078	20.3489	21.745	7.12602	9.21346	7.27511	9.96065	13.4062	10.6638	12.3103	9.30393	11.8881	14.9388	16.4888	18.1843	12.9878	12.5207	16.0721	19.821	29.6246	29.8375	6.12378	5.08164	5.27426	10.7122	6.24432	10.3685	10.9952	6.98627	6.26766	9.70657	10.2699	8.83056	17.122	18.1852	15.8723
LOC_Os04g55920.2	1413.27	-0.446575	0.187876	39.8206	1.62e-07	7.39e-06	55.2802	48.6052	60.3514	170.628	170.283	193.743	58.1439	70.773	67.0612	44.8986	54.8233	52.7325	62.5631	46.0708	50.4777	48.5134	42.7333	54.9101	68.5942	67.4577	62.0932	142.95	96.083	122.282	71.5592	59.0787	68.0358	42.5071	37.5952	37.92	58.2446	53.6925	48.3632	62.2211	67.9206	69.8622
LOC_Os05g44320.1	275.155	0.0679357	0.273315	39.8036	1.64e-07	7.44e-06	7.6576	7.20356	6.02513	5.84177	7.02918	6.40362	2.75524	3.57141	4.24273	3.49616	3.42623	3.61525	5.44466	5.52236	4.59743	8.51171	6.93422	9.69515	2.96001	3.04732	2.46247	3.74766	2.37726	3.10513	7.29501	3.74636	6.04964	3.02275	2.28909	1.77842	3.96499	4.03684	3.74816	8.29981	4.13567	5.995
LOC_Os06g50960.1	62.6519	-1.81582	0.43411	39.7408	1.68e-07	7.65e-06	3.62881	3.12361	5.11394	3.77762	4.64553	5.56939	2.46189	3.64046	2.24505	1.38954	1.22565	1.61448	2.73249	2.26438	2.05172	2.04112	1.04557	1.42518	2.85821	3.46011	4.44013	2.61217	2.73752	1.8927	1.58215	1.85006	1.81068	1.66977	0.842682	1.12593	2.0692	2.28106	1.31746	3.17429	4.91754	4.7868
LOC_Os04g38260.1	596.119	0.585742	0.1353	39.7194	1.7e-07	7.71e-06	10.7286	11.302	11.4028	16.0172	17.3318	19.5214	13.4378	14.5928	15.7495	10.7144	9.79515	8.98824	9.05996	11.4889	10.8283	16.0617	14.9617	18.9654	19.6485	15.9652	17.3041	28.0228	36.3657	33.1677	32.1917	24.7215	27.5573	19.4685	19.3814	17.2322	19.7937	19.4524	19.1443	24.1023	17.9474	20.4437
LOC_Os10g36000.1	942.052	1.07291	0.586468	39.72	1.7e-07	7.71e-06	27.5695	31.1931	35.1067	22.1575	14.4359	11.1856	152.578	168.884	63.5794	147.83	132.585	149.225	54.0935	89.1967	107.638	22.6561	18.967	43.7957	35.2248	55.7705	75.1376	9.46206	12.5646	8.6307	46.5877	38.3022	48.198	18.9294	47.7392	23.7354	70.8566	22.3169	63.7137	9.60304	7.7342	7.66454
LOC_Os12g17690.1	7.70484	-5.56269	3.12292	39.7083	1.71e-07	7.74e-06	0	0	0	0.179186	0.204003	0.0821445	0.0994001	0.0447568	0.0312231	0	0.0210145	0.066484	0.0184418	0	0	0	0	0	0.109369	0.286508	0.151289	0.229187	0.192513	0.198212	0.375162	0.193757	0.263022	0.125257	0.0407886	0	0.132514	0.106788	0.0904876	0.195763	0.582204	0.711809
LOC_Os03g09080.1	345.546	0.112305	0.233586	39.6962	1.72e-07	7.76e-06	8.71917	8.3439	7.4602	11.5892	11.6734	12.3704	17.7608	16.3162	12.6049	12.4259	10.7015	14.7375	8.55213	12.388	12.3356	8.67907	8.90404	11.1901	7.52334	7.99578	8.26679	16.2933	18.052	16.8189	11.8818	9.82808	12.0408	10.6125	11.5926	11.5271	9.16765	11.3433	12.6288	8.67964	8.17825	9.76646
LOC_Os11g03600.1	84.2526	-1.72185	0.380334	39.6963	1.72e-07	7.76e-06	3.51583	2.65847	4.12387	6.81139	7.39773	6.00961	2.53991	2.62305	2.51613	3.08815	3.45186	2.8563	4.78631	3.38766	3.90543	1.96203	1.04448	2.01118	3.04957	1.65018	2.20865	10.0298	9.05112	8.15312	2.21347	4.67694	3.51915	3.45938	2.74859	2.02166	4.82716	3.61674	3.52131	4.85944	5.64539	5.83856
LOC_Os02g24330.1	805.83	-0.350823	0.137581	39.6677	1.74e-07	7.86e-06	29.9186	24.0723	27.2006	33.3227	37.8221	39.4673	16.1162	17.7493	23.6401	21.6392	21.7009	21.4386	22.2079	25.145	22.0032	25.492	24.367	32.0611	30.6044	26.1446	23.084	27.4657	25.5054	29.1013	27.8677	23.9581	30.3866	25.5178	23.6354	21.6727	29.0151	24.9964	27.8687	42.3756	42.7483	38.7366
LOC_Os05g49900.1	1013.33	0.540554	0.806855	39.6592	1.75e-07	7.88e-06	2.72899	1.35206	4.52412	42.8039	38.9206	44.9245	75.0621	42.7553	15.8752	78.3019	87.8026	72.1848	54.9449	77.3246	93.2494	1.44939	1.90186	6.3473	2.11829	3.13498	2.4169	11.7556	17.5158	16.2178	1.44991	4.01118	3.14246	4.05232	4.60788	4.81002	26.0937	3.638	21.1373	0.497951	0.43125	0.533286
LOC_Os03g02560.1	725.337	-0.144945	0.266243	39.6452	1.76e-07	7.921e-06	35.5113	37.1652	39.5948	19.1067	18.2505	18.4959	48.3344	45.6034	27.6159	38.7328	43.7036	39.7877	36.6754	43.4228	46.345	17.1578	19.1586	23.7876	34.1338	35.4683	35.3409	8.02723	11.2715	9.48948	21.1541	18.7035	17.7075	14.603	15.1527	16.6114	27.5605	18.6538	29.0969	14.2828	12.5258	12.9332
LOC_Os11g13860.1	35.0126	1.1061	0.583983	39.6413	1.76e-07	7.93e-06	0.676264	0.573329	0.595199	0.608157	0.690668	0.414893	0.514563	0.704403	1.04558	0.435065	0.484431	0.632473	0.384624	0.433854	0.51868	0.746566	0.869965	1.1274	1.06504	2.56841	2.60133	0.642431	0.281828	0.363162	0.449407	0.232108	0.475656	0.572804	0.402977	0.331505	0.415598	0.747507	0.198641	0.396646	0.542169	0.374374
LOC_Os02g04650.1	737.061	-1.66948	0.40406	39.6181	1.78e-07	7.986e-06	26.8778	22.3742	29.8657	79.5207	84.7742	74.1317	20.8674	22.1793	24.3317	31.3948	35.2688	32.9876	17.1134	14.6312	16.4512	22.4509	24.1746	22.5364	24.5256	16.1749	17.405	98.6121	60.0594	96.6054	31.9412	28.2504	26.6184	24.4446	24.2925	23.7468	17.5086	17.2097	18.664	30.6218	121.345	88.7248
LOC_Os02g53200.2	149.783	-1.33827	0.558993	39.6167	1.78e-07	7.986e-06	1.63934	1.54893	2.11754	1.03565	2.11196	2.32842	0.475108	0.658755	1.19301	1.01488	1.13611	1.02161	0.93819	0.713473	0.595106	0.72976	0.604338	1.47582	10.9577	25.0842	31.7975	4.77432	3.11614	3.00047	1.76592	1.68404	1.86999	5.53757	3.91619	5.25126	1.77564	3.40075	1.40376	7.77809	5.88479	7.14095
LOC_Os07g28940.1	1276.98	0.0259372	0.161262	39.6189	1.78e-07	7.986e-06	26.4539	26.1898	25.3532	16.7841	18.7381	17.5947	15.6224	17.7496	15.5155	16.7443	16.5053	14.7279	18.192	16.0956	15.0397	15.3614	14.8584	19.6858	50.0313	54.1082	50.5313	19.2433	24.8353	23.2429	26.7378	18.1309	20.6314	21.8533	21.032	19.5245	23.4068	31.2134	21.377	27.6682	23.7791	24.8231
LOC_Os05g30010.1	79.0502	1.5538	0.520812	39.6113	1.79e-07	7.99e-06	1.02457	0.980628	0.780516	0.325503	0.578809	0.413467	1.96511	1.53484	2.88926	0.342595	0.373563	0.262668	1.09286	2.58322	2.08977	0.461182	0.391101	0.327286	0.320962	0.581902	0.523206	0.0494817	0.142511	0.0612312	2.53663	2.76333	3.71078	0.711621	0.422948	0.477115	1.66872	1.94641	2.37324	0.0892781	0.222255	0.120851
LOC_Os12g32230.1	873.728	0.955269	0.224412	39.6139	1.79e-07	7.99e-06	45.4582	46.5644	51.1783	28.125	29.9006	31.0719	26.2157	36.2328	26.4542	30.4336	26.8677	30.1564	31.264	24.3696	24.6388	31.0822	23.7354	31.9724	35.5492	33.7735	35.1057	23.6517	34.1722	33.2832	29.0744	26.5337	30.4802	20.0392	21.7864	16.8397	24.4799	20.017	28.6776	16.9576	12.2012	12.0761
LOC_Os10g38160.1	506.046	-1.80316	0.818085	39.5901	1.81e-07	8.06e-06	1.66222	0.944117	1.55496	26.7744	22.0095	44.3801	250.418	117.133	72.8303	95.4526	121.968	117.179	74.4771	127.232	100.506	1.02133	1.18319	1.62562	0.144751	0.16656	0	7.89197	16.4242	9.41654	3.61312	5.09508	4.65921	4.04564	5.65912	5.94717	10.3262	1.96349	6.98152	0.125457	0.0735558	0.62012
LOC_Os10g40934.7	511.249	1.0903	0.342175	39.5806	1.81e-07	8.08e-06	31.5674	26.2302	28.9349	26.837	28.3636	29.5524	28.7206	25.6952	35.9255	36.2056	33.937	25.9116	34.5994	34.8755	36.0878	28.2334	25.0216	39.7183	8.31562	4.88575	3.9238	11.551	10.1114	7.03431	28.3222	22.2687	26.458	25.1316	12.884	17.7396	19.9695	33.7062	19.471	13.4221	9.32038	7.5789
LOC_Os04g08764.1	75.9094	-0.87571	0.390263	39.5708	1.82e-07	8.11e-06	1.94043	2.46073	1.94822	3.56599	3.48981	4.07521	9.20003	6.46237	6.615	5.24129	3.02341	5.27742	3.97822	5.39965	4.45498	1.50313	1.19003	2.70001	1.75009	1.65472	1.24395	1.88665	2.09738	1.7504	2.11704	2.54553	2.19746	1.31102	0.962914	1.08674	1.91422	2.58368	2.26923	1.6882	2.0576	1.13216
LOC_Os08g06090.1	62.6008	-1.32043	0.34288	39.5597	1.83e-07	8.14e-06	5.3503	3.6372	4.59905	2.7836	2.85475	3.73878	2.58122	3.27009	5.10326	1.99206	1.90422	2.38242	4.59266	5.32367	4.2712	2.30103	3.23546	3.44572	5.29159	5.4787	5.50167	1.80966	1.23144	0.985932	2.33179	2.00824	2.59575	2.76906	1.55959	1.99682	1.87504	2.74809	1.38105	3.0585	3.23634	3.27
LOC_Os02g32980.1	2918.29	1.70737	0.368088	39.5425	1.85e-07	8.19e-06	212.22	161.158	189.675	378.07	443.215	445.879	235.533	189.599	258.05	172.192	242.052	195.263	221.338	180.785	184.984	188.004	213.912	218.311	107.547	45.5915	48.1774	164.877	181.766	167.306	55.022	83.8113	66.1456	83.8446	97.479	94.3974	68.6214	88.409	74.1045	35.6169	14.4105	25.8116
LOC_Os03g46600.1	101.534	-0.620571	0.423934	39.5364	1.85e-07	8.21e-06	10.5533	7.85787	7.77686	6.50547	8.97425	6.19096	4.11004	5.34514	8.47382	3.70724	4.46369	4.63302	5.35353	8.21702	7.13791	9.71793	10.609	8.54627	2.05125	2.44645	1.09805	2.47146	0.654467	1.91698	9.86964	5.156	7.52755	3.18286	1.91162	1.51062	4.4909	2.87872	3.94852	8.19539	7.19113	9.06166
LOC_Os05g41240.3	394.751	-0.170221	0.474621	39.5284	1.86e-07	8.23e-06	15.3804	13.8227	13.5705	4.37727	5.03468	3.45279	1.54482	0.713775	0.424462	1.95343	3.21008	2.43205	9.85453	4.2168	2.52985	6.61941	5.89462	7.06249	27.3114	29.2292	34.5558	11.7788	14.0558	12.0927	24.5225	12.7735	15.7108	14.0789	14.0708	12.8858	15.2072	20.2442	14.0104	22.6032	20.8383	22.8561
LOC_Os09g07120.1	308.386	-0.0545062	0.357553	39.513	1.87e-07	8.28e-06	10.3115	7.70579	8.67399	4.95736	7.75346	5.81805	3.43914	3.67345	4.99309	3.51374	2.50175	2.82562	5.8482	4.67255	5.06586	6.95111	5.36315	6.66958	3.48259	1.38842	2.58391	2.79301	1.31856	2.79399	8.06893	4.04295	5.53342	1.8869	2.01462	2.14491	3.90476	4.43685	4.0193	6.46405	4.68878	4.74602
LOC_Os07g34940.1	300.34	-1.28907	0.433999	39.4856	1.9e-07	8.37e-06	4.98904	4.16974	6.13934	17.1208	18.5379	12.7175	15.0351	6.0446	9.3926	8.14408	14.8423	11.0436	11.7331	8.26539	7.52274	1.5831	1.4362	1.72685	8.26948	4.71634	6.27445	18.8061	12.3239	17.1991	6.0396	6.60718	6.49963	12.7131	9.70651	12.4368	17.1548	9.84835	12.5996	7.01113	4.62353	5.23267
LOC_Os03g12290.1	1107.15	-1.73108	0.477553	39.4811	1.9e-07	8.38e-06	34.9465	31.0634	33.585	14.2678	15.0263	13.4681	20.7788	34.5955	10.9523	23.5609	25.8	30.3179	44.9411	84.5483	164.994	31.3482	28.6482	28.4023	39.9901	48.3932	49.3311	17.33	14.1218	17.261	12.0843	8.52535	9.84118	15.2918	12.8541	10.8782	50.5627	25.0887	31.1747	42.8349	30.202	34.936
LOC_Os10g38110.2	1297.54	-1.04093	0.653607	39.4753	1.91e-07	8.39e-06	35.1992	41.2896	40.3184	35.4226	39.4217	36.0186	27.5677	40.7252	45.1825	29.2611	23.8371	24.7092	12.365	17.9269	21.0634	148.018	149.829	101.364	4.10296	4.55847	3.45567	30.7383	40.9136	47.1279	31.4256	43.0026	38.8316	6.39286	4.55821	5.37479	4.8611	9.59303	3.9916	13.3267	165.782	114.845
LOC_Os06g50280.1	11.5569	2.39359	1.14925	39.4579	1.92e-07	8.45e-06	0.58333	1.19009	0.896559	0.0859567	0.418519	0.173299	0.399696	0.524721	0.905446	0.61783	0.147503	0.349857	0.841175	0.850081	0.627909	0.672862	0.928152	1.07779	0.0607536	0.029789	0	0.264651	0.310171	0.203364	0.089993	0.0309923	0.163179	0.036582	0	0.106015	0.248066	0.113699	0.0317323	0.0527659	0.0309155	0
LOC_Os10g42500.1	968.913	-0.648279	0.139753	39.4329	1.94e-07	8.537e-06	41.0532	37.9069	38.3373	17.9926	21.4716	20.1857	19.8781	23.6965	25.6053	31.5394	24.9306	26.7388	31.5387	33.3923	34.8066	29.3441	26.3802	27.1096	43.9724	53.9585	54.1205	17.8021	16.2495	16.9588	36.7401	26.8618	33.1589	35.9295	29.0059	30.616	33.4455	34.5787	35.5348	48.3361	42.5894	45.5257
LOC_Os03g53210.1	401.415	2.69647	0.8726	39.4193	1.96e-07	8.58e-06	38.9955	36.3294	40.3501	28.4347	31.288	31.6034	21.4385	25.0021	25.0565	31.7898	28.6707	27.0285	32.6221	42.8646	40.3179	35.7766	35.0008	44.3978	0.369307	0.113929	0.0395569	0.158653	0.926152	0.673264	0.283415	1.6763	0.69712	0.455477	1.48178	1.32651	0.721336	0.153958	0.812281	0.177299	0.0416579	0.0348964
LOC_Os02g03130.1	52.1618	3.77633	0.893576	39.4081	1.97e-07	8.6e-06	12.4314	10.0719	6.27259	10.3585	9.66532	10.3515	12.2253	27.1669	8.55361	17.8104	17.887	20.3862	13.6541	8.49969	9.79009	26.464	9.24552	13.5927	1.5519	0.23898	2.73052	3.19852	2.26414	1.79425	17.6489	29.6091	10.688	23.1925	62.4231	34.4828	10.5989	16.903	15.9834	4.2193	0.261379	0.222321
LOC_Os08g03520.1	3035.18	-1.02576	0.217331	39.407	1.97e-07	8.6e-06	260.598	206.666	219.116	137.419	156.902	161.374	70.4897	95.9854	138.384	165.513	142.805	164.764	226.462	267.607	221.546	223.902	234.043	241.226	152.088	106.118	102.084	80.0202	62.4939	69.8847	105.808	68.5969	87.9607	132.976	109.763	99.1	136.448	159.354	137.249	261.236	314.178	287.939
LOC_Os12g29740.1	39.8278	-0.741541	0.447143	39.4089	1.96e-07	8.6e-06	1.39847	1.21956	2.14103	0.687899	0.512609	0.891428	2.45628	2.36942	1.91298	2.4697	2.40116	3.90734	2.03257	2.01317	1.46624	1.19675	1.12703	0.744849	1.04071	1.89315	1.61424	0.23534	0.612355	0.464789	1.68621	1.24027	1.34073	0.710106	0.40887	0.524858	1.17599	1.36334	1.05098	1.30294	1.20022	0.920692
LOC_Os08g19550.1	76.541	-1.44731	0.337975	39.3964	1.98e-07	8.63e-06	33.8543	36.5855	48.2241	13.6321	20.9601	10.4676	22.3459	28.4397	28.2845	21.4742	23.1892	22.0676	24.4403	29.8463	32.7109	12.9673	15.9568	10.9041	38.3297	32.9323	30.2415	6.5132	5.91832	6.99942	19.1407	14.3092	11.1997	8.1749	9.07448	6.67281	11.0755	9.57224	13.2943	16.5727	8.884	14.684
LOC_Os10g38740.1	561.389	-0.341423	0.376705	39.3845	1.99e-07	8.67e-06	36.3253	31.3067	35.3191	18.829	15.5589	19.9096	22.2214	21.7588	19.0391	17.3708	16.0064	20.7297	40.0916	43.8457	46.7969	37.1859	35.0371	31.6796	8.63974	11.0251	14.452	16.7309	24.6012	16.3358	8.11468	5.72105	5.09443	8.41165	5.69289	7.7488	20.1462	12.4674	13.7806	25.9837	8.79424	13.2265
LOC_Os01g63970.1	1470.21	-0.498762	0.329596	39.3737	2e-07	8.68e-06	40.3192	30.954	35.6019	59.7998	71.7721	95.3281	49.7341	52.4777	40.2687	22.0495	27.769	22.4825	34.4459	24.0348	21.2197	20.8316	20.0245	34.7934	92.2535	55.1537	62.9867	85.4611	94.0649	105.479	26.5812	35.1477	32.12	46.8628	36.9468	31.4542	30.392	39.1791	27.2125	36.9419	45.0675	46.5592
LOC_Os05g50700.1	71.7308	-2.06389	0.445254	39.3722	2e-07	8.68e-06	2.53781	1.75172	2.83505	11.072	16.7382	11.4565	1.6096	1.23846	1.4107	2.0558	2.28145	2.9825	3.31082	2.40885	3.08917	3.90864	3.72525	3.22167	3.49072	2.03281	1.31438	5.49415	8.21668	8.32738	2.38341	2.13096	2.68118	1.944	2.44393	2.33908	2.97376	2.17713	2.09435	11.0425	18.2685	7.80825
LOC_Os06g33100.1	184.552	-3.82275	0.746385	39.3736	2e-07	8.68e-06	5.9648	5.48264	5.27959	10.715	19.0949	6.47116	4.74247	5.97428	5.39414	11.4986	14.1027	15.385	7.43128	20.724	19.7707	1.25257	0.781682	3.27719	4.3545	3.88169	5.08884	7.8073	1.78924	7.11266	3.86596	2.39362	1.84738	1.35454	2.87068	3.49288	6.11166	1.63922	5.95168	4.92	9.50193	6.38085
LOC_Os12g10700.1	1063.82	0.663776	0.1319	39.3715	2e-07	8.68e-06	21.8784	21.6936	20.1339	11.5971	13.4973	11.0112	9.56134	11.0534	11.6938	13.0332	11.8105	12.6167	15.1253	13.253	12.94	15.6707	16.2805	19.623	20.4988	21.1784	20.1191	11.2285	12.9707	13.0554	18.7583	11.5343	13.2425	14.5411	15.5282	13.4824	16.8505	17.2666	14.4083	14.3776	12.5726	11.7584
LOC_Os10g13940.1	786.838	-0.23004	0.209026	39.3454	2.02e-07	8.77e-06	28.582	26.011	26.6428	19.1713	21.8518	26.3654	27.0888	28.6937	23.5025	17.5074	17.0915	17.4802	21.0302	19.3361	20.4036	19.4795	15.6358	22.8117	22.1045	34.6128	29.7039	26.9208	31.9348	26.9528	20.7633	18.7624	18.6763	18.1083	13.9447	16.4434	18.5825	16.5895	16.8195	19.6633	18.6724	20.0024
LOC_Os04g36890.1	516.266	-0.384779	0.24523	39.3245	2.04e-07	8.847e-06	18.8779	15.86	17.1319	17.127	20.5454	19.848	11.6667	13.1707	19.9103	10.6607	8.72245	9.5168	14.4984	14.1088	11.7175	19.8346	19.1855	22.7276	7.92695	8.06564	5.98039	13.713	6.91344	9.27723	21.8366	16.5638	20.9793	10.1747	7.00314	7.26851	10.2446	11.0338	11.0499	21.851	21.3322	21.9787
LOC_Os03g63110.1	161.236	0.499092	0.335078	39.3189	2.05e-07	8.86e-06	1.63479	1.62469	2.56286	2.80855	2.67924	1.75278	8.04549	7.54392	5.17474	6.23927	5.16564	6.17186	3.17258	3.20563	4.34598	2.48921	2.24779	4.04855	6.55407	4.33022	3.60413	3.51372	4.02845	3.36376	8.23349	6.07557	8.27769	4.3055	5.18067	4.25704	6.73045	5.04446	6.81671	3.6474	3.52308	3.57027
LOC_Os03g50530.2	20.8741	-7.44531	2.77239	39.3098	2.06e-07	8.89e-06	3.6719	4.67144	4.56311	2.81961	1.49223	1.62812	1.75533	2.42766	2.92918	2.34593	1.64024	3.80504	2.78477	3.78106	1.76765	4.38213	4.84751	2.81912	0	0	0	0	0	0	0	0	0	0	0	0	0	0	0	0	1.3609	0.65813
LOC_Os01g64700.1	490.115	-0.596273	0.35708	39.2624	2.1e-07	9.07e-06	10.1272	10.7987	11.6507	12.4441	13.5234	14.8865	31.1046	24.4765	13.0943	22.1406	23.2142	25.8213	17.3369	16.5228	21.4428	9.34927	10.0849	10.192	8.97319	10.639	10.6587	7.99002	11.392	9.72947	9.75634	11.735	12.0335	9.96281	7.89455	6.34389	17.2643	9.09254	15.3532	11.3437	10.5074	12.2452
LOC_Os03g31839.1	1902.22	0.161995	0.132259	39.2567	2.11e-07	9.086e-06	13.9606	14.108	16.1622	18.0195	20.4287	16.9372	17.2196	19.4664	18.8097	15.447	14.2491	15.0802	15.0578	11.4832	13.3848	17.7014	16.3262	21.9857	20.751	19.1765	19.748	25.1332	24.3053	26.672	23.3813	21.1791	21.2577	16.1012	17.1784	14.4665	16.4831	18.1194	15.9056	20.7803	20.7149	22.3631
LOC_Os08g02400.1	1268.53	-0.733253	0.163198	39.2472	2.12e-07	9.12e-06	128.156	119.406	124.478	80.9534	89.9262	97.7782	79.7619	97.8865	126.052	78.068	74.8789	80.2946	108.877	123.066	113.85	128.386	128.349	127.144	91.9785	74.2827	78.5019	56.9441	51.0151	52.8892	120.551	92.2038	108.554	87.3179	57.2339	66.5628	85.2384	90.3299	90.567	148.81	166.966	174.127
LOC_Os09g04810.1	511.104	0.117864	0.181838	39.2121	2.15e-07	9.25e-06	14.2082	13.8651	12.413	13.4352	14.0572	11.5722	9.42061	10.2219	10.101	7.75977	6.02943	6.97565	10.3151	9.46472	9.72999	12.2549	11.5453	17.4085	7.61413	11.2387	9.74233	9.94514	9.22804	9.69651	12.3874	10.069	10.0946	10.3712	10.2192	9.91659	8.30305	6.87624	7.62243	10.4791	9.53547	9.44332
LOC_Os06g34790.1	1367.81	-0.796948	0.370052	39.1839	2.18e-07	9.36e-06	75.1454	60.7267	73.634	82.0787	85.0832	82.8185	193.142	245.989	107.245	151.203	121.461	188.453	100.995	161.835	190.217	52.5539	57.2961	84.3928	82.4686	68.2356	62.6152	48.8641	49.3978	45.9861	52.6792	57.7658	65.1531	88.3238	84.9071	75.5364	103.292	67.2705	107.181	53.7804	84.3864	64.8816
LOC_Os02g39820.1	393.204	-0.0720469	0.240997	39.1666	2.2e-07	9.42e-06	16.1754	14.4566	15.0525	7.99749	10.4017	8.61563	5.78157	5.50205	7.75647	8.11504	5.45721	7.02732	15.0726	11.8007	10.6823	10.5164	9.56481	12.7201	7.85706	6.21297	4.90657	3.82325	3.03467	3.74185	10.7208	5.94853	7.4651	7.16748	4.83254	4.96344	7.77001	9.40905	7.18887	8.84466	6.56381	7.22156
LOC_Os07g23570.1	1295.29	2.07124	1.04697	39.1666	2.2e-07	9.42e-06	2.92473	0.346382	12.1034	61.4951	59.923	102.359	100.309	26.0468	31.9637	28.0861	55.7317	40.517	25.8871	32.1651	27.8913	1.55506	3.15415	2.96261	0.114932	0.106308	0.0835843	53.5193	86.8672	78.6005	16.1947	22.533	11.4437	41.1442	75.8898	66.2063	89.2055	8.68448	76.7469	0.424272	1.34523	1.91851
LOC_Os03g27310.1	9944.38	0.293237	0.0934316	39.0893	2.28e-07	9.75e-06	919.384	883.217	888.502	531.174	568.466	513.173	705.052	714.932	747.277	630.897	634.413	666.782	727.366	698.776	673.757	955.821	879.482	980.031	975.875	785.849	816.511	482.658	514.7	502.566	918.924	668.237	766.548	542.59	625.673	473.85	656.618	695.401	640.593	753.333	694.705	730.107
LOC_Os03g06980.1	202.98	-0.814176	0.322689	39.0348	2.34e-07	9.99e-06	16.6239	11.9762	15.7351	9.78292	13.4223	11.4114	6.79632	9.51363	15.2263	7.6365	5.99432	6.75607	8.64113	11.1993	9.05998	16.1398	17.7743	15.7899	3.94669	4.16629	3.5753	4.45826	2.19562	3.20623	13.6011	6.80794	11.4365	4.28617	2.47914	2.79814	3.98923	4.65612	3.94423	14.7457	11.2158	12.7098
LOC_Os07g23340.1	257.354	1.8765	0.38463	39.0201	2.35e-07	1e-05	3.45703	3.38087	4.69645	5.14739	4.87291	5.28433	11.9958	8.96066	10.6474	6.93176	7.43816	7.49566	5.91594	7.15065	5.59607	4.80904	3.53717	4.7521	3.23119	3.58024	3.94832	5.15249	5.31484	3.63931	14.1717	16.7735	14.9869	21.3185	14.0818	20.8376	12.5503	23.4321	17.8622	3.65355	1.67832	5.07151
LOC_Os11g37890.3	26.7655	-10.8465	2.86342	39.0124	2.36e-07	1.01e-05	0.490254	0.235058	0.188329	1.06328	2.91435	2.3666	0.561688	1.23973	0.816361	0	0.825588	0.300918	0.454657	0.526819	0.228365	0	0	0	1.24338	0.657148	0.44748	1.31232	0.806449	2.16976	1.26199	1.4451	0.994027	0.306932	1.52344	0.835143	0.546839	0	0.496489	2.12581	0.679462	2.3481
LOC_Os08g25590.2	573.06	0.489048	0.137157	38.9801	2.4e-07	1.0206e-05	27.8041	28.6219	27.5391	38.7458	37.4187	41.8042	43.6041	41.1425	49.4902	23.9069	22.9874	28.4469	26.1925	28.1324	30.2971	39.3561	33.0884	39.5885	28.058	23.6645	25.6796	44.8467	48.9589	51.2867	64.6894	49.2826	52.5372	38.8373	33.8134	29.4751	51.3486	44.5956	49.8211	43.0808	45.001	48.6745
LOC_Os06g27900.1	53.2994	2.10791	0.513675	38.9529	2.43e-07	1.03e-05	2.32445	1.97329	1.83808	1.37869	1.65305	1.52678	1.18743	1.34911	1.10817	1.36168	1.0988	0.757588	1.21918	1.09644	1.4122	1.84164	1.50717	1.33609	0.236728	0.266636	0.187406	0.113775	0.609758	0.257327	0.348208	0.512471	0.318314	0.730865	0.776716	0.430693	0.484274	0.646537	0.463409	0.11751	0.102943	0.246726
LOC_Os02g49700.1	8233.15	-1.01804	0.235765	38.9405	2.44e-07	1.04e-05	299.113	281.836	315.172	173.766	196.574	252.387	183.956	245.809	214.191	186.833	197.852	201.266	215.391	317.542	296.802	243.763	232.857	287.12	314.515	312.493	341.904	173.626	104.174	126.377	203.012	135.133	159.557	196.733	163.211	129.091	212.74	211.256	196.07	356.806	400.173	404.452
LOC_Os03g07580.1	1138.88	0.476802	0.19777	38.9252	2.46e-07	1.04e-05	26.9304	23.9838	24.4133	12.6259	16.1351	15.4043	7.84942	9.1847	12.8815	10.8344	9.47169	9.78191	16.9056	14.505	12.5109	16.3327	15.6845	18.3566	19.9323	17.3139	16.4007	9.95183	10.0406	9.68509	24.3418	12.2782	15.8033	11.3151	10.7533	9.10197	15.2203	15.6658	13.7557	15.6067	10.5315	11.3248
LOC_Os12g06630.1	730.317	0.154519	0.201282	38.9206	2.46e-07	1.04e-05	21.0733	20.7999	23.0645	17.3452	17.978	15.3111	23.2015	22.9021	19.2281	30.6963	26.246	21.7574	23.8976	20.9931	22.0249	14.8166	13.6009	18.6816	30.4495	26.3464	28.5437	15.2195	23.7903	19.1979	21.2697	18.7007	17.658	18.6946	22.2868	19.3285	23.9963	24.9398	27.7194	16.6774	14.7142	17.3172
LOC_Os08g01240.1	250.647	-0.692	1.08269	38.9177	2.47e-07	1.04e-05	11.1891	7.40998	7.50578	58.1635	61.2717	68.9737	84.9453	78.987	69.3769	34.9472	55.7301	50.2467	16.1303	62.9202	41.9345	7.46213	5.59647	7.60889	1.74292	0.46051	0.562091	0.244446	0.311425	0.400055	0.1662	1.20324	0	0.199533	0.785609	0.0970521	0.363986	0.388184	0.347017	0.143793	0.16864	0
LOC_Os08g38720.1	375.033	-0.068449	0.178714	38.9148	2.47e-07	1.04e-05	18.076	16.4225	17.9725	12.1986	14.8684	9.68244	7.62875	8.7428	11.8727	7.14471	8.07015	8.15929	14.901	14.0627	13.7988	13.6342	13.0701	15.4834	12.329	9.58707	9.6689	7.63445	6.3391	7.31158	17.0384	11.4067	12.6069	8.80662	7.76143	7.83914	11.9262	11.6498	11.0798	14.7236	10.0873	11.4338
LOC_Os07g41180.1	119.922	-0.814497	0.423534	38.8634	2.53e-07	1.07e-05	4.10007	3.82904	3.54461	5.38537	7.79221	4.24731	3.73516	5.39189	9.14804	2.51897	1.60328	2.76311	2.3807	5.39955	3.77335	5.53693	4.99335	6.68133	0.558972	0.399526	0.320327	1.10534	0.518355	0.825573	4.46031	2.66632	4.11313	0.887487	0.448859	0.649954	1.33298	1.04614	1.14121	3.26672	3.02593	3.00126
LOC_Os09g32640.1	201.865	0.400946	0.320358	38.8492	2.55e-07	1.07e-05	6.23737	8.49083	8.06427	5.23648	3.90116	3.94555	7.1375	9.18455	9.47186	7.73953	7.39728	8.86519	7.92423	10.5395	8.28362	13.0178	9.69775	12.3444	14.7282	20.8852	20.8438	7.00116	4.28334	3.91977	10.0446	5.19028	7.51232	9.50678	10.9075	10.9894	9.8628	13.3022	9.32067	13.7094	9.68823	9.23053
LOC_Os12g06660.1	17.1403	-5.20006	1.34202	38.843	2.55e-07	1.08e-05	1.10967	1.34873	0.967642	0.387709	0.0735375	0.177606	0	0.258164	0.0674759	1.23303	1.35915	0.716239	1.11281	0.966292	0.805656	0	0.0713183	0	2.38731	0.931622	0.542363	0	0	0.0357122	0.11071	0	0.0334441	0.673669	0.791529	2.21461	0.611948	0.802774	1.05219	0.550597	0.797098	0.734592
LOC_Os01g17050.1	84.1224	-2.38265	0.676967	38.8404	2.56e-07	1.0761e-05	10.8124	9.68615	11.8552	3.59972	4.94169	3.32226	1.2036	0.713803	0.974721	1.92565	3.76097	2.91	3.90325	1.95882	1.71421	1.46221	2.18037	1.46655	8.326	9.74265	9.64998	2.0942	3.35921	2.97056	2.82729	3.18251	2.8996	3.71805	3.1295	4.12236	4.97386	6.07805	4.68033	4.43056	37.7691	12.1035
LOC_Os09g04508.1	479.189	0.22123	0.308349	38.8244	2.58e-07	1.08e-05	90.6953	99.4329	88.8494	32.2717	44.3459	44.004	19.1976	16.2948	16.4232	43.9661	41.5884	36.4689	47.069	47.2066	51.0723	36.5944	38.9382	48.4615	33.8472	35.6918	28.7458	8.44178	9.04764	12.1169	27.9693	12.7169	16.8715	14.9261	16.042	12.2092	19.4975	19.5096	15.0732	20.9556	9.64206	9.18301
LOC_Os12g13550.1	47.0158	-0.177387	0.680061	38.8148	2.59e-07	1.0864e-05	0.625181	0.447219	0.306089	0.498804	0.403021	0.827638	0.729372	0.324205	0.478049	0.108762	0.0207584	0	0.819772	0.976239	0.708373	0.279814	0.277211	0.169048	1.67743	0.633308	1.17899	2.50972	1.91746	2.00952	1.29701	0.434971	1.10037	1.27858	0.584226	1.25286	0.785399	1.36154	0.768719	0.520643	0.156852	0.307625
LOC_Os06g38470.1	2794.75	0.488002	0.144597	38.7839	2.63e-07	1.1e-05	153.942	145.558	155.213	82.0953	103.897	87.1337	56.2559	65.3589	78.1746	74.8762	77.9037	81.1499	96.2685	87.5394	76.1894	121.783	122.716	114.749	69.9245	55.1375	56.4638	39.8289	48.9386	50.1708	66.5241	43.8153	51.8644	45.3843	45.2813	39.6269	50.6349	54.9542	44.3567	54.5737	47.5485	48.0512
LOC_Os07g09340.1	5220.38	0.751425	0.401614	38.765	2.65e-07	1.11e-05	134.228	143.139	163.655	89.5228	98.8879	73.9686	16.8748	29.9372	24.3621	131.005	110.816	107.532	91.0742	86.4951	101.174	96.8514	102.649	81.9423	105.066	121.325	111.324	34.8131	34.2925	35.3256	88.0053	29.1837	51.7038	62.3254	65.6471	57.18	149.841	61.2456	148.544	111.173	53.5721	58.4715
LOC_Os10g37500.1	1541.35	-0.950744	0.389983	38.7481	2.67e-07	1.12e-05	31.7657	27.8432	34.7043	64.9824	100.1	64.771	53.8621	40.2551	22.6365	59.0234	80.9644	72.8042	39.1359	49.9406	56.1743	17.7722	17.6137	19.7444	40.9222	53.4054	58.9219	69.633	71.6201	70.9108	17.1305	25.8742	18.5155	37.8018	45.2982	41.5369	41.5884	25.2105	41.6587	34.0976	21.3004	25.4437
LOC_Os01g55270.1	164.805	-1.83498	0.540257	38.6805	2.75e-07	1.15e-05	19.4389	15.656	16.9785	12.5554	12.4843	13.009	9.14671	11.6369	15.9267	9.14224	9.33604	10.7732	7.25546	11.8968	10.8184	15.3696	11.8871	13.2456	4.29642	3.33758	3.22065	6.17927	3.08619	3.93514	12.6868	7.39664	12.1923	6.93188	7.26433	3.52841	6.53259	2.77105	9.32253	12.4997	48.1228	27.6397
LOC_Os02g17304.1	965.282	0.780448	0.270012	38.6814	2.75e-07	1.15e-05	5.42384	4.36233	5.51831	4.62939	4.70625	5.9629	4.74027	4.13623	5.54489	4.00821	3.36192	3.76678	4.72098	3.76902	3.81233	3.98635	4.00539	4.67991	49.4207	50.2246	52.2982	17.2201	20.5373	17.7493	53.1861	23.8245	29.3132	22.2379	20.4708	20.1476	30.3249	32.4564	26.8368	26.1222	13.4621	15.2765
LOC_Os06g05450.1	287.07	5.69875	1.04609	38.6649	2.77e-07	1.16e-05	54.5814	53.1709	48.4433	71.5685	57.5772	52.5814	178.98	232.85	98.191	234.038	207.498	246.842	74.6348	90.2913	187.919	146.892	125.72	225.841	0.732415	0.225564	0.23443	1.75355	4.97139	6.75806	2.29688	8.74449	1.82852	6.71509	21.3689	11.3148	52.1361	1.82328	41.1613	0.629342	0.493556	1.25863
LOC_Os10g41930.1	1515.21	-0.799819	0.515499	38.6487	2.79e-07	1.16e-05	6.78626	3.96654	10.5743	28.6396	22.3689	30.952	69.8199	44.0511	25.5127	48.321	59.4607	61.6256	31.9881	53.7852	67.6756	5.58058	6.98464	7.82733	49.0428	46.5555	52.4222	148.444	128.802	134.907	55.1484	72.6972	65.1104	94.8626	121.542	112.786	157.558	55.9265	158.448	35.4403	23.5815	27.7458
LOC_Os01g49026.1	815.156	-0.0240602	0.185853	38.638	2.81e-07	1.17e-05	46.54	39.61	50.2207	66.081	66.2627	77.3425	97.7638	115.305	109.369	53.8404	53.6217	57.4082	46.9696	54.4625	63.5084	68.5461	56.7409	73.9195	59.4032	51.5836	59.4754	70.2366	85.0353	71.6302	79.8727	84.0647	86.876	61.2975	68.4412	57.5436	61.8534	63.1322	72.7545	70.2534	83.917	85.8646
LOC_Os12g06910.1	228.761	-0.213818	0.348837	38.5978	2.86e-07	1.19e-05	5.49447	4.70607	7.05309	6.47194	7.88633	6.37751	3.3049	4.38685	6.93767	2.81955	2.96554	2.2364	4.252	5.50519	4.95583	6.04874	6.21911	6.99632	1.08507	1.01741	1.00557	2.2418	1.12431	1.37556	5.4696	2.57487	4.36334	1.43019	1.16263	1.69327	2.41804	2.71288	1.67701	4.55003	2.85523	3.13124
LOC_Os01g53779.2	302.927	0.709175	0.612546	38.5925	2.87e-07	1.19e-05	7.51727	7.3798	6.95037	3.78359	3.85287	3.82562	12.0214	23.7949	10.1872	6.67908	5.53175	9.90935	3.49943	6.23896	8.56857	8.81288	9.83858	9.42578	2.33709	2.23786	2.7494	11.3826	21.2404	9.87989	6.89192	20.7489	11.9943	9.8684	10.2163	10.2788	4.60529	5.77036	4.67074	1.69508	6.12592	6.24177
LOC_Os07g04440.1	7.9277	-4.67458	1.69208	38.5659	2.9e-07	1.2e-05	9.72966	6.50451	11.7788	26.2001	24.592	16.4057	10.0758	12.794	16.8541	3.07698	4.93897	4.10838	4.94764	0	6.5338	16.2945	13.9876	13.1837	0.786499	1.44869	1.54824	0	0	0.986496	1.08656	1.10326	10.3811	0	0	0	0	0	0.838332	10.3352	26.2693	19.0935
LOC_Os04g52479.2	271.458	-0.886499	0.363986	38.5508	2.92e-07	1.21e-05	5.0532	3.54869	4.19333	7.82367	6.65282	10.0611	4.97992	4.93007	6.58005	4.43748	4.79828	5.05201	3.83445	3.8473	3.57624	1.4464	2.37486	1.99883	6.86453	12.4443	14.3379	10.8043	10.6875	11.0188	4.61838	5.90417	4.24626	4.87275	5.0312	4.95841	4.37605	3.50079	3.43362	3.1859	4.69764	2.95082
LOC_Os11g03484.1	21.7597	-6.47011	2.77106	38.4988	3e-07	1.24e-05	0.0632851	0.0618876	0	0.554458	0.0723824	0.565607	0.18123	0.190478	0.26596	0.337261	0.0700181	0.37854	0.0787489	0.537899	0.0697278	0	0	0	3.23528	5.32956	6.77428	0.993677	1.08513	1.65838	2.69094	1.28039	1.65846	1.93927	1.34852	1.70872	2.02538	2.16613	2.34602	2.77642	0.585308	1.67638
LOC_Os01g74320.1	658.885	0.0792625	0.480959	38.49	3.01e-07	1.24e-05	12.3663	11.9268	13.8696	31.9121	36.5064	32.7415	34.9672	25.0909	16.2951	38.5276	46.152	44.6435	19.5637	25.7257	30.9008	9.80514	8.70863	16.9131	17.0873	29.339	34.9576	15.8384	25.9945	20.0193	6.5493	11.9193	10.6377	21.7502	18.354	21.7243	23.0982	15.2336	19.0454	13.5824	4.68941	7.14159
LOC_Os01g12830.1	1826.06	-0.465177	0.232378	38.4822	3.02e-07	1.25e-05	126.131	136.819	112.984	33.9757	38.6368	39.6558	42.1187	50.8885	54.2241	61.7263	72.798	65.918	80.0299	93.7831	95.7104	52.5259	59.5934	53.8241	175.053	200.13	220.366	24.4363	35.7108	24.5012	52.5864	34.5093	38.8303	89.6061	85.108	73.4606	92.3697	54.8952	87.2846	77.6807	61.9802	62.3799
LOC_Os02g06330.1	310.866	-1.0577	0.222734	38.4509	3.06e-07	1.26e-05	59.5057	52.0142	54.0616	51.8702	61.1809	44.0515	17.7504	19.2195	19.4268	29.12	33.4956	36.0094	47.4764	40.0994	35.9771	32.7108	37.1932	41.3686	67.0001	63.098	61.1552	39.1887	29.9728	31.0989	22.7752	15.8109	18.0149	36.8103	34.177	28.4822	28.1732	39.4823	24.9751	47.6979	63.3652	59.3892
LOC_Os08g09350.1	970.15	-0.287709	0.25409	38.4477	3.07e-07	1.26e-05	44.576	40.4617	40.826	32.5321	38.8549	31.6573	19.3269	20.7707	32.8833	17.3072	16.757	18.7835	29.1729	30.8587	22.7206	40.2593	37.1333	39.3775	21.8837	17.9703	13.3096	19.9527	12.3781	15.781	43.59	23.4205	32.5441	17.6478	12.1494	11.2972	21.0876	23.8995	19.7525	39.82	35.4664	37.8154
LOC_Os02g49620.1	217.894	-0.0106491	0.180046	38.4376	3.08e-07	1.27e-05	9.06705	8.17114	8.38856	8.31394	10.1635	8.41194	5.47823	6.01442	8.3853	6.75187	6.16322	5.63598	7.12574	8.5697	6.97819	10.5716	10.8225	11.4624	6.42042	5.13023	4.13876	4.23386	4.83958	3.92407	10.1996	6.93407	9.21537	6.59777	4.39734	4.2247	7.27785	7.04572	6.0049	10.7714	9.74905	9.46801
LOC_Os06g11090.1	197.208	-0.903776	0.348584	38.4147	3.11e-07	1.28e-05	3.84387	3.50928	5.08059	11.3399	13.7246	10.7053	4.97412	3.45797	4.08444	3.83754	5.48528	5.82743	5.7519	6.33744	5.41919	3.33891	2.86183	3.71155	9.58301	6.28688	6.18498	9.34664	5.33451	6.53139	6.20186	6.52146	4.70583	5.52482	7.64874	6.48549	9.21642	7.6646	9.12435	6.45535	10.3394	10.7074
LOC_Os07g46700.3	444.215	-0.376237	0.218939	38.4012	3.13e-07	1.29e-05	18.819	15.8421	16.8813	14.8009	15.292	12.642	23.2716	20.652	20.7499	21.7855	18.5041	23.9044	16.796	14.9816	13.8322	19.1188	19.4327	23.1974	7.59816	9.89596	7.72659	10.0399	8.22224	9.56563	14.0341	10.6365	10.6619	10.3655	9.41145	7.90449	9.75484	13.1495	9.43016	15.5725	21.8732	19.5386
LOC_Os01g10210.1	3255.43	-1.10872	0.425001	38.391	3.15e-07	1.29e-05	164.58	155.602	123.4	71.8549	86.2432	83.7384	50.327	66.0411	96.3858	125.117	136.008	124.111	128.953	96.6856	95.2664	153.907	206.583	157.961	307.708	387.315	573.647	158.9	127.068	127.59	86.4918	38.4087	50.2475	327.06	188.051	283.937	81.3082	125.529	55.9281	198.396	373.587	342.433
LOC_Os04g41540.1	215.493	-2.10281	0.482567	38.391	3.15e-07	1.29e-05	8.61317	7.08121	12.1082	14.4209	16.7445	9.1344	9.68099	14.1075	7.20356	16.3453	16.3895	17.1322	10.1392	24.1311	27.6871	7.71927	7.46095	6.36401	9.92671	10.0996	9.00892	10.5812	7.69605	9.17424	5.96759	6.43599	4.69876	5.21845	7.58476	5.11641	11.4945	7.23449	12.3382	10.9698	23.0068	12.3946
LOC_Os06g47470.1	325.545	-0.754639	0.261585	38.3746	3.17e-07	1.3e-05	9.6983	7.23402	8.30049	14.9224	17.349	13.8715	23.3322	16.2472	14.7012	19.3316	26.9879	23.3085	20.2383	21.2977	19.8944	7.45413	5.73871	6.65917	4.57192	3.62074	3.72954	6.93156	6.896	8.60363	7.27116	6.16868	5.86532	6.46087	7.20706	5.69419	9.29806	7.03388	7.96719	5.24544	4.25818	3.90018
LOC_Os08g32630.4	21.083	-0.379028	1.46783	38.3574	3.2e-07	1.31e-05	0.338043	1.15684	0.625437	0	0	0	0.462121	0.115979	0.107669	0	0	0	0.372083	0	0.447147	0.321731	0.667838	0.883385	1.54737	1.2838	0.794246	0.148474	0.755232	1.24914	0.43193	0.595785	0.697592	1.09551	1.43353	0.67967	0	0.592729	0	0.813416	0.490148	0.502432
LOC_Os12g42100.1	184.827	0.394788	0.204815	38.3539	3.2e-07	1.31e-05	7.44452	5.86467	8.21976	10.249	9.69783	8.98766	11.0144	11.2876	11.9016	10.069	7.22429	8.24408	8.31109	10.4336	9.45309	7.65876	6.68443	10.1434	4.14654	5.14232	4.4193	2.67316	2.93288	3.098	8.94913	8.29841	8.21666	6.01581	6.64453	5.07083	9.05639	6.81127	7.06206	4.75045	5.29011	5.09798
LOC_Os05g47880.1	166.253	-1.61325	0.353388	38.3436	3.22e-07	1.31e-05	3.22236	3.87563	4.46868	9.41569	14.1257	9.22636	5.77383	3.69976	5.42964	5.71612	8.82917	6.97743	5.3724	8.84271	8.69292	2.80559	2.47767	3.23152	8.21866	4.99784	6.59991	9.66481	12.0063	8.61801	6.2125	5.58277	4.11871	9.23675	10.6592	10.7919	8.74419	6.20282	10.9119	11.468	8.36021	9.75968
LOC_Os03g55240.1	10271.2	2.15447	0.420924	38.2487	3.36e-07	1.37e-05	138.864	109.869	157.912	343.182	399.795	445.273	440.371	297.043	282.934	305.81	360.962	374.375	265.867	295.442	356.404	153.617	141.467	183.681	31.7708	43.7221	34.8583	146.053	241.605	227.301	96.52	164.815	114.161	163.26	317.018	254.132	399.251	185.595	345.277	47.3968	24.8498	38.408
LOC_Os02g40460.1	67.0234	0.131031	0.384459	38.1942	3.45e-07	1.4e-05	3.79188	3.19317	4.07482	4.1474	5.04705	4.79341	2.80107	3.31299	6.34188	1.25664	1.25306	1.92564	2.19821	2.62639	2.33931	7.39355	5.38639	5.89998	1.24612	0.834634	0.499702	1.41901	0.719763	1.31756	5.49208	3.0797	5.74708	1.3966	0.962893	0.950944	1.22226	1.60821	1.66111	3.84169	3.58449	3.42186
LOC_Os01g10830.1	168.525	0.123126	0.250216	38.1757	3.48e-07	1.41e-05	12.7514	10.1422	10.4569	6.28632	8.7856	6.32636	18.7578	18.3024	24.6954	17.4283	15.9586	19.9688	13.7492	22.4648	19.6989	8.83199	9.00426	9.96984	13.1032	11.4944	11.0873	4.4009	5.18915	5.55116	12.044	8.89607	9.60618	13.8658	13.5458	16.0099	15.0163	14.5691	21.1314	6.87804	7.3807	8.7895
LOC_Os03g02550.1	1087.92	1.54759	0.316302	38.1714	3.49e-07	1.41e-05	42.3816	46.3547	44.9091	35.2306	41.3536	46.0375	83.3531	67.5866	78.4386	38.2371	47.8196	42.0471	52.2594	50.1393	44.4288	17.9202	18.5218	18.0464	35.4912	23.064	18.4665	13.2111	22.7221	16.8672	95.375	59.6029	59.0493	16.7849	24.2434	17.324	32.3717	31.4686	38.6319	6.49303	2.96093	3.82343
LOC_Os12g02320.1	5182.54	-0.950052	0.170952	38.1537	3.51e-07	1.42e-05	2900.32	2388.65	2503.56	1118.52	1278.96	1272.12	1276.13	1487.23	1455.93	1443.63	1452.2	1271.9	3403.48	3355.39	3247.39	2674.78	2018.25	2315.29	2400.14	1860.66	1611	827.967	723.269	599.117	1532.1	1150.34	1179.61	1537.42	1243.54	1196.7	1908.75	2158.85	1785.28	2742.82	2098.45	2523.22
LOC_Os01g38950.1	2573.23	0.30216	0.117528	38.1267	3.56e-07	1.44e-05	67.3234	58.2918	62.989	44.7386	48.6926	46.7187	60.9724	60.3034	65.6235	50.4833	54.3381	55.9509	53.5191	68.1599	66.138	72.8926	68.9517	85.7607	77.1427	73.0616	72.8318	50.7327	62.3059	57.4686	93.6012	69.9501	72.1998	56.189	66.2443	51.863	66.0559	67.8952	72.6617	72.2808	67.8909	64.8146
LOC_Os02g26210.1	1098.73	-1.16245	0.274551	38.1163	3.58e-07	1.45e-05	166.758	173.84	171.369	58.7385	75.7221	58.1362	14.0055	16.2595	25.7843	64.5455	57.8386	65.8634	115.346	77.1695	68.3549	88.8881	120.04	87.3712	67.381	73.7143	69.4523	15.3364	15.2117	13.5398	14.4212	8.79544	14.9047	21.0597	19.9261	21.3568	23.1977	27.9923	20.8597	61.6255	69.8849	53.5319
LOC_Os12g41710.4	97.5077	-8.23988	2.79096	38.096	3.61e-07	1.46e-05	8.99035	8.06571	7.32143	2.59659	2.91336	2.29002	3.66588	4.61998	4.30606	2.85255	3.17928	4.17743	2.71099	2.63975	3.81843	4.13334	3.77992	3.32622	0	0	0.0408482	0.196733	0	0	7.21e-06	0.0903985	0.16739	0.406627	0	0.410026	0	0	0	0.107005	0.465094	0.299336
LOC_Os05g24650.1	1457.67	-0.348369	0.357567	38.0887	3.62e-07	1.46e-05	43.3482	42.5666	60.269	69.1115	83.1196	64.4745	156.669	109.267	66.2845	118.199	127.312	153.642	114.662	103.346	104.234	40.8904	51.7546	46.2039	37.8578	52.6785	45.7005	38.6744	60.0322	53.1021	39.9247	53.8401	54.7343	45.2203	43.6528	34.6587	80.0349	57.3081	81.7071	48.1408	36.613	36.8764
LOC_Os07g34520.3	1102.31	2.76173	1.16773	38.0714	3.65e-07	1.47e-05	0	0	0.148939	4.86452	1.59771	1.83913	66.819	82.4153	24.7314	78.3086	50.8382	68.602	4.58736	7.45207	25.0292	16.6069	6.74776	40.2321	5.66258	0.555382	0.502265	1.74349	15.7265	8.76689	18.5938	36.5534	22.3179	34.9831	56.1478	37.8653	39.6518	11.2591	37.6098	6.38482	7.27765	7.93956
LOC_Os04g35800.1	271.619	-0.133458	0.155655	38.0651	3.66e-07	1.47e-05	10.6498	8.69971	8.66488	7.98531	7.21599	8.45217	5.98583	6.97067	7.48191	6.37581	6.63211	6.99217	7.44963	9.03119	7.54317	8.78369	8.28778	10.3829	7.60332	7.30147	5.86289	3.59965	4.28521	3.83556	8.17772	8.09852	8.64386	6.4231	6.43676	6.56992	5.74253	5.83029	5.92905	7.17824	7.33611	7.63826
LOC_Os07g28300.1	40.973	-1.07383	0.524763	38.0577	3.67e-07	1.48e-05	0.388504	0.619014	0.395908	1.32177	1.60613	1.38776	1.04176	0.696461	0.798135	0.464844	0.560405	0.763317	0.75816	0.319379	0.362071	0.661264	0.568735	0.491359	0.51977	0.658846	0.560226	0.520252	0.356602	0.44113	0.966707	0.704872	0.92858	0.602985	0.951776	0.492155	0.778254	0.450376	0.824375	0.936796	2.37153	1.89473
LOC_Os08g34879.1	372.285	-3.83333	1.55907	38.0463	3.69e-07	1.48e-05	0.182264	0.381734	0.255111	0.045021	0	0	0	0	0.0430672	0.302153	0.0577616	0.121718	0.15198	0.147668	0.0445897	0	0	0.0393422	41.2966	42.1965	40.5654	26.9423	30.1876	30.7123	49.2155	32.7879	39.5378	26.3679	23.8289	22.2061	26.0015	24.7661	29.0974	34.9719	52.5906	50.7887
LOC_Os06g43384.1	129.997	0.7291	0.520093	38.038	3.71e-07	1.49e-05	1.0974	0.574311	0.71612	0.684542	0.977188	1.2708	1.75925	0.659726	1.20697	1.55095	3.33386	1.12241	1.66535	1.6985	1.43184	1.31637	1.53082	0.724555	5.14641	3.91393	2.84522	1.14635	1.24044	0.912541	17.3147	13.7205	18.2548	11.7497	6.42689	10.7848	15.5522	9.98765	16.2096	7.74478	6.20601	5.25497
LOC_Os10g31820.1	1263.79	0.0213757	0.145288	38.0307	3.72e-07	1.49e-05	25.6389	26.5823	28.0069	40.0407	45.3143	37.6929	23.0196	30.0619	28.1239	20.0897	21.0216	20.127	21.2562	25.2816	26.181	29.601	28.5116	35.4734	9.894	11.1445	9.12594	25.2671	24.6597	24.1126	22.8795	19.3936	22.9754	14.669	12.3719	16.4574	16.701	14.8283	14.7746	21.1224	18.909	19.2732
LOC_Os01g49290.1	2875.79	-0.878816	0.209065	38.0211	3.74e-07	1.4952e-05	177.502	141.983	160.535	132.719	150.083	172.07	82.6899	101.034	133.977	111.293	99.7326	111.258	152.221	158.274	135.089	158.054	142.253	184.112	94.1191	80.569	67.0761	85.4894	73.6655	74.0759	115.447	84.8041	111.076	117.474	70.4568	82.1163	91.1565	109.563	85.2315	174.853	211.609	184.733
LOC_Os04g12980.1	1049.58	-0.710038	0.254721	37.9996	3.77e-07	1.51e-05	42.3498	32.6475	42.8237	57.8035	57.6414	72.7042	66.0126	51.4155	65.5725	67.4506	56.4496	65.2882	67.8709	54.9194	58.1801	24.0558	25.6891	33.1514	22.3585	12.5745	12.9734	24.3885	23.6274	26.582	15.8797	15.2615	15.9022	17.4828	12.5012	14.936	12.0867	16.9199	15.1669	13.0093	11.2825	9.03953
LOC_Os11g08670.1	6221.49	0.513823	0.223688	37.9963	3.78e-07	1.51e-05	117.645	125.965	122.084	46.371	49.1485	50.1154	109.029	89.6803	80.069	140.267	121.408	114.828	88.5279	83.8395	94.6005	96.8778	97.1378	121.357	141.641	180.085	199.551	54.9755	75.3363	60.1726	97.2633	80.2848	81.7298	106.602	124.209	105.902	116.173	89.2698	116.27	110.856	76.0289	83.1611
LOC_Os02g58310.3	1002.89	-1.03035	0.862288	37.9649	3.83e-07	1.53e-05	36.1193	63.9027	50.3084	5.60676	9.21361	4.13571	36.58	51.4871	5.22965	49.1467	70.6442	39.548	15.5437	54.2398	71.5661	58.5737	75.4495	52.446	168.878	186.639	213.72	17.8412	27.9258	25.4285	10.8595	1.29497	5.24247	89.563	79.2515	63.6504	69.5063	15.299	48.9604	78.7688	162.804	118.197
LOC_Os06g10520.1	3395.98	1.82693	0.380842	37.9668	3.83e-07	1.53e-05	30.3593	23.8363	28.7164	84.3571	87.2561	113.174	110.019	100.954	71.2403	107.237	93.8399	106.285	55.8777	63.4503	74.1441	24.3893	20.8511	36.4062	28.1674	14.1031	12.8954	90.5782	124.536	107.918	40.657	75.8164	60.6015	100.17	127.365	116.174	77.7872	77.7942	89.7149	10.0716	7.35936	11.8051
LOC_Os08g01910.1	246.15	-0.321741	0.675138	37.9646	3.84e-07	1.53e-05	6.7888	1.82793	9.02415	13.8041	14.7792	20.2538	55.2903	40.6187	17.3904	52.0476	51.2196	77.7811	32.5523	14.6779	20.7835	5.22673	5.56071	6.59219	2.66693	1.68454	1.00767	3.62251	11.0655	8.94277	9.52942	12.398	9.61953	1.79963	3.91948	2.3538	11.9696	8.64121	9.51751	2.19969	4.49642	2.78621
LOC_Os10g26390.1	253.731	-0.468457	0.268721	37.9535	3.86e-07	1.53e-05	64.6423	57.1887	54.6932	15.1741	19.9173	18.1226	16.9874	15.1885	18.9612	22.3662	24.3912	20.2234	33.4376	39.3695	33.9715	16.2856	17.239	24.4747	85.9356	85.7832	75.6178	8.36032	9.58801	8.40013	35.1248	18.8392	27.4365	24.8008	24.3666	21.2793	28.8205	25.9267	25.6545	31.2877	13.0865	15.3601
LOC_Os03g42810.2	7.83869	5.35603	2.22399	37.9411	3.88e-07	1.54e-05	0	0.34495	0	0.485905	0	0.546295	1.06205	1.61181	1.37717	0	0	0	0	0	0.565588	0.453829	0.318607	0.940812	0	0	0	0	0	0	0	0	0	0.393126	1.56974	1.31886	0.938525	0.542359	0.958577	1.08e-05	0	0.163614
LOC_Os01g59530.1	1431.92	-0.0049653	0.238566	37.9232	3.91e-07	1.55e-05	105.697	115.88	120.95	55.1528	54.7969	64.1797	45.0622	41.8086	60.994	97.191	89.9347	100.709	78.6399	74.8048	67.1115	101.314	118.899	85.0996	156.692	115.562	126.972	143.229	138.994	124.683	77.2669	82.4587	95.0461	126.9	85.5279	102.457	78.6047	112.364	85.0299	147.305	118.645	122.312
LOC_Os03g52420.1	21.5719	-2.85157	0.812683	37.8863	3.98e-07	1.58e-05	0.185459	0.687229	1.05055	10.1442	15.4717	11.187	2.16869	0.8449	1.519	0.492418	1.8969	1.23685	1.6323	1.62573	0.829964	0.243734	0.278757	0.409749	1.08469	0.537004	0.835415	2.10515	2.57688	2.18143	2.49088	0.660226	1.21858	0.470711	1.2612	1.1525	0.872352	0.747023	0.499069	1.25802	0.989973	1.16531
LOC_Os07g48710.1	27.2092	-1.62932	0.560456	37.8688	4.01e-07	1.59e-05	2.17723	1.24901	2.03297	2.46394	4.92482	4.65299	0.805834	0.516846	0.245423	0.412773	0.460457	0.623643	0.980644	1.1763	0.558011	0.580733	0.466738	0.493227	1.73096	2.20138	0.995539	2.00241	2.06843	2.28443	1.07505	0.555578	0.730004	0.650912	0.702391	0.693813	1.48035	2.02435	0.960921	2.25254	2.97044	2.73342
LOC_Os04g56630.2	181.755	0.703964	0.315277	37.848	4.05e-07	1.6e-05	6.91847	5.89337	6.60228	2.64089	4.82892	3.10025	2.54084	2.24002	1.86408	3.2292	2.86813	3.02855	4.29988	4.35422	3.38194	3.51548	4.24199	5.33075	4.90121	6.45389	5.32755	2.43172	2.24147	2.01834	4.98845	3.09201	4.38361	2.54784	2.21199	1.71105	3.62916	2.54731	2.44835	2.86979	1.5585	1.40712
LOC_Os02g14990.1	203.749	-0.945554	0.306423	37.7648	4.21e-07	1.66e-05	25.8303	21.2452	24.6066	31.273	33.7569	21.9596	36.1273	25.5191	24.2442	30.9707	29.4381	32.648	31.1832	35.8243	34.9419	27.1484	21.7173	20.9144	20.8405	16.2606	12.3301	29.381	20.1536	19.1522	22.8919	11.8512	16.2569	16.1954	10.8653	12.5806	29.5057	20.7213	22.2953	33.3282	31.5289	29.5389
LOC_Os08g37370.2	386.889	-3.21764	0.77267	37.7484	4.24e-07	1.67e-05	22.5075	13.9236	20.581	1.97626	4.30536	6.35796	3.64402	5.13842	4.90974	5.76651	11.2522	6.5648	10.3393	8.63436	8.89151	4.81928	5.59777	3.58311	53.8814	74.6294	69.3477	5.14852	2.94895	5.22455	3.15751	2.46471	1.04552	22.949	16.4555	6.26207	11.1439	3.21488	13.4493	11.9333	83.8696	33.3038
LOC_Os08g16070.1	654.339	0.732575	0.386025	37.7065	4.32e-07	1.7e-05	1.91736	1.36075	2.10353	1.32004	2.12454	0.812143	1.79448	1.18836	2.63637	2.08376	2.42169	1.00311	2.93445	3.25155	2.47934	3.9692	2.2888	4.69927	15.9194	11.8899	11.0383	29.0449	30.0002	33.1442	39.4678	27.6812	35.286	32.6843	34.5272	37.2086	33.7837	26.1033	29.9557	30.5514	16.2295	22.4118
LOC_Os01g06740.1	318.264	-3.38395	1.17802	37.7023	4.33e-07	1.7e-05	1.01608	0.343183	1.75906	10.8643	15.1502	8.61754	46.2438	38.2172	12.8277	41.2041	52.5245	63.562	18.6154	41.81	52.3073	1.33682	1.5185	5.6621	0.189334	0.104936	0.073312	0	0.105467	0.181041	0.074836	0.154655	0.305186	0.0455306	0.0891657	0.220874	0	0.14154	0.118525	0.0656664	0.0384779	0.0971352
LOC_Os01g08930.1	695.904	-0.499581	0.354046	37.6874	4.36e-07	1.71e-05	51.3503	51.4003	44.2158	10.9736	15.0935	12.1198	12.5677	11.1679	19.947	10.9001	11.178	10.1594	27.7043	22.9646	17.6868	17.5039	17.2493	15.625	24.0326	36.3554	32.7513	6.55228	3.73153	4.93319	43.5782	22.8203	29.1233	9.97792	5.11265	5.97109	14.4652	11.4921	17.2795	20.3249	13.3894	12.4381
LOC_Os10g42670.1	319.848	-1.48557	0.3915	37.6894	4.36e-07	1.71e-05	14.3779	10.4769	18.5143	10.0324	10.0443	9.49971	18.2696	12.8364	9.94695	18.0301	18.0053	17.35	30.9057	18.5283	17.5612	7.88706	6.39691	6.19863	21.8024	22.411	22.1194	8.14705	13.274	8.28256	9.18516	10.7243	11.6955	11.3799	7.13135	9.98285	16.2118	11.2358	14.0145	16.3376	7.92762	11.8868
LOC_Os10g38600.1	48.7728	0.924833	0.512537	37.6824	4.37e-07	1.71e-05	8.40709	8.4905	12.4782	12.7443	10.1135	9.15811	2.5902	2.09865	2.55982	3.26977	2.98491	3.34191	2.25341	4.11851	3.65539	3.68594	3.46896	2.37781	0.754707	0.566916	1.58254	1.05017	1.71117	1.70884	1.44162	1.23132	1.05535	1.31078	0.965929	1.20366	2.0632	1.40593	3.70839	1.59424	0.623095	1.4005
LOC_Os05g42230.1	591.306	-0.547589	0.300358	37.6632	4.41e-07	1.73e-05	77.5186	71.6141	90.1782	41.6183	52.8423	51.6334	66.0226	70.0794	76.8395	82.9228	66.2268	89.0865	67.6014	99.7174	112.217	43.3509	46.2541	51.6728	41.5098	40.2139	30.7071	7.68447	8.17224	6.93227	39.7456	33.2474	37.1609	25.3075	18.9114	20.1025	42.4115	16.8993	37.3516	28.2014	19.8299	23.0848
LOC_Os02g24205.1	92.9954	-0.235907	0.415324	37.6201	4.5e-07	1.76e-05	20.044	18.1777	17.3531	9.67265	8.45066	10.5217	10.7338	14.1874	12.2939	15.7413	10.5326	13.1914	11.6205	10.7986	11.3081	14.7379	12.3359	14.8275	2.60937	2.89573	3.60776	0.730268	0.767995	0.574237	1.41511	0.924211	1.21237	0.717215	0.528909	0.348427	0.653618	0.836913	0.701349	0.969139	0.378817	1.78866
LOC_Os07g44800.1	133.594	-0.26204	0.236377	37.5984	4.54e-07	1.78e-05	2.88244	2.64505	3.06544	1.82386	3.1655	2.92343	0.970712	1.00219	1.39809	0.82989	0.990133	0.99187	1.36846	1.206	1.18966	1.60266	1.53662	1.93258	5.20349	5.70026	5.79956	2.71878	3.13811	2.86454	3.73831	2.15917	2.82596	3.07279	2.76268	2.63244	2.89865	3.51363	2.74944	5.79812	4.13415	5.09976
LOC_Os12g08720.1	77.0582	0.643694	0.539498	37.5793	4.58e-07	1.79e-05	1.86586	1.11577	0.838354	5.47411	6.12124	5.58343	5.00162	5.46234	4.51892	5.56054	3.16153	4.9763	2.95844	2.48217	2.93444	2.87983	1.7912	5.84813	1.94396	1.38067	1.07688	2.92691	3.22509	2.62449	1.2355	1.02834	0.777678	0.66878	1.02286	1.25242	1.44251	0.487232	1.70445	0.723442	1.27167	0.861867
LOC_Os01g31870.1	1220.8	0.366026	0.357095	37.5544	4.64e-07	1.81e-05	35.355	31.6632	35.5876	19.5239	24.3482	15.3462	3.7134	4.17191	7.13803	11.9735	15.3508	12.4919	23.5318	11.7264	11.9335	36.8539	36.8395	43.6807	45.1772	47.3232	49.4164	28.4713	26.2318	34.9425	45.0637	19.6847	30.9915	32.3093	29.6336	29.2453	26.2001	41.4997	20.6449	56.8943	57.5876	56.8046
LOC_Os05g05700.1	3958.24	0.814766	0.151896	37.5203	4.71e-07	1.84e-05	98.8532	95.4437	98.6083	65.8392	72.8217	66.6384	69.0031	68.513	72.9305	68.1888	70.8082	68.1519	76.3466	67.5906	63.6088	82.7786	78.4988	104.756	100.65	76.9643	76.0476	59.141	83.7744	65.6479	103.516	75.3984	80.5393	63.9	81.6154	59.204	85.6815	79.2866	83.9022	65.6057	59.4434	57.7615
LOC_Os03g21000.1	2710.5	-0.542511	0.246535	37.4873	4.78e-07	1.86e-05	101.04	97.4778	123.697	102.111	115.757	112.531	140.418	110.274	83.6222	179.002	197.229	194.517	122.754	134.687	131.783	101.449	97.0924	111.163	125.723	130.482	130.14	87.6221	119.43	120.928	107.585	106.893	95.805	124.966	119.824	117.876	162.181	107.766	141.97	138.819	180.901	157.034
LOC_Os01g39290.1	158.334	-0.691817	0.307134	37.4847	4.79e-07	1.86e-05	12.6286	12.7199	11.1293	5.78161	8.68545	5.73797	5.90718	5.80629	6.02673	10.6032	9.0817	10.2111	14.911	10.62	9.19364	9.19745	8.7679	11.8028	13.9888	10.0728	10.0228	3.23302	2.67277	2.92648	3.43351	2.47447	2.12802	5.4298	6.88025	5.41491	3.09116	4.47656	3.28504	3.48011	6.25732	5.30665
LOC_Os03g10930.2	13.4452	0.103684	1.66067	37.4773	4.8e-07	1.87e-05	2.23723	1.88031	2.9439	3.65115	1.52151	2.64058	1.25152	0.401253	1.28065	0	0.376382	0	2.61386	0	0.371548	3.36707	1.27352	0	0	0	0	0	0	0	0.477498	0	0.477202	0.810951	0.377884	0.811607	0.539757	1.57535	0.887516	1.56242	1.14131	1.79766
LOC_Os10g35730.1	116.239	-0.49345	0.302347	37.4686	4.82e-07	1.87e-05	6.71376	5.06878	7.49007	3.79422	3.468	3.70767	3.87555	4.26786	6.91742	3.5126	2.50777	2.34932	4.44045	6.93278	5.49285	5.97269	5.51994	4.86574	3.17339	2.65232	1.74179	2.52203	1.38629	1.79387	8.58845	6.17692	8.2287	2.99207	2.43409	2.00307	4.72064	4.4361	4.79329	6.36614	7.00226	5.92514
LOC_Os02g13630.1	98.3227	-0.95242	0.288745	37.466	4.83e-07	1.87e-05	25.619	22.9896	23.5847	18.2186	23.242	20.0662	15.2853	21.0939	31.4844	18.2657	14.4477	17.9928	21.899	33.5125	24.7433	21.5637	24.5018	23.7217	11.3981	7.98493	6.54872	8.71755	6.33763	6.84045	26.2724	17.0513	19.3678	16.5159	8.77266	9.33521	15.6048	16.486	15.0043	28.5195	24.5709	23.9907
LOC_Os01g04750.1	215.87	-1.46256	0.291309	37.4596	4.84e-07	1.88e-05	4.3474	2.87916	3.45108	2.77292	4.14791	3.53617	2.06822	2.11115	2.17026	2.78993	2.49313	1.85716	4.07044	5.17109	4.25578	2.61578	2.2651	3.91594	17.2353	16.2299	17.1829	12.2069	13.7064	12.0193	7.83527	4.84301	7.22841	9.58629	10.6359	7.99138	9.40127	10.7967	7.0976	23.4162	11.74	14.4552
LOC_Os07g22670.1	40.3472	-0.725222	0.464906	37.4572	4.85e-07	1.88e-05	2.35126	2.43142	2.08901	1.48566	1.8823	1.2303	1.20274	1.09319	2.46463	1.10894	0.307419	0.756214	1.40857	1.60441	1.63969	1.59207	1.50422	1.57836	0.281424	0.390463	0.54579	0.381172	0.261117	0.188342	1.66649	0.97562	1.86365	0.610087	0.298367	0.163659	0.953681	0.632026	1.02891	1.46669	1.28896	1.61406
LOC_Os09g29950.3	146.001	-0.187275	0.399442	37.4531	4.86e-07	1.88e-05	1.30686	1.02707	1.24285	0.45131	1.27005	0.723773	0.224175	0.0706108	0.352645	0.465443	0.0524082	0.466386	0.818942	0.5998	0.671991	1.17232	1.2469	1.14236	4.61107	6.136	5.4503	2.67191	3.04308	3.27134	5.93354	3.94171	4.37705	4.62691	3.15537	3.75568	3.31051	3.71874	3.39555	5.77739	7.76199	6.9502
LOC_Os12g25210.1	885.539	-0.609079	0.17705	37.4458	4.88e-07	1.8815e-05	238.055	244.551	225.483	158.119	166.46	179.842	207.271	246.154	234.494	215.79	202.168	247.147	205.301	233.846	245.444	197.301	175.848	231.32	247.213	166.605	164.452	136.715	153.477	126.982	169.362	168.574	187.92	205.026	210.441	184.028	226.424	196.395	211.836	245.088	292.378	272.381
LOC_Os07g46240.1	531.198	-0.97169	0.241477	37.4382	4.89e-07	1.89e-05	10.9353	8.98463	10.612	17.7532	20.2588	20.4708	12.223	14.611	8.22011	14.6528	13.9005	13.4193	14.1528	14.4071	13.0864	8.43204	7.00796	7.84784	11.2868	11.3565	12.0247	17.5882	13.5562	17.4814	9.96015	10.1416	10.2003	12.6636	8.88005	10.2562	12.6789	11.4666	11.9156	12.1574	14.0479	13.7362
LOC_Os04g51700.1	449.502	-0.17656	0.133862	37.4231	4.93e-07	1.9e-05	9.62397	9.12219	8.9116	5.81494	7.801	6.04223	5.68038	6.98174	7.78537	6.11405	5.93833	5.4732	7.71812	8.44552	7.63408	7.42533	8.54753	9.00239	7.28167	7.14733	6.80024	3.0042	2.80408	2.91871	8.06455	5.19326	6.1134	5.36463	4.56305	4.80441	5.47527	5.63168	5.83494	6.50385	6.74203	7.1041
LOC_Os08g10740.2	33.4426	8.45429	3.04571	37.4205	4.93e-07	1.9e-05	2.14285	0.743647	1.25375	1.27803	1.34952	0.557432	0.731448	0.361906	0.209719	1.47209	1.30483	0.30145	1.49537	0.753411	0.78195	0.588085	0.34078	1.01477	1.65193	0	0.477331	0	0	0	0	0	0	0.812813	0.274582	0.184715	0.210813	0.748822	0	0	0	0
LOC_Os01g63290.1	713.822	0.716281	0.172712	37.4101	4.96e-07	1.9e-05	16.9283	16.4593	16.044	9.41743	11.3598	10.4979	14.7817	13.5022	14.0172	13.9969	12.3594	11.7696	14.6555	15.4374	15.336	14.3699	14.4377	19.0929	21.4518	18.081	16.9342	9.84166	14.1629	10.8933	34.0772	23.5462	26.2114	17.4663	21.5046	17.0962	20.4849	22.3502	20.8251	16.9236	11.0206	13.3547
LOC_Os02g55870.1	4.10859	1.19138	3.00462	37.3958	4.99e-07	1.92e-05	0.0759161	0.132349	0.0942487	0.0496513	0.129519	0.100118	0.129861	0.159135	0.190234	0.167444	0.127897	0.10113	0.224438	0.218495	0.17334	0.0215906	0.0502791	0	0.34251	0.365553	0.357705	0.0764322	0.146622	0.0251827	0.155943	0.134252	0.047138	0.0317332	0	0.0306382	0	0.0246546	0.0275211	0	0	0
LOC_Os02g09220.1	194.691	-1.03107	0.356966	37.3869	5.01e-07	1.921e-05	9.5051	7.58307	9.21056	3.70125	4.10012	4.47462	4.93473	7.18425	5.25019	7.71749	7.17272	6.48406	8.3802	15.9601	10.5209	2.83727	3.24705	6.69535	11.4449	11.1081	10.0978	3.00113	2.97162	3.13336	8.65069	5.22477	6.66275	3.46981	2.68228	2.27262	10.9352	7.68323	7.33989	8.54739	3.97959	6.90985
LOC_Os06g39230.1	82.6813	-1.45166	0.767384	37.3741	5.04e-07	1.93e-05	5.68693	4.83108	5.2374	6.18746	6.55807	9.68617	4.41928	4.3695	6.33318	3.89917	3.7668	4.10413	10.3962	3.61179	4.45203	1.2883	1.19896	1.66943	0.766769	0.54804	0.709537	0.337791	0.420958	0.333557	0.344587	0.17802	0.343563	1.80456	1.15022	1.62254	1.9819	0.195676	3.02209	0.302643	1.80876	1.04437
LOC_Os06g04210.1	673.896	-0.727865	0.352831	37.3529	5.09e-07	1.95e-05	582.84	559.528	559.799	391.482	400.008	317.655	153.836	157.615	161.419	481.702	751.518	532.229	245.866	602.893	479.573	877.535	903.235	797.524	183.816	225.659	234.306	197.946	163.999	181.706	34.1544	30.6148	22.2854	290.214	418.675	249.79	196.098	137.173	203.669	410.764	586.603	509.968
LOC_Os01g12390.1	473.427	-0.0335047	0.225971	37.3445	5.11e-07	1.95e-05	14.3736	12.7422	12.2544	14.8716	17.1986	17.5207	6.96015	6.38962	7.86264	9.47829	10.8638	9.87456	14.4885	12.0893	10.6273	11.0464	13.8624	13.6999	21.707	16.1243	15.5479	9.38647	9.51112	9.57563	10.1141	4.86134	6.20034	12.5013	8.97745	8.97346	7.78667	10.401	8.5336	11.3277	8.80006	8.72076
LOC_Os05g51510.1	739.924	-0.217187	0.110533	37.3386	5.12e-07	1.96e-05	27.6393	26.2694	29.3236	12.4883	14.6209	13.5299	15.2551	15.3831	15.1293	19.8421	17.9575	17.7037	19.9512	23.1775	22.8267	17.9448	17.9968	22.4682	30.7706	31.7943	28.6575	11.3437	13.6459	13.9297	20.8551	15.5782	16.3991	15.6332	15.7795	13.4586	20.9844	17.9204	19.6882	22.4526	19.0401	19.276
LOC_Os05g10670.1	1782.86	-0.182024	0.207449	37.3215	5.16e-07	1.97e-05	79.3513	64.22	77.2619	22.129	29.3313	33.0934	18.8335	16.9783	22.6641	48.0631	49.2151	43.0834	61.6694	68.7646	53.2309	81.4111	94.4637	79.1527	46.8799	43.1245	36.6226	18.8307	21.2657	18.9789	42.3772	23.0277	30.6176	39.0915	40.8561	33.1905	44.0779	35.2425	44.8303	63.5596	73.2074	61.8678
LOC_Os01g47820.1	25.0189	1.41843	0.62539	37.3136	5.18e-07	1.97e-05	0.718309	0.633862	0.501469	0.285995	0.528002	0.488022	0.191791	0.362639	0.231838	0.0890923	0.198448	0.269024	0.572151	0.145344	0.175728	1.12876	0.490235	0.885661	0.303752	0.151288	0.521223	1.37717	1.6894	1.62958	0.737007	0.808936	0.960901	0.309595	0.66034	0.434612	0.587316	0.437302	0.414899	0.426304	0.547066	0.559981
LOC_Os03g59320.1	5456.04	0.133209	0.484634	37.3143	5.18e-07	1.97e-05	170.759	179.227	206.141	192.252	179.73	178.978	394.969	371.573	139.696	386.886	382.811	408.155	197.88	263.236	378.378	181.147	180.701	246.785	309.917	315.612	377.447	213.648	357.868	296.295	104.593	123.172	116.964	290.907	355.807	261.031	443.571	126.21	404.467	224.628	202.636	214.804
LOC_Os09g20250.1	3.06654	6.12472	2.99662	37.3027	5.21e-07	1.98e-05	0	0.0168245	0.0149695	0	0	0.0158718	0.0548725	0.0576515	0.135742	0.0425524	0	0.0214121	0.0534546	0.0868085	0.0157476	0.136832	0.0956923	0.110225	0.0167422	0	0	0.0645938	0.170488	0.239688	0	0.119115	0.0448422	0.080685	0.0591131	0.0389015	0.0182905	0	0.0349719	0	0	0
LOC_Os09g31190.1	5.13144	-0.388763	1.07951	37.2969	5.22e-07	1.98e-05	0	0.868486	0.388719	0.140368	0.292017	0	1.47085	1.41174	1.06779	0	0.176944	0.557484	1.70298	1.34185	2.96043	0.611939	0.562756	0.608894	2.16822	2.13772	1.81233	0.577051	0.137295	0.140656	0.147056	0.152349	0.264949	0.346759	0.515633	1.36007	1.11285	0.540273	0.453509	0.374465	0.293051	0.123984
LOC_Os05g13770.1	140.892	2.51441	0.471836	37.2936	5.23e-07	1.9844e-05	2.34925	2.59873	3.97407	4.60505	5.12878	3.3709	8.08719	9.12366	6.23578	4.99086	4.59324	5.02351	2.62854	3.16903	3.3378	3.81216	2.78069	2.55761	0.869994	0.826474	1.00342	1.97666	3.50925	2.92041	2.15556	3.68734	3.0692	1.89764	2.32584	3.49895	3.28924	1.71627	3.65948	0.531141	0.598396	0.422644
LOC_Os02g58310.2	951.052	-0.94573	0.855751	37.266	5.3e-07	2.01e-05	24.2672	29.8279	35.4206	11.2317	4.02526	4.89812	46.4057	49.623	5.31717	63.0176	49.5001	54.324	10.9397	50.765	67.7666	43.9868	52.3623	56.0078	109.747	144.692	163.032	14.9298	33.2826	22.8961	8.60191	5.37464	6.89749	78.0029	88.0742	54.0201	79.0282	11.6092	60.6429	84.4626	132.261	123.439
LOC_Os01g71590.1	380.747	-6.95975	2.70809	37.2618	5.31e-07	2.01e-05	0	0	0	0	0	0	0	0	0	0	0	0	0	0	0.224717	0	0	0	10.6801	11.7509	8.57921	24.3537	22.664	23.1179	18.7183	14.9005	16.1025	19.5592	15.309	16.1	13.4464	20.0355	9.29883	23.3351	9.30261	14.6828
LOC_Os05g35594.1	380.914	-2.0895	0.455322	37.2506	5.34e-07	2.02e-05	3.49099	3.36184	3.36757	2.15608	2.15441	1.83661	1.66805	1.58493	3.34385	5.2772	3.94609	3.58303	5.51956	4.06888	3.77894	2.06027	1.6905	2.23123	16.7016	12.829	14.3831	14.8976	15.479	11.6984	16.4692	5.48578	10.2318	20.1509	17.7469	23.1398	13.5816	38.393	16.1699	56.9	32.6835	42.233
LOC_Os03g18590.1	895.539	-0.244985	0.296518	37.2414	5.36e-07	2.02e-05	27.1659	26.0382	28.288	27.7691	25.4807	34.796	44.9585	25.6502	69.0294	16.1958	17.8246	16.1638	21.2717	20.4947	15.5654	29.9125	27.3824	29.6369	33.7842	39.8276	42.316	39.0495	41.9633	37.7291	35.855	31.87	34.5313	39.3757	24.4143	28.0114	34.5458	30.8451	26.8119	53.1031	57.9115	55.746
LOC_Os06g15500.1	25.0561	1.21801	1.00993	37.239	5.36e-07	2.02e-05	0.0729752	0.201525	0.0248405	0.160118	0.0748067	0.122421	1.88361	2.80787	3.67986	0.822794	0.837096	0.68564	0.13824	1.05497	2.39569	1.05438	0.835148	1.72976	0.147437	0.286672	0.30289	0.0238139	0.283938	0.0745722	0.242937	0.301161	0.198291	0.288134	0.234334	0.171876	0.269278	0.122438	0.334558	0.107022	0.0652098	0.126533
LOC_Os11g14990.1	108.899	-0.149822	0.363775	37.2319	5.38e-07	2.03e-05	18.7971	15.6287	18.769	9.82205	8.85458	7.05864	5.37278	5.84838	9.00387	6.1217	5.4664	6.90444	14.6317	9.19567	9.23545	13.7787	10.2118	11.0096	8.23809	5.35543	3.15675	6.40368	4.13056	4.00933	13.7965	7.09207	13.8736	8.04018	6.36879	6.29411	8.31611	10.224	7.58861	10.8113	8.86707	11.0441
LOC_Os01g74450.1	4189.16	-0.720401	0.713871	37.2282	5.39e-07	2.03e-05	27.3675	17.8214	38.0188	54.8108	58.5288	84.069	415.304	277.659	144.89	433.487	384.794	426.282	401.677	104.388	118.982	42.3803	51.5202	38.4921	94.5762	45.0702	22.8197	146.826	284.347	216.451	127.936	298.07	285.888	132.677	91.6775	83.7332	316.893	271.787	337.103	46.9208	146.745	127.97
LOC_Os03g42130.1	1068.08	-1.20575	0.503253	37.2219	5.41e-07	2.03e-05	22.6088	20.3204	17.0506	6.15271	6.16601	7.85089	9.9759	9.60484	16.4167	6.93019	11.0264	7.16788	18.225	53.7824	29.4829	21.7196	34.2863	20.4143	91.8426	143.811	243.397	53.3467	36.8941	33.8144	33.0268	16.5892	20.5021	65.0032	49.809	38.0807	81.1392	45.328	79.2597	132.925	117.312	116.143
LOC_Os01g40660.1	119.85	0.657636	0.45186	37.2165	5.42e-07	2.04e-05	3.49164	3.91313	3.5671	2.30115	2.31526	2.63441	8.03069	6.31606	10.9064	6.65158	7.28233	5.53565	7.09023	15.5369	15.7643	2.62557	3.35788	4.08113	2.2409	3.22357	2.81046	2.36297	2.10212	1.36019	9.14099	11.7746	9.91485	22.2479	23.1755	34.4535	23.1131	40.5264	32.4461	3.88242	4.46895	7.39728
LOC_Os05g01290.1	655.619	-1.01842	0.291641	37.211	5.43e-07	2.0399e-05	65.985	64.6501	69.2737	35.0409	34.5612	27.9161	67.3975	71.0571	96.4097	46.3177	35.6978	47.2648	43.7316	79.8247	68.5415	64.8464	57.6903	60.3452	47.2709	59.703	63.3291	18.4409	12.3793	11.5865	35.1126	31.4552	37.3815	21.7405	15.724	16.6638	22.9893	22.2974	19.7204	32.0888	47.1094	45.7149
LOC_Os12g07300.1	438.558	0.219087	0.264705	37.1751	5.52e-07	2.07e-05	19.7259	15.6	15.7321	11.0502	13.9637	12.2111	8.15417	11.8506	16.3838	6.56142	6.58327	7.30826	9.72198	11.9807	10.9325	20.684	17.6326	17.1526	4.14155	5.3632	3.74937	4.90188	3.14867	3.99606	14.2488	8.14838	12.2038	3.9145	2.87563	2.22171	5.75571	6.0023	5.52374	9.57777	8.32891	7.82618
LOC_Os02g40330.3	53.681	9.54824	2.95273	37.1529	5.58e-07	2.09e-05	0.338623	0.319318	0.352122	0	0.0702905	0	0.145791	0	0	0.0619279	0	0.114684	0	0	0	0.178198	0.0803526	0	1.38802	0.943615	0.275351	2.68822	6.78701	3.6955	0.837618	7.48921	4.0999	2.76925	2.55702	4.75669	5.62468	0.764908	7.46821	0.392218	0.619577	0.441889
LOC_Os06g01700.1	2182.07	0.171296	0.0877997	37.1462	5.6e-07	2.1e-05	139.775	132.189	138.963	116.842	120.117	127.479	139.873	137.275	137.909	106.626	109.848	113.619	110.232	117.258	117.291	149.438	142.985	152.388	130.802	112.102	109.527	99.4846	111.268	109.847	135.091	109.204	112.883	93.7939	92.917	80.652	108.377	109.262	101.401	129.327	112.213	125.485
LOC_Os01g27520.1	864.322	-0.0990366	0.186462	37.14	5.61e-07	2.1e-05	31.6016	27.457	29.2091	29.9644	35.5228	38.7198	20.2544	22.0679	32.4372	25.2459	20.3283	21.6046	27.734	32.2291	28.61	35.7522	36.7971	40.1192	12.6909	13.0152	10.1551	13.4782	11.7224	11.6658	24.963	18.3145	22.8542	20.6624	12.4625	13.5316	18.0723	19.396	17.2703	28.0184	22.6949	24.8537
LOC_Os06g07932.2	460.144	2.31044	1.01148	37.1298	5.64e-07	2.1e-05	19.0407	20.6333	27.1986	37.6281	30.0654	36.6692	42.9385	24.7517	26.7944	29.8049	33.7425	36.8416	33.3946	31.2479	27.8236	12.2833	13.1861	4.49613	0.232293	0.42975	0	2.90927	4.90671	1.8056	3.091	7.49915	3.86528	15.6245	29.9641	34.1297	10.9522	15.6183	14.2679	0.202041	0	2.5335
LOC_Os07g31000.1	41.879	-1.31468	1.05462	37.1306	5.64e-07	2.1e-05	67.6834	56.482	43.9521	14.2409	16.5322	18.3435	12.4692	22.4743	33.5746	16.9002	21.9322	22.4579	42.9731	51.4229	34.2804	18.5462	23.2482	19.303	0.339588	0.313388	0	0.716396	0	0	3.28062	3.03479	2.59625	0.40459	0	1.22202	0	1.26674	0	0.580644	0.342344	0.584503
LOC_Os04g53120.1	329.06	1.60676	0.418804	37.1017	5.71e-07	2.13e-05	5.52688	5.38329	6.42385	7.17105	11.685	6.50344	4.52035	5.33174	4.60389	4.58937	5.70632	4.72758	3.12271	5.95104	5.25589	4.57846	4.47015	6.81382	0.419323	0.26446	0.184967	0.568825	0.616686	0.817733	0.580309	0.928003	0.764628	1.01066	0.739845	1.38301	1.1344	0.686755	0.865865	0.372836	0.223235	0.383273
LOC_Os06g19750.1	1192.63	-0.200047	0.140149	37.0609	5.82e-07	2.17e-05	67.8538	60.9573	60.7027	50.5563	48.6662	55.6603	55.2933	54.051	53.2852	79.4171	80.0662	84.6202	92.0656	80.1308	74.2892	67.286	69.3775	69.5501	57.4833	45.2873	43.7201	49.062	49.1845	46.7358	41.6875	39.8754	37.2102	75.9203	85.1059	77.2756	72.7242	80.2179	71.225	76.3489	67.779	72.6028
LOC_Os11g40890.1	171.115	4.73889	1.55994	37.0574	5.83e-07	2.17e-05	6.67139	7.32907	9.37826	16.0435	16.7488	10.9711	5.08561	11.796	10.8171	2.92706	4.96546	3.78667	4.58273	5.3851	5.46816	6.4617	5.25254	5.89601	0.316185	0.165188	0.175242	0.0218175	0.146523	0.0647231	0.244829	0.367873	0.222065	0.244846	0.132965	0.0787603	0.024681	0.38042	0.0471798	0.0196225	0	0
LOC_Os07g45330.1	79.2969	1.03327	0.250236	37.0546	5.84e-07	2.17e-05	4.97715	4.35251	4.16205	4.05916	3.95468	4.59826	2.45703	2.76439	2.8261	2.61907	1.94106	2.22774	3.3678	3.16542	3.43602	3.88113	3.66605	4.37124	2.30876	2.03694	2.27253	2.3413	1.98028	2.58374	3.75821	1.92344	3.59728	1.92455	1.33973	1.44696	2.52482	2.42621	2.82013	1.85051	1.40958	1.30762
LOC_Os07g48090.1	2631.3	-0.92	0.398596	37.0478	5.86e-07	2.17e-05	36.1783	28.7055	29.2613	173.655	245.54	143.077	38.5965	31.79	34.6764	55.5994	72.5342	53.5026	40.4817	51.1946	63.5893	16.5542	22.0061	19.0815	107.013	53.2288	61.2279	196.558	88.0471	160.852	50.1755	39.1565	40.952	47.3667	45.0937	38.2678	82.1442	38.7539	85.6538	52.5918	49.1793	45.5495
LOC_Os01g05870.1	139.678	0.154808	0.468301	37.0321	5.9e-07	2.19e-05	0.805308	0.79293	0.868118	2.34749	3.08055	1.79326	1.18204	0.855879	0.906751	1.29556	1.92763	1.36578	1.84679	1.37221	1.56466	0.822311	0.508349	1.03792	1.83279	1.77392	1.50754	1.21608	0.651116	1.35446	3.82921	1.41688	2.25187	1.37484	1.72788	1.15579	4.60015	3.02152	3.60002	2.59554	0.803433	1.67225
LOC_Os04g01160.1	137.148	-1.38645	0.372225	37.0244	5.92e-07	2.19e-05	5.04077	3.1285	3.90928	1.84632	1.98954	1.74041	2.72926	3.47362	3.05736	3.71322	2.84581	3.57364	4.5177	5.85943	3.74965	2.19889	1.13854	2.49434	5.43808	4.75395	5.10927	0.947348	0.869447	1.40539	2.33207	0.954926	1.81047	2.38915	2.4606	2.1069	2.93627	3.09327	2.9848	1.94563	3.9079	3.86956
LOC_Os01g43350.1	98.7453	-0.894947	0.336216	36.9217	6.21e-07	2.2977e-05	1.30293	1.2856	1.16106	2.13719	2.81136	1.9742	1.75348	2.12178	1.29076	1.23766	2.15401	2.10048	1.19919	1.24741	1.92147	0.765213	0.964477	0.77037	2.52058	2.06656	2.01907	2.9856	2.84738	2.68004	1.86132	1.88382	1.24513	1.79436	1.70834	1.39795	2.06553	2.21583	1.9346	2.48903	2.29407	1.89577
LOC_Os05g31140.1	13874.5	1.11223	0.538654	36.9048	6.26e-07	2.3109e-05	150.142	143.83	109.868	134.316	151.401	137.592	535.107	438.079	417.366	535.148	633.905	640.159	872.717	355.561	454.857	638.021	385.465	900.755	1108.05	365.431	343.492	224.3	428.389	256.346	565.806	337.067	276.38	452.75	1033.66	452.803	997.894	1020.38	1061.96	442.711	612.923	544.338
LOC_Os12g36735.1	9.1199	-2.25862	1.00059	36.9065	6.25e-07	2.3109e-05	1.20722	1.55369	1.51684	6.43051	8.39747	5.49437	0.238955	0.375304	2.08204	1.25677	0.862915	1.26901	0.604053	2.18219	0.78792	0.238568	0.411524	0.35619	0.564145	0.391053	0.680155	0.281218	0.267726	0.411453	0.28667	0.890888	0.904041	0.845856	0.502912	0.331611	1.24058	1.05423	0.147491	0.974387	1.14375	1.08868
LOC_Os04g34570.1	12.1487	-2.65258	0.808392	36.8966	6.28e-07	2.31e-05	0.112348	0.205688	0.340078	0.137906	0.201443	0.111219	0.62522	0.454605	0.316968	0.185904	0.568073	0.486577	0.280356	0.333494	0.164909	0.0239887	0.0837698	0.120648	0.175499	0.405826	0.255258	0.594431	0.787209	0.587359	0.288762	0.536995	0.36654	0.387487	0.206757	0.340235	0.287787	0.328446	0.305546	0.533515	0.446545	0.726129
LOC_Os07g41750.1	998.315	-0.336876	0.116128	36.8988	6.28e-07	2.31e-05	73.1605	64.0444	72.2761	60.4479	62.5165	73.1143	50.6019	53.7069	64.2521	50.6351	48.2138	51.9905	59.3352	65.7222	56.2287	63.8244	59.4217	75.5191	50.6978	44.0385	41.8773	44.0206	49.5435	43.2237	66.2311	53.9818	60.7865	58.5662	44.4769	47.8573	51.9002	58.4975	50.5043	75.4959	74.9477	72.5289
LOC_Os01g07750.1	342.133	-0.00413684	0.192899	36.891	6.3e-07	2.32e-05	22.6844	20.9769	21.5632	18.7886	14.8987	14.3879	22.1278	22.757	21.4555	16.0389	17.6445	16.2328	21.2814	14.4035	18.8687	25.1166	26.2448	24.0206	18.9442	21.9569	22.9904	21.8873	24.982	21.4383	23.7399	19.181	20.2079	21.5102	18.5966	17.8187	15.0391	16.2835	16.0235	21.9765	22.3915	21.5008
LOC_Os02g30320.1	10761.9	-0.409694	0.437007	36.891	6.3e-07	2.32e-05	262.764	227.404	276.662	457.175	548.372	772.017	925.261	1028.67	347.498	1034.85	964.906	1023.88	470.277	693.464	1002.34	367.233	453.474	633.277	446.837	357.421	421.817	359.057	464.329	411.904	239.466	286.103	280.189	562.396	647.392	590.079	654.132	354.014	686.714	549.948	484.106	469.139
LOC_Os03g11230.2	81.256	0.0132748	0.36548	36.8833	6.32e-07	2.32e-05	4.4148	4.41512	3.39212	0.990317	1.59111	1.31633	4.1513	7.45922	4.57214	4.19723	2.50327	2.5249	2.88011	5.07549	5.63515	8.14701	8.52213	10.4705	2.46763	2.67564	2.59849	3.53399	2.78983	2.44352	4.3979	2.28726	3.00794	2.60416	3.14974	1.7627	3.63587	4.25464	4.99987	7.60543	9.24281	8.66591
LOC_Os03g15390.1	676.044	0.241917	0.15514	36.8809	6.33e-07	2.32e-05	20.4045	21.5091	21.671	11.2298	14.6358	12.3007	10.7927	10.7794	13.3719	12.1439	12.4067	11.6414	15.6285	17.1048	16.0952	13.5702	12.516	16.3202	29.1665	31.9398	34.2793	11.5937	11.5439	12.6525	17.0918	11.2182	13.6601	16.9602	17.7373	16.0915	19.5496	17.1424	19.1096	17.4131	11.1399	12.9128
LOC_Os07g40750.1	97.4486	-0.220748	0.356225	36.8851	6.32e-07	2.32e-05	5.85734	4.46016	4.71412	3.91843	4.77999	4.13209	2.18126	2.56674	3.72312	2.19278	1.74518	1.4717	3.77668	3.87341	2.40075	4.66669	4.21019	5.22033	1.82077	1.80232	1.54851	2.13451	1.18643	1.74177	6.78488	2.64099	4.83479	1.42326	0.941018	1.59815	2.54959	3.13849	2.20238	5.85343	3.60839	3.66439
LOC_Os10g32820.1	3048.51	-0.0858473	0.177012	36.882	6.32e-07	2.32e-05	791.414	692.382	728.728	563.103	624.759	664.179	390.442	449.663	630.671	419.953	364.365	433.269	603.239	523.949	443.17	673.948	637.2	717.416	535.75	450.242	420.725	390.371	325.99	333.117	802.765	464.29	556.909	427.905	380.133	368.012	517.757	609.168	559.985	738.972	751.718	754.034
LOC_Os02g38160.1	702.997	-0.0264837	0.212824	36.8513	6.41e-07	2.35e-05	23.5237	28.8478	28.9329	16.224	19.0639	12.8142	21.0737	19.6055	17.703	19.8377	20.6295	18.594	18.3287	19.4642	24.5007	13.1636	11.8802	13.4856	24.4043	26.8759	26.2597	11.0289	8.118	9.81777	38.5862	26.5045	34.3915	14.6394	13.2793	14.3884	21.7793	22.9165	21.0811	12.8695	15.0751	13.8068
LOC_Os11g07916.1	1809.39	0.365962	0.224382	36.813	6.53e-07	2.39e-05	79.691	69.5854	86.8943	86.7924	77.8198	82.6736	118.249	100.999	85.3275	117.646	126.327	117.622	84.4128	82.2624	103.678	83.9816	88.0976	95.0613	85.7045	66.0517	70.5854	80.9283	110.08	89.7729	63.9969	75.9249	69.2965	77.6957	86.0685	80.0898	88.6446	65.6044	87.7967	64.1776	60.7821	61.2377
LOC_Os12g32986.1	1680.77	-0.859114	0.282135	36.8098	6.54e-07	2.39e-05	38.6379	36.6908	35.4753	24.9406	32.4373	26.05	19.1191	23.412	32.2592	23.2621	22.7293	21.1118	27.2395	31.4628	28.0189	50.9896	48.992	56.8663	23.0929	18.1215	17.0766	18.1035	16.6541	15.2347	56.7288	26.1998	37.7873	21.3216	17.5579	17.1126	28.1683	17.1114	25.0883	57.1103	102.39	71.7666
LOC_Os06g11440.1	130.48	-1.90132	0.501651	36.7972	6.58e-07	2.4e-05	1.63785	1.50766	1.60198	2.54965	2.84796	2.70861	1.28789	2.10179	2.03994	1.07688	1.0961	1.3167	1.12979	1.58297	1.08361	2.02587	1.88154	2.10411	0.41849	0.492115	0.422489	0.80995	0.97559	0.753838	1.15855	1.55213	1.71302	0.912368	0.764303	0.718712	0.807749	0.645359	0.662232	1.19427	6.74649	4.4573
LOC_Os10g39300.1	274.419	3.22927	0.914266	36.7969	6.58e-07	2.4e-05	1.88824	1.97668	5.79593	5.66229	4.28822	2.07124	11.8363	7.98895	16.6274	3.75387	8.41912	4.13938	5.33117	14.0196	17.1689	5.39847	2.27504	11.0095	1.16995	0.841265	1.32583	0.692185	0.457208	0.708771	7.04851	2.98994	6.70523	6.54376	24.9859	7.57539	80.9616	17.0625	100.756	6.77243	1.15262	2.92425
LOC_Os09g16330.1	868.928	1.59636	0.58734	36.7945	6.59e-07	2.4e-05	14.4149	14.8829	20.8585	28.01	25.9643	35.8687	85.9041	102.973	38.364	25.6124	24.9146	42.8549	21.8474	21.7118	32.4418	18.8685	20.2897	23.5163	6.27578	6.76637	6.78233	49.3977	84.7439	65.429	21.0463	38.4741	30.8573	29.0894	44.127	34.7807	52.1027	14.3641	54.5283	6.36635	9.77674	16.6998
LOC_Os01g51880.1	17.2393	0.844467	1.29023	36.7888	6.6e-07	2.4e-05	1.44147	2.29058	0.915643	0	0	0.76429	0.445659	0.465126	0.481226	0.324958	2.20239	0.987806	1.37253	0.785257	0.706028	0.445282	0.252903	0.219395	0.764549	1.6483	0.73387	5.2469	38.3976	21.204	4.54327	13.8766	6.9359	7.61815	10.4007	5.45835	5.92654	4.04484	5.07184	0.875474	1.28785	0.438079
LOC_Os05g45410.1	718.582	2.71643	0.695004	36.7762	6.64e-07	2.41e-05	5.89165	4.62272	7.97204	34.2187	50.5366	27.5091	26.2175	9.69499	19.7307	11.2203	26.8382	10.7766	11.4346	7.31943	7.61463	2.53945	2.43115	2.48281	2.4889	1.71323	1.51538	29.5451	30.2406	42.2284	12.7416	32.7029	16.4226	31.7173	58.8129	51.0331	49.4184	12.2137	55.8376	1.98585	0.82475	2.32877
LOC_Os01g72420.1	266.322	-0.404076	0.273706	36.7602	6.69e-07	2.43e-05	4.73961	4.62784	6.61344	5.40547	5.59481	5.07401	5.76972	4.80799	3.63355	7.92495	5.54844	9.00739	5.56066	5.72946	5.93277	3.00179	3.49616	2.79296	7.43045	7.5379	6.80527	4.46166	3.97359	4.20382	5.55909	5.05486	5.56948	6.74579	5.43867	4.91313	9.3808	7.09482	8.83009	5.24411	6.85454	6.13595
LOC_Os05g47530.1	187.718	-0.753057	0.207233	36.76	6.69e-07	2.43e-05	19.4094	16.1734	19.8593	13.1393	16.4942	16.7479	14.8105	16.65	16.9011	13.2404	11.7486	17.181	15.9441	17.9976	17.4776	11.4404	13.2359	17.4965	12.5405	13.0169	10.8102	13.0736	16.0928	13.8214	16.4954	16.9727	13.2858	18.0469	14.5378	15.1665	18.0541	15.6407	16.0515	19.8031	23.8324	24.1275
LOC_Os05g40630.1	69.3651	-3.12291	0.896404	36.7552	6.71e-07	2.43e-05	0.583632	0.36697	0.981609	0.926816	1.38916	3.3829	11.3679	2.80984	1.99318	8.37079	12.8997	14.6011	6.43544	2.58636	2.68431	0.5546	0.23395	0.606923	0.365602	0.394508	0.177021	4.40066	9.90194	10.7139	2.48708	6.83489	3.07438	6.30439	3.81436	3.69714	3.06947	1.71021	3.56606	2.32522	3.65511	2.6098
LOC_Os04g44670.1	34.4904	-2.43681	0.687229	36.7496	6.72e-07	2.43e-05	0.516573	0.210174	0.374237	0.281879	0.35292	0.909302	1.69574	1.1615	0.62086	0.759859	1.161	1.52988	1.27327	1.85872	1.43225	0.539367	0.428038	0.567165	0.388547	0.829368	0.376744	1.15716	2.8296	2.45811	0.41316	0.975671	1.01674	0.791873	0.739481	0.62583	1.27434	0.699195	0.624435	1.4018	2.12932	1.20253
LOC_Os06g30420.1	54.1908	-0.535946	0.454348	36.7505	6.72e-07	2.43e-05	2.68434	2.29506	2.39283	2.21146	2.75105	2.48654	1.1618	0.856721	1.49329	1.56672	1.35018	1.11558	2.36918	2.18102	2.23137	2.04674	2.64055	2.23224	1.41286	0.695133	0.728689	0.290975	0.613853	0.776212	3.38389	1.38003	2.09913	1.37568	0.283339	0.839275	1.11739	1.60337	1.3817	2.81977	1.49912	1.87856
LOC_Os03g62780.2	43.9795	-0.41629	0.808633	36.7227	6.81e-07	2.46e-05	2.48208	4.30599	1.49968	0	0.132501	0.113339	0.372226	0.101619	0.556595	0	0	0	0.770316	0.42011	0.682299	0.648427	1.18541	0.480146	1.91273	5.40649	6.42246	0.839598	0.714789	1.38385	1.31276	1.21009	1.80016	2.58894	1.45656	0.821298	2.53665	1.47761	1.02533	2.37247	2.32555	3.84543
LOC_Os01g09310.1	182.425	0.00769165	0.320552	36.7195	6.82e-07	2.46e-05	3.99464	3.80937	3.57888	1.61712	1.80465	1.42104	1.35385	1.14379	1.42708	1.62341	1.9417	1.69914	2.19344	2.17251	2.0346	2.17178	2.9694	2.4952	10.7135	13.502	12.36	1.25484	1.9478	1.99055	3.31872	1.29848	1.97699	3.40649	2.58061	2.2955	2.28879	2.63002	3.00386	4.38155	2.13312	3.11945
LOC_Os01g54940.1	495.297	-0.0282513	0.173872	36.7125	6.84e-07	2.46e-05	41.9475	37.2101	41.8993	17.2696	16.7621	12.3297	31.5697	32.5431	37.2782	25.4028	28.1023	26.5226	29.6679	28.9707	29.4412	28.4316	29.607	33.0723	18.751	21.3956	21.3761	4.65002	4.18921	3.72571	15.6089	9.80337	12.5265	9.85742	9.46253	8.24819	12.5848	10.458	15.6554	14.0385	13.662	13.3212
LOC_Os03g29864.1	290.408	-0.646986	0.335027	36.7109	6.84e-07	2.46e-05	6.73712	6.95565	6.96492	3.08214	3.68502	2.66824	2.04502	3.30757	4.18959	2.81726	2.30174	2.09881	3.02372	4.33227	4.76008	7.70894	7.41556	5.80138	1.72713	2.36806	1.55703	1.46329	1.13295	1.25009	4.52662	2.58631	3.9989	1.29889	1.35465	1.39401	2.56871	2.48755	2.26428	4.65308	8.50722	6.91813
LOC_Os08g05510.1	637.314	1.09658	0.262057	36.6619	7e-07	2.52e-05	31.4748	40.4182	34.8891	23.303	20.7389	22.6249	20.5625	23.2177	29.6252	29.8962	33.1388	31.8266	29.6468	26.582	33.0509	59.7352	61.219	50.5879	31.9635	25.2622	28.2659	21.0855	30.3041	20.8181	40.5086	26.9814	28.0616	22.1589	24.5905	24.2786	35.2019	23.0757	32.4417	33.1344	29.2853	20.1723
LOC_Os03g53930.1	1180.56	-0.961935	0.409291	36.6555	7.02e-07	2.52e-05	34.8783	31.684	37.4672	81.9118	98.3402	99.6902	80.5117	66.9531	37.1429	67.4043	78.8335	82.5974	30.7215	48.6292	63.4952	21.8028	20.4994	22.9429	48.1238	49.9634	49.9693	97.834	101.358	95.4058	20.5852	44.5845	28.8299	68.1895	73.3453	71.7937	66.7425	38.2265	63.1356	47.4002	53.7503	48.4388
LOC_Os07g46350.1	1094.06	-1.57229	0.465146	36.6549	7.02e-07	2.52e-05	28.1974	22.4241	23.8678	69.564	72.6671	111.209	56.3193	30.857	56.4238	21.9002	23.3855	26.3289	35.8906	19.2454	18.7326	13.0075	10.0849	19.7342	27.5601	29.1263	23.4221	26.839	25.2792	17.9213	27.0059	41.6731	47.7736	31.8946	13.1999	24.8811	15.4622	24.0193	11.7955	24.9239	32.4042	29.995
LOC_Os06g18930.1	54.1618	-1.31993	0.414453	36.6522	7.03e-07	2.52e-05	0.807137	0.608444	0.611293	0.349084	0.479338	0.389097	0.54456	0.555268	0.721835	0.422004	0.308003	0.374759	0.769271	1.57975	1.52456	0.623069	0.446779	0.691578	3.16428	2.72817	3.27789	0.923838	0.940792	0.484908	1.32714	0.655644	0.942229	1.50599	1.17267	0.522073	1.49395	1.44402	1.18327	1.85008	1.67044	1.22036
LOC_Os09g29239.2	733.903	-1.39732	0.433654	36.6474	7.05e-07	2.52e-05	21.5721	18.2877	22.7181	12.7284	11.7705	7.42357	30.348	34.9101	28.0505	50.4475	37.3159	53.756	30.8704	53.7768	61.4146	14.1509	9.32023	22.1011	26.3722	24.5078	23.2313	9.61874	10.1217	9.70997	22.0978	19.4985	25.5098	24.7649	14.0932	14.8013	49.1444	16.276	40.5529	26.3858	33.989	25.4694
LOC_Os02g52780.1	1090.57	-0.97736	0.553562	36.6394	7.07e-07	2.53e-05	8.16612	4.27508	14.4975	22.9283	25.2446	23.3279	83.6938	47.3221	25.4979	62.6025	55.5588	74.9297	34.2762	31.4442	32.99	7.06176	9.01638	13.4559	18.5967	18.0164	6.85897	37.3965	44.1985	43.4462	29.3556	41.3281	33.7555	26.3489	23.9718	21.3657	42.6622	34.1225	38.1291	12.9669	30.0306	23.587
LOC_Os03g02750.1	21.7741	-1.77984	1.10154	36.6319	7.1e-07	2.54e-05	0.11938	0.0832239	0.277732	0.545514	0.304968	0.903753	1.83429	1.12407	0.821387	0.60527	0.929379	0.582703	2.20418	0.515262	0.389402	0.423541	0.138168	0.648032	0.476244	0.766117	0.401698	0.0999648	0.0959189	0.217519	0.061188	0.0421375	0.0370032	0.0997761	0.0243776	0.240655	0	0.310031	0.0865095	0.179921	0.231883	0.124055
LOC_Os06g01950.1	746.722	-1.5175	0.307844	36.6103	7.17e-07	2.56e-05	49.6586	42.561	43.5629	7.16899	11.1864	10.7608	9.56762	13.487	22.6164	8.37232	10.9698	8.18711	32.0153	31.2654	25.6301	10.6695	12.9639	10.9928	90.2533	90.2791	101.906	14.991	9.4498	11.9329	51.7451	27.4991	40.811	29.5513	19.8582	20.2926	25.1471	29.8016	27.182	29.327	32.1442	31.1254
LOC_Os08g38086.3	1147.97	-0.674946	0.230705	36.6092	7.17e-07	2.56e-05	29.1072	26.5423	25.7944	22.0867	25.7136	25.2211	23.4287	23.4983	35.4039	17.0318	14.3024	13.6905	20.1453	30.3173	24.6722	27.6404	23.4298	27.3371	16.8669	21.9072	16.1157	15.175	13.7211	14.0094	54.9372	30.8226	42.6274	19.1589	12.4404	13.5418	22.5752	21.3486	24.1172	33.7018	42.1435	38.6744
LOC_Os10g03220.1	34.5998	0.404936	0.615479	36.6107	7.17e-07	2.56e-05	4.92561	3.96411	3.83016	1.57719	1.83296	1.86126	2.47574	1.73256	2.24156	2.72187	2.71728	1.2183	4.10723	4.43407	4.28451	1.84286	2.36865	2.75649	0.475654	0.395954	0.230434	0.555071	0.664562	0.410482	0.613404	0.975283	1.2821	0.515244	0.897911	0.94227	0.624607	0.623056	0.198799	0.371503	0	0.203667
LOC_Os06g08041.1	744.463	-0.891179	0.585621	36.6039	7.19e-07	2.56e-05	3.26205	4.60995	5.76869	1.35854	1.61922	1.50651	1.62626	1.02565	3.34105	1.01367	2.41239	0.983064	2.11985	5.19308	3.4557	2.15328	2.94182	0.654158	58.0145	31.544	32.5172	102.7	124.622	122.478	47.7068	71.4132	59.349	75.4315	89.6734	76.1673	60.7068	44.5947	68.4359	46.3142	68.9505	60.166
LOC_Os06g23160.1	824.87	0.791172	0.144102	36.6	7.2e-07	2.56e-05	41.1852	36.9086	38.867	22.1111	24.8744	21.8454	22.6275	22.5287	29.9623	22.6814	20.8684	22.8337	26.5526	27.2557	22.3708	40.3257	34.8195	35.6567	27.9761	27.4007	26.5523	15.2589	17.7768	15.2526	34.6936	22.6803	25.7745	21.8986	20.291	17.3226	26.1688	27.429	26.3348	27.5906	18.7912	21.9803
LOC_Os11g06150.1	443.183	1.85397	0.536342	36.5884	7.24e-07	2.57e-05	1.14717	0.731414	1.76937	27.5403	33.0446	58.0149	78.4681	71.5619	43.2827	25.3462	22.3977	40.6591	9.59918	10.0774	11.7628	2.87761	2.84267	7.58871	1.19685	0.962605	0.604919	55.8832	58.991	46.0857	24.8072	46.0442	39.8715	10.6457	8.10705	8.4324	10.1954	7.88717	10.9294	0.993277	1.21719	1.11417
LOC_Os08g05910.1	1946.76	-1.41803	0.352258	36.5846	7.25e-07	2.58e-05	51.4925	41.5001	53.8411	38.3755	43.8827	43.731	44.0674	29.7439	26.4868	55.7784	55.9703	68.8227	87.1327	93.7334	107.713	8.53789	9.12969	22.4747	79.9928	59.5729	56.4766	35.9798	35.2282	31.3454	34.2012	25.1464	31.1592	35.0252	42.0705	29.3436	54.1291	92.9417	73.5444	33.5596	22.172	25.613
LOC_Os12g32580.1	289.728	-1.36344	0.327095	36.5754	7.29e-07	2.58e-05	30.6532	31.6923	31.0584	20.384	20.4916	22.1862	26.9892	22.4879	30.3022	22.0635	28.6928	26.7096	29.0331	24.6847	21.487	23.3496	20.4804	23.5799	14.6192	11.6282	11.2893	16.6995	17.0996	17.4332	18.6969	17.5341	18.2075	15.7575	17.1082	16.2862	16.3541	12.1877	15.5978	17.1977	48.4164	34.4647
LOC_Os05g38140.1	801.839	-0.789244	0.271197	36.5562	7.35e-07	2.6042e-05	34.7992	30.4696	42.9069	42.6064	52.2145	41.5109	34.3919	39.0021	33.6193	29.3968	32.4056	32.567	28.2109	44.9807	44.0205	26.0816	21.4369	32.3813	45.7903	63.2791	54.3708	45.2667	27.5418	38.3042	37.9753	43.2327	39.6527	27.7621	23.5629	25.566	52.6423	38.7931	47.0751	58.0868	54.7771	49.9553
LOC_Os10g42860.1	184.199	-0.561471	0.284302	36.5522	7.36e-07	2.61e-05	18.0192	18.4584	19.8084	16.762	14.8352	15.1973	18.7179	19.5447	26.8431	19.9547	15.1432	19.0772	17.7218	17.7146	20.3442	19.964	21.6867	23.9044	18.0415	23.9774	28.4015	5.88657	7.75112	6.73761	12.0975	14.6776	17.9954	13.7278	8.26484	10.9277	10.839	12.3798	12.509	20.0171	24.1257	17.2495
LOC_Os12g08140.1	81.3383	0.166739	0.295138	36.5396	7.41e-07	2.62e-05	1.40986	1.48399	1.30221	1.12556	1.64922	1.31216	1.06252	0.933211	1.08435	1.28977	1.01254	0.890499	1.02265	1.16044	1.24174	1.32248	1.36168	1.51144	0.417858	0.432555	0.199843	1.08197	1.11518	0.790579	0.935726	0.759484	0.934898	1.04207	0.51467	0.847455	0.671172	0.68693	0.522097	0.670296	0.586907	0.802267
LOC_Os08g24946.1	1072.03	0.557187	0.111798	36.5084	7.51e-07	2.65e-05	18.5184	18.3738	17.9974	17.0293	19.0441	17.5299	12.2478	12.0389	13.9902	15.0501	13.942	14.4223	14.0992	12.798	13.9964	16.2809	18.8774	20.0722	15.9523	14.2966	13.4446	12.7302	14.3764	13.9558	17.9894	12.4197	13.5569	12.5429	14.9903	11.8821	13.6597	13.8063	12.0668	12.7632	11.8778	12.0939
LOC_Os07g04180.1	1480.76	-1.53422	0.373378	36.5043	7.53e-07	2.66e-05	55.6736	65.9951	59.3887	22.6407	28.5887	24.8376	26.4234	11.619	22.5058	32.5149	33.6424	29.9376	38.7977	58.5579	46.9326	22.2426	12.8472	23.8816	65.7616	114.958	119.956	25.0197	23.1412	19.4113	53.4362	34.2835	51.9719	32.4936	21.0684	28.5258	28.3111	32.7196	21.8593	38.575	32.8817	27.2472
LOC_Os05g46370.1	9.40317	6.09338	1.97616	36.4864	7.59e-07	2.67e-05	0.0337228	0	0.125711	0.0663622	0	0.0668854	0.318245	0.121523	0.0317654	0.312677	0.213337	0.134916	0.187154	0	0	0.0288631	0.0671519	0.232145	0.63244	0.58498	0.681217	0.885439	1.53434	1.14333	0.868512	0.251268	1.25952	0.126919	0.082826	0.12268	0.153692	0.789044	0.256941	0.0305092	0	0
LOC_Os06g33080.1	55.5523	-5.11851	1.24756	36.4867	7.59e-07	2.67e-05	1.20302	0.396514	0.158737	9.29607	19.6073	6.83599	1.88501	1.88551	1.18276	6.10203	9.39856	13.6619	0.551755	1.77064	4.07462	0	0	0.196586	0.877113	0.717094	0.41585	8.76111	1.04374	4.68287	0.542677	0.455028	0.42659	0.781472	1.53478	1.63162	1.13049	0.666426	0.562733	1.32269	0.556468	0.501803
LOC_Os01g38100.1	195.644	-1.75541	0.361654	36.4711	7.64e-07	2.69e-05	11.4774	11.9049	10.5203	3.84791	4.76256	4.53931	3.90158	3.30567	4.6722	5.06456	6.08395	4.85604	7.92625	7.86574	6.84691	4.23969	4.92157	5.69153	2.5996	3.83239	3.39665	1.30789	1.29215	1.22577	2.28382	1.85079	2.17255	1.1782	0.900833	0.894548	1.44481	1.35476	1.0044	1.50295	4.54638	2.35092
LOC_Os01g09620.1	2241.6	0.273338	0.399524	36.4579	7.69e-07	2.7e-05	37.3445	29.6339	41.4255	13.2911	15.873	12.0019	7.88394	7.73207	10.5334	23.8975	32.4233	21.6651	21.4367	21.535	21.7743	91.5585	98.7365	113.72	54.9143	37.3071	52.5594	69.0423	91.2901	81.7117	81.0334	16.1501	43.7598	81.3273	103.566	52.1477	56.4661	56.0186	57.5499	197.984	226.588	239.192
LOC_Os04g42470.7	49.006	0.292087	1.32617	36.4488	7.72e-07	2.71e-05	1.23438	0.235187	1.5571	0.0319563	0.0236606	0.0186436	0.0494227	1.81598	1.66657	0.0448591	0.116055	0.0554886	0.0512427	0.0299434	0.0135263	0.0820143	0.0944717	0.177269	2.01343	0.55245	2.40378	0.881389	1.36191	0.452561	2.86005	1.22106	1.88709	1.37506	2.06931	0.760769	1.97754	1.84559	0.629413	2.3421	6.47396	3.81369
LOC_Os08g28680.1	1165.02	0.359582	0.133077	36.4276	7.8e-07	2.74e-05	63.6706	64.3808	57.6756	59.4714	58.9916	60.3282	59.3128	68.4312	69.4737	52.5421	45.0126	55.225	47.7887	42.1885	48.9125	82.7653	83.6314	86.5427	44.6794	47.0938	45.6959	57.4922	64.6854	59.1105	64.932	53.3155	58.6318	40.169	40.6462	34.7515	43.3501	46.6357	43.9358	56.5716	69.0825	64.8422
LOC_Os01g01570.1	223.9	-0.342587	0.234331	36.419	7.83e-07	2.74e-05	17.1683	17.4245	17.9832	14.7891	15.4595	16.2036	6.3249	8.41249	9.30774	10.4946	8.58061	8.28543	10.2803	9.35846	9.79552	13.6912	13.9794	15.3883	1.30683	1.95051	1.67032	1.03485	0.744281	0.93728	1.93543	1.57543	1.2762	1.03729	0.97977	0.898285	1.33127	0.639221	1.30308	2.01212	2.02528	2.00858
LOC_Os03g09850.1	47.0943	-1.00659	0.676308	36.4087	7.87e-07	2.75e-05	1.35689	0.231134	0.911439	1.20998	1.52131	2.5956	0.622165	0.568153	0.831753	0.793968	0.638582	0.546911	0.875365	0.511004	0.401429	0.269862	0.345402	0.488455	3.45151	7.63162	7.04306	1.5284	0.641093	1.22654	1.72158	0.671222	1.38392	2.21665	1.27834	1.377	2.26439	1.26111	1.27056	1.76987	2.30817	1.85733
LOC_Os05g38640.1	3099.44	-0.0697075	0.1465	36.3945	7.92e-07	2.77e-05	244.148	228.935	242.085	69.8768	91.0315	68.0734	149.785	157.197	178.891	154.145	157.136	160.252	182.066	248.856	245.851	189.378	175.084	179.183	342.021	272.583	312.97	73.1981	74.4284	66.5565	221.181	143.842	181.825	150.516	152.077	120.854	193.668	202.282	185.685	183.653	149.757	160.705
LOC_Os03g21999.1	209.874	-1.32586	0.314458	36.3899	7.94e-07	2.7733e-05	4.44629	3.38587	3.68922	2.44887	2.19739	2.30826	1.6065	1.60723	2.63672	1.58103	1.26501	1.89798	4.05742	2.80539	2.31219	2.7597	2.1118	2.53996	16.963	13.4289	12.7074	16.969	18.1244	18.3638	22.502	20.7856	17.9815	17.5329	13.2276	12.2626	13.1001	17.7132	10.7655	22.1879	32.1148	30.3184
LOC_Os01g42780.1	68.1294	-5.18444	1.05008	36.3706	8.01e-07	2.8e-05	0.538468	0.477022	0.309066	0	0.255753	0	0	0	0	0	0.0524717	0	1.61086	0.626309	0.486396	0.0355541	0.0826475	0.0714411	13.0415	12.9413	11.634	2.64258	2.73276	1.61383	5.47695	0.530609	1.62812	1.29957	1.52795	1.7102	2.64569	6.26284	4.19603	7.98394	14.7607	9.98394
LOC_Os11g11490.1	778.175	-0.385449	0.323107	36.3632	8.03e-07	2.8e-05	5.14907	4.50052	4.65915	20.4239	31.1474	24.7568	8.79967	9.60666	6.77773	8.73518	11.9061	9.20882	6.75728	6.26044	6.77571	4.21207	3.6399	5.29787	9.11322	5.82569	7.01304	17.6262	24.952	21.7829	4.44077	6.08894	4.19359	8.80127	9.42841	9.03274	7.79448	5.66121	9.58599	6.15738	8.40019	5.52403
LOC_Os11g12530.1	535.649	-1.15817	0.241115	36.36	8.05e-07	2.8e-05	10.3806	8.61878	11.0977	4.67571	6.49209	5.75481	3.37223	5.39129	4.70854	4.68682	4.077	5.26586	9.56774	5.57613	6.32614	5.43254	5.36004	6.79931	17.4781	16.2219	17.5757	5.52614	5.26343	5.54009	9.07556	6.19915	6.76808	7.4243	6.53625	4.45612	8.02533	8.70509	7.03868	16.4015	12.4883	15.0589
LOC_Os01g43750.1	108.146	1.65531	0.711792	36.3523	8.08e-07	2.81e-05	5.38818	7.79184	10.1607	11.1178	7.72208	2.63136	1.5531	1.54667	2.47013	1.53067	3.00284	2.20737	0.693272	2.60778	2.81253	4.30091	2.24408	2.57886	1.14115	2.41936	2.11389	2.55315	1.32971	2.06157	6.8168	3.76146	5.30504	2.27287	2.78298	2.99232	4.05639	4.52899	5.76506	4.41958	1.02664	1.65119
LOC_Os03g56420.1	2025.37	0.727214	0.228246	36.3083	8.24e-07	2.87e-05	56.6248	56.1954	49.9337	31.0174	35.6173	33.0519	35.9218	29.7375	28.4549	44.174	48.5457	43.7844	56.3928	35.1303	35.4801	44.1895	44.1978	43.0564	81.2644	62.5853	61.4628	58.1824	83.6718	80.7187	74.4645	62.5524	58.7924	62.6106	69.8674	67.6898	68.3161	79.2505	70.0583	47.3735	42.8675	47.6406
LOC_Os02g43940.1	136.828	-1.91351	0.626718	36.2996	8.27e-07	2.87e-05	3.59696	3.8074	4.80796	4.68985	5.54973	7.42604	0.790412	0.469049	1.6217	1.05946	2.17655	1.44022	1.46518	2.15814	1.29062	0.68574	0.876865	0.89575	13.2486	30.5585	33.1899	10.1129	5.38766	9.41951	1.07288	1.15132	1.15901	10.2314	3.53747	4.85207	2.91688	6.27615	2.30699	9.11366	6.40015	6.45694
LOC_Os07g30620.1	204.501	-1.18131	0.377875	36.2809	8.35e-07	2.9e-05	7.80361	6.74865	7.11707	9.9542	10.2231	10.6759	8.04609	4.15218	8.28877	3.84352	6.89345	5.1164	7.33584	7.76346	5.04883	3.94453	4.10796	3.9385	8.21062	12.7085	11.0404	7.55089	8.38582	5.78585	3.05457	4.69974	3.64162	8.94917	5.52423	7.02892	5.06916	6.27455	4.17615	7.07994	6.18751	7.95796
LOC_Os07g01660.1	604.602	-1.82007	0.464137	36.2771	8.36e-07	2.9e-05	11.8189	8.84623	10.9855	68.638	70.5535	80.1691	22.7661	15.0756	26.1345	19.3283	31.3981	32.3239	11.5313	17.9675	19.9615	3.38466	4.58834	5.89296	12.507	11.2304	13.3576	50.09	52.2326	53.4698	13.2606	27.4546	20.17	45.4925	22.454	37.333	28.6185	11.1897	24.3711	17.233	24.1909	21.4984
LOC_Os10g33140.1	696.389	1.51177	0.416727	36.2763	8.36e-07	2.9e-05	14.1931	14.1376	18.2182	60.5591	82.0598	52.5068	27.7815	28.7294	27.5052	18.5481	30.4127	22.2673	17.9482	23.8198	24.7149	20.4022	13.8128	29.7892	5.13254	2.32892	2.84798	30.4511	26.5283	32.0238	12.7892	25.274	19.5156	20.7964	13.8841	21.1836	14.4003	10.874	11.0944	4.87783	2.82514	4.5321
LOC_Os05g16430.1	127.775	-0.553108	0.691533	36.2649	8.41e-07	2.91e-05	0.294935	0.349531	0.439126	0.365781	0.502256	0.155312	1.14123	3.27934	1.62332	1.24826	0.496432	1.02078	0.304941	1.27297	1.59698	1.18858	0.702168	0.589803	3.90824	4.71282	4.06887	5.01798	5.9334	6.62677	5.48191	3.22691	3.6382	2.07059	2.5294	2.18786	2.90664	6.05089	2.6074	7.76987	2.12534	3.92292
LOC_Os06g11980.1	191.086	-1.06824	0.514933	36.2128	8.61e-07	2.98e-05	6.89366	5.00624	11.0628	8.69999	8.51486	9.2107	32.4723	25.0574	13.8675	31.8379	16.2116	36.1613	27.9089	21.6299	24.8343	9.61678	16.6986	14.9755	6.97076	10.4744	6.51472	10.0209	12.3246	8.24184	11.5669	10.5693	11.0304	10.665	4.02859	7.77719	14.8468	16.1523	18.6292	11.186	23.7414	22.0615
LOC_Os03g16110.2	2949.45	0.654289	0.197584	36.1947	8.68e-07	3e-05	101.31	100.63	99.1016	68.7882	77.3605	67.8871	114.549	131.681	130.08	94.2853	93.2667	93.7938	77.9517	123.235	122.759	143.492	135.895	151.397	96.6847	100.081	110.241	58.6726	75.2576	68.2041	118.814	87.272	88.4783	80.3418	90.3768	75.2727	111.688	75.2253	110.455	85.2356	84.6321	83.6102
LOC_Os07g19444.1	1255.49	-0.396644	0.290446	36.173	8.77e-07	3.02e-05	36.1697	30.0073	31.5621	70.9317	81.7136	72.4145	54.791	52.6495	36.0446	45.8821	49.4543	50.7852	45.861	32.9173	35.3944	18.0335	19.3321	30.0663	22.6901	21.9896	19.9889	72.6475	68.5388	72.7757	14.0332	23.4063	18.8757	29.524	31.3672	33.8163	26.3304	20.0154	23.3147	17.8513	18.5555	17.4898
LOC_Os09g14400.1	19.7973	-1.13448	0.657898	36.1736	8.77e-07	3.02e-05	16.805	11.4087	9.85276	4.13017	5.86711	6.52774	3.23019	4.16816	5.5529	7.2716	7.56775	8.20837	8.49501	5.86697	10.9722	4.17645	6.05941	8.25344	0.877886	0.405556	0.843907	2.90711	1.69394	3.45746	2.05088	1.65495	3.26996	0.787869	0.78784	1.82079	1.45475	0.614866	1.1488	1.13278	1.99779	1.69644
LOC_Os01g04590.1	187.18	-2.19269	0.718643	36.1662	8.8e-07	3.03e-05	2.52918	1.95513	3.33798	3.03006	4.12095	7.88454	20.3012	8.91926	6.38693	12.6341	14.2396	22.0163	12.75	3.48772	4.41689	2.83628	2.17246	1.34127	2.87963	2.4009	1.10064	6.73193	14.524	13.4806	6.26487	7.96769	4.58492	6.34747	8.36941	3.87284	5.41263	9.25967	5.00013	6.72487	10.811	10.4182
LOC_Os05g35260.1	1475.52	-0.911866	0.254292	36.1626	8.81e-07	3.03e-05	103.497	100.558	102.753	46.7718	54.8872	52.5464	32.8311	42.4982	28.2768	46.2313	54.5198	52.2365	70.3827	49.1107	58.2039	38.2558	39.4567	48.2921	60.5857	58.6873	62.1563	36.3501	38.5745	42.552	32.8621	21.5064	23.7189	20.4687	18.1594	20.815	30.1552	34.8885	23.7388	28.6503	44.3904	44.9524
LOC_Os04g43390.1	664.895	-1.08125	0.669219	36.1365	8.92e-07	3.07e-05	2.17286	2.45758	3.18457	5.68932	4.13803	8.71445	52.5876	22.2134	33.6954	90.8858	61.0831	66.0144	36.6233	23.9745	34.7651	3.51198	1.73698	2.7778	27.1289	8.64665	7.66308	2.57497	11.8991	2.54892	27.5822	29.1493	27.5415	32.9817	47.7083	31.7636	43.8077	23.6615	41.8589	7.31083	6.32457	6.03606
LOC_Os12g41720.1	153.819	-0.332378	0.347613	36.129	8.95e-07	3.0737e-05	4.82923	3.4614	3.7605	1.88722	3.25879	2.36128	5.36203	6.10745	5.23341	4.1181	5.52365	4.41071	5.76356	4.21399	4.17547	4.30212	4.01713	5.71987	13.164	7.49056	7.88419	3.37292	4.12984	2.96804	5.75736	2.78075	4.01425	6.22419	6.29539	5.29391	4.71045	9.18998	5.04007	7.03218	8.06543	8.61485
LOC_Os04g31120.4	482.227	1.97882	0.517344	36.126	8.96e-07	3.08e-05	2.21079	2.24485	2.32229	1.03241	1.78543	1.38534	6.5349	2.95636	4.00404	10.1352	9.36617	9.09148	5.90026	3.60522	4.09101	5.0784	3.75984	10.1905	17.5718	9.53175	8.99807	5.40406	13.8898	7.18186	26.8631	17.2859	12.7011	16.4044	31.7704	24.7301	17.2643	15.1986	21.7717	8.4863	4.77187	5.91908
LOC_Os04g31030.1	1337.94	0.738482	0.299473	36.1239	8.97e-07	3.08e-05	24.6782	20.4362	28.3729	96.7378	127.187	70.7135	43.242	38.237	37.5512	30.7229	43.0791	33.1759	24.206	20.8901	25.9163	31.0997	26.7027	34.1742	12.5073	8.17646	9.66486	65.5005	78.5498	79.6676	32.2329	50.2892	40.7303	41.5992	45.025	52.8817	31.7364	34.0841	35.5293	29.5653	21.8526	27.9622
LOC_Os06g37180.1	5911.11	0.373596	0.121413	36.1039	9.05e-07	3.1e-05	157.13	128.874	143.19	153.306	161.128	165.077	205.795	190.824	196.898	159.198	151.103	161.067	167.441	176.409	187.228	143.923	135.495	180.325	155.085	133.209	133.202	144.729	191.411	154.276	191.147	182.56	183.551	159.12	158.912	156.319	182.169	177.515	177.57	125.72	111.939	123.325
LOC_Os04g33980.1	25.9255	-2.1041	0.551516	36.0838	9.14e-07	3.12e-05	0.471031	0.531931	0.508409	0.184424	0.307938	0.520759	0.209003	0.27024	0.371119	0.149504	0.0951277	0.0752344	0.396521	0.243954	0.239685	0.208476	0.24292	0.177584	0.862672	1.37829	0.988972	0.435281	0.345051	0.411857	0.42475	0.259262	0.542955	0.66135	0.784733	0.70632	0.556989	0.403648	0.327648	0.937039	1.81646	1.22496
LOC_Os05g04490.1	507.093	-3.44301	0.680337	36.0843	9.14e-07	3.12e-05	5.69622	2.35968	2.25501	22.1931	33.4798	16.0483	6.9091	5.10717	5.26072	17.6599	20.1929	22.8652	10.8822	12.9681	17.4062	0.668232	0.367915	1.30744	24.9073	7.58708	6.95569	97.5084	45.5593	62.9181	20.3169	25.2378	15.7224	20.9926	38.1424	29.5082	28.1512	19.8672	30.2637	6.78637	20.6446	19.6448
LOC_Os01g59670.1	282.675	0.150596	0.223018	36.0697	9.2e-07	3.14e-05	3.52779	2.87995	2.59398	3.14042	3.74773	4.01949	4.10118	3.58778	4.00346	2.13289	1.96221	2.02363	2.23244	2.43734	2.69628	1.79083	2.11122	2.08	3.05732	3.19399	2.76886	6.75662	6.3871	6.71231	3.64091	4.19855	4.69456	3.30845	2.91982	3.03515	3.79752	3.23148	2.55435	2.90779	1.99017	2.20585
LOC_Os08g25870.1	13.5093	3.43825	1.68194	36.071	9.19e-07	3.14e-05	0.892794	0.297396	0.41632	0.360233	0.542756	0.564628	0	0	0	0.107584	0.154206	0	0.0450869	0	0	0.24376	0.242866	0.24492	1.31148	3.20871	2.54198	0.493003	0.354275	0.405337	1.55064	0.173232	0.493609	1.17134	0.798288	1.42893	0.277692	0.514596	0.221005	0.771181	0.344312	0.507154
LOC_Os08g42010.1	677.814	0.0410231	0.199838	36.0527	9.27e-07	3.16e-05	16.1511	12.721	13.7896	10.8505	11.687	11.051	14.9979	12.1558	13.8044	14.1762	12.9419	13.1119	18.17	12.4771	11.2051	11.4863	11.8752	14.292	28.0581	23.9369	22.7152	15.011	18.227	14.5325	15.8391	11.7818	14.7391	20.6417	17.7212	17.4412	19.5638	16.3831	18.4079	18.3334	16.7835	12.901
LOC_Os08g13640.1	83.063	-0.521545	0.482473	36.0473	9.29e-07	3.16e-05	2.70965	1.58305	2.3842	3.04464	3.39028	3.74207	11.1165	11.7142	4.44094	10.7191	6.81084	8.14982	2.55144	4.05404	5.81311	3.68252	3.33653	3.15529	4.02376	4.22459	2.89685	2.4898	2.58651	2.24427	5.99814	3.40701	3.52253	3.59869	4.0439	2.4094	5.53576	3.10326	3.3524	5.6607	4.97655	3.49286
LOC_Os05g46800.1	17.1473	-3.22926	1.7348	36.0363	9.34e-07	3.18e-05	0	0	0.0566599	0.180654	0.251139	0.242513	0.367672	0.220446	0	0.483173	3.46662	0.649033	0.135088	0.131064	0.296627	0	0	0.0525703	1.45604	1.17104	1.1124	1.91651	3.25332	3.40743	0.630618	1.62976	0.855977	1.82772	1.72006	1.8471	1.87203	0.953536	1.98483	1.48223	1.2228	1.57269
LOC_Os03g37840.1	633.977	0.554866	0.398827	36.03	9.37e-07	3.18e-05	10.9752	10.6658	12.9406	13.6659	19.4237	8.72061	8.27785	6.1173	6.52186	7.19601	9.47544	7.90523	6.61941	8.4784	9.80127	8.7436	10.1338	9.07111	19.693	33.8571	26.2343	8.46607	5.54652	6.94556	12.322	6.6569	7.86954	11.816	14.8671	14.0073	21.2234	14.5132	17.6016	21.7497	10.4352	9.75781
LOC_Os11g05990.1	3863.74	0.928505	0.299836	36.0112	9.45e-07	3.21e-05	68.0273	72.0686	78.444	76.1945	70.5911	76.467	73.0155	62.323	81.3995	88.6579	92.5072	95.0875	70.3656	73.7833	70.2067	106.621	100.228	142.859	111.611	99.7127	122.127	43.8686	79.4176	65.2829	51.9188	47.6367	44.2678	81.4983	110.374	71.8028	120.023	51.1587	108.401	84.0637	77.677	79.1135
LOC_Os05g23720.1	3652.78	0.0701346	0.0938298	36.007	9.47e-07	3.2114e-05	135.669	132.897	130.939	120.343	133.486	142.865	111.036	116.872	142.939	100.861	84.8948	96.7199	102.193	97.7828	88.9463	127.936	124.696	140.036	90.0771	80.2184	76.4525	86.8049	90.8011	88.6381	162.622	114.846	140.313	87.4151	73.3917	69.3858	89.2181	85.0871	82.4824	114.599	110.558	110.329
LOC_Os04g57340.1	2498.66	-0.759631	0.273819	35.9785	9.59e-07	3.25e-05	387.011	313.29	354.097	240.981	330.21	319.497	358.354	437.254	287.591	394.836	360.131	414.887	362.832	437.984	479.876	242.695	258.657	333.06	512.512	374.282	425.968	285.26	263.979	249.853	308.273	227.192	248.456	265.864	305.276	280.561	433.46	327.037	436.253	294.863	552.498	425.867
LOC_Os11g02440.1	214.872	-1.50543	0.645155	35.9788	9.59e-07	3.25e-05	5.02277	3.48445	5.04254	39.7785	45.6936	66.9649	66.0021	26.2952	96.6707	23.8036	31.5488	29.7348	20.9507	22.3445	26.2468	0.92709	1.22365	2.50253	4.25057	3.94451	8.71532	23.1298	20.017	18.7479	15.0734	25.5684	25.7141	41.8364	20.833	43.5622	31.6407	20.4678	30.4916	6.95445	1.7486	6.8286
LOC_Os08g36860.1	496.239	1.58308	0.793116	35.9703	9.63e-07	3.26e-05	3.12215	3.52703	4.00001	1.76407	2.40313	2.09971	14.1406	12.9457	5.37433	8.9575	5.7751	6.7874	13.9833	5.66104	11.2188	3.68628	3.29992	2.42261	2.44443	1.25078	0.756561	1.40807	3.78651	3.13162	8.77249	5.98879	6.1642	16.6659	74.7943	38.7363	54.7155	27.3517	69.8099	1.98794	2.3558	11.2855
LOC_Os03g17980.2	1405.08	0.552118	0.206416	35.9647	9.65e-07	3.2622e-05	40.4303	36.2912	39.3137	39.9792	40.6928	40.9787	31.9557	25.8658	38.5253	25.5804	25.7506	26.7895	40.541	39.5123	32.3613	45.7557	40.1882	46.722	27.7331	25.5218	24.8724	32.6664	31.2906	28.7675	50.6153	54.8091	46.3752	34.0796	37.0717	32.8101	36.9835	49.5581	38.2499	44.4301	24.9966	32.9514
LOC_Os04g35300.1	2139.8	-0.321423	0.128531	35.9502	9.72e-07	3.28e-05	211.296	191.729	194.964	212.477	205.51	211.803	295.229	286.249	313.929	212.542	213.106	235.357	225.992	244.961	248.063	239.961	228.305	246.258	152.51	133.966	153.502	179.108	186.415	170.458	213.041	225.073	208.231	202.227	182.957	191.893	191.975	203.446	188.362	224.231	241.772	251.237
LOC_Os09g29840.1	1693.99	-0.48213	0.308169	35.9007	9.94e-07	3.35e-05	57.5167	51.6373	48.9139	32.4458	44.6373	41.5571	25.0426	26.3834	39.8032	22.0652	19.4401	19.5329	30.5679	36.8685	31.9545	44.4755	38.5025	42.394	22.5974	40.451	31.0666	17.1159	11.0745	14.9755	67.008	30.9273	45.6103	18.217	13.8822	14.1149	28.6663	19.6465	30.3777	41.8415	54.785	43.4696
LOC_Os01g65670.1	200.264	-1.53976	0.829056	35.8902	9.99e-07	3.3666e-05	1.56106	0.849383	3.72335	4.45044	2.59375	2.04189	15.1733	14.4733	2.43919	23.9792	18.1242	19.5626	17.3902	20.2569	37.9455	1.36154	1.49111	3.67793	2.40665	3.27892	1.60807	1.54352	1.87251	1.40013	1.57459	1.16204	1.2526	1.13573	2.29949	1.28663	6.40082	1.55203	5.23208	1.92055	0.761223	0.612528
LOC_Os06g03514.1	264.879	-0.356522	0.174845	35.8859	1.001e-06	3.37e-05	37.8223	30.314	38.1212	24.679	24.8661	22.5302	66.9888	68.2455	67.5789	34.9871	32.0163	35.2374	38.5966	50.1806	52.7846	27.9506	29.2124	30.0882	39.7815	40.6544	33.261	17.9562	16.5003	14.0279	57.8093	48.4976	48.9009	29.1539	24.2601	27.177	26.5804	32.7094	31.1693	23.6373	20.84	25.5551
LOC_Os02g46440.3	119.398	-1.60735	0.318893	35.8505	1.02e-06	3.42e-05	11.2019	8.6558	11.208	4.24572	2.89071	6.00887	4.11956	6.33156	7.95281	9.31746	5.35261	9.16264	10.4409	18.3831	14.956	7.8872	8.46841	10.0536	20.5379	16.0855	19.6072	7.18383	4.64242	6.44955	26.5809	15.6464	18.3013	11.6334	10.5143	12.1137	15.6875	13.4586	14.896	25.0928	25.4169	29.3207
LOC_Os07g10810.1	154.596	-0.167196	0.218593	35.8449	1.02e-06	3.43e-05	18.3567	15.6119	15.2237	14.3744	15.0132	15.0019	12.635	15.0771	13.5011	14.6272	12.3251	13.9738	12.1703	13.0612	14.6217	14.05	14.3451	16.2888	2.62096	2.17167	3.00765	1.62228	1.81563	0.986619	3.43528	2.33701	2.92228	2.58766	2.12716	2.06807	2.96066	3.98191	2.85295	3.40435	4.76014	4.31138
LOC_Os12g17480.1	156.82	-0.0185715	0.321529	35.8446	1.02e-06	3.43e-05	1.01675	0.708813	1.07604	1.30795	1.75199	2.04736	2.60326	2.27052	1.81441	2.978	2.51685	2.04229	0.971775	1.91375	1.57873	1.15434	1.08658	0.991082	4.58958	5.94007	6.16602	3.07391	4.77989	4.35688	5.78346	5.18751	5.30374	5.13398	5.9542	5.06082	4.24402	4.12614	4.56038	3.18205	2.83865	3.59069
LOC_Os01g35789.2	298.804	0.631738	0.283841	35.8364	1.02e-06	3.4349e-05	23.8756	26.5165	24.2648	15.1144	13.8516	16.9723	9.92214	16.5444	17.8522	9.24913	7.72609	7.46759	10.8565	10.7125	10.7031	32.3869	31.3824	27.6251	4.34602	5.34725	4.27561	8.10977	6.10354	6.25459	6.81544	4.36318	6.19301	5.12386	4.89112	4.09887	5.32442	5.77713	4.56041	7.25788	12.531	9.0991
LOC_Os07g47030.1	1037.44	0.426266	0.0962132	35.8289	1.03e-06	3.44e-05	21.4413	20.0736	21.9925	25.0087	29.3856	26.7583	28.2212	25.7816	25.8865	27.5407	24.8573	26.6289	23.4109	23.9466	24.5925	37.4747	34.0981	42.2395	18.3128	18.9875	16.4031	24.6601	26.8141	24.2165	30.678	25.4516	28.4058	22.5726	21.183	21.8414	25.004	24.8554	26.2472	32.9109	27.5301	30.0761
LOC_Os01g68950.1	3466.46	-0.568885	0.192272	35.8231	1.03e-06	3.45e-05	2770.64	2944.67	2616.43	993.559	998.139	846.013	2313.47	2270.86	2742.22	1527.09	1515.94	1767.15	1764.6	2075.24	2200.66	1602.49	1491.77	1443.86	2461.73	2868.5	2783.09	883.497	705.756	750.977	2287.05	1546.22	1711.68	1316.52	1237.45	1207.94	2065.81	1387.8	2110.73	1847.82	1817.25	1819.65
LOC_Os07g39980.1	166.944	0.0323453	0.346918	35.8249	1.03e-06	3.45e-05	5.86297	6.33233	4.49123	4.01017	6.02542	4.04121	3.43257	2.96416	5.49318	2.12778	2.36381	1.8435	1.9906	4.0326	2.74076	4.5448	5.80577	5.17891	6.73316	10.7277	9.35545	4.56913	2.75037	4.0625	20.8397	12.578	16.0222	5.99771	4.0381	4.21428	7.8329	6.95566	8.25429	14.3604	13.622	12.3964
LOC_Os11g02300.1	1856.07	-0.331425	0.228405	35.8196	1.03e-06	3.45e-05	28.7778	31.692	38.2538	28.7994	30.8005	30.885	40.0013	43.4882	27.369	43.695	40.3176	44.0514	38.758	32.8849	35.7466	17.7471	16.4713	20.8264	30.4438	27.7663	28.2883	27.1056	39.6638	32.1372	22.4711	24.7938	24.9827	24.6764	28.2298	28.0379	29.2391	26.5908	25.2515	18.1773	18.206	16.3522
LOC_Os03g02830.1	324.883	-0.14325	0.225547	35.7963	1.04e-06	3.48e-05	5.67499	5.71666	6.18668	1.72054	1.85698	1.61473	2.68984	4.40032	3.63587	1.67868	1.60318	2.45447	4.45399	3.03055	3.781	2.27056	2.10187	3.34737	17.3871	19.107	22.345	9.43791	11.6475	12.3608	22.8895	17.488	18.7518	17.6062	18.1164	15.1444	20.4195	18.6822	19.4442	14.9638	14.911	14.6155
LOC_Os09g09930.1	527.821	-0.100575	0.562244	35.7844	1.049e-06	3.5e-05	11.5996	8.92788	16.797	8.4178	13.4597	11.6667	55.6321	30.59	16.6797	67.1437	54.1331	76.7472	70.6668	46.2363	56.2892	11.3393	15.3367	14.9756	4.96444	7.80607	5.86019	6.62292	10.042	7.57037	8.5009	9.57106	10.1729	12.1686	6.38847	7.99196	56.0469	14.6106	51.776	8.4216	12.4413	10.6279
LOC_Os06g13100.4	21.6249	-1.94851	0.546968	35.7686	1.06e-06	3.52e-05	2.24564	1.46366	1.41655	1.03214	0.459213	0.593076	1.71451	1.82141	1.80667	1.46366	1.74552	1.69573	1.87527	0.901076	1.76308	1.50494	1.37894	1.09334	1.50803	1.35719	1.80898	0.527756	0.510223	0.98175	1.24024	0.602812	0.571077	0.3785	0.6883	0.643216	1.29287	0.688331	0.927719	2.69223	4.85697	2.42203
LOC_Os05g28170.2	78.296	0.139258	0.305914	35.7646	1.06e-06	3.52e-05	1.92532	2.11888	1.88656	1.1597	1.40793	1.11535	0.886666	1.01319	1.44161	0.583669	0.856683	0.918645	1.17795	1.67359	1.59588	1.62453	1.63668	1.66554	0.513445	0.588299	0.455202	0.317666	0.31588	0.373709	1.23844	0.83679	0.752662	0.567697	0.263267	0.410299	0.411634	0.57316	0.409883	0.480905	0.414429	0.519257
LOC_Os06g47590.1	566.375	-0.762795	0.175053	35.7527	1.06e-06	3.54e-05	55.5989	58.7177	57.2396	22.8508	28.4138	28.6519	28.3255	32.5008	25.2373	40.2329	35.0943	41.7513	45.0392	47.4371	51.8538	25.8206	23.9196	30.1073	56.8546	49.3023	54.7444	15.5368	22.3276	18.7639	32.959	24.542	24.454	32.8627	32.2719	28.1843	37.0004	47.1416	37.559	42.652	34.0222	37.5735
LOC_Os02g10520.1	465.185	-1.65511	0.430592	35.7066	1.09e-06	3.61e-05	4.98587	4.20467	3.46119	23.1918	20.9146	51.7373	12.5288	6.86937	10.394	6.00964	6.2692	6.12888	4.63268	3.88314	3.89531	1.50654	1.21667	1.79218	7.86696	7.43161	7.32639	17.3141	31.8304	20.8411	7.91439	7.06838	7.74009	7.98986	5.93652	6.68735	2.85785	5.36478	2.90652	3.636	4.0258	5.15738
LOC_Os01g67510.1	204.569	-0.263727	0.384711	35.6698	1.11e-06	3.67e-05	13.6579	12.5978	12.3048	9.71237	12.0984	8.81133	4.33664	6.5217	10.4839	4.08466	3.59792	3.19386	5.68186	10.0879	6.30153	9.08765	9.4141	9.44846	4.14912	3.40495	3.20619	3.65488	1.7957	2.92428	13.3731	6.11248	9.60964	2.89273	1.80116	2.32286	3.82009	3.41542	5.01868	8.37195	4.50832	6.16917
LOC_Os11g43560.1	13.4204	-1.00651	0.651111	35.6641	1.11e-06	3.68e-05	0.0226043	0	0.0215544	0.0957767	0.0713058	0.135153	0.163432	0.0765527	0.175163	0.372255	0.331798	0.24843	0.162504	0.134042	0.210108	0.268483	0.293791	0.176196	0.0822519	0.13248	0.0915891	0.130286	0.0778042	0.023433	0.165058	0.0863319	0.199326	0.0435585	0.111648	0.0545705	0.079732	0.164924	0.123852	0.310774	0.274018	0.506255
LOC_Os01g52260.1	6364.68	-0.164348	0.43476	35.6214	1.13e-06	3.75e-05	304.289	381.871	328.055	95.0708	98.7429	122.152	163.188	185.394	74.9814	173.305	305.51	209.156	231.336	220.896	184.179	110.238	101.348	120.046	1174.26	734.717	760.324	192.128	432.098	285.939	149.997	96.285	91.3392	292.907	392.029	236.996	334.813	329.3	300.405	129.367	241.47	189.095
LOC_Os02g44360.1	437.653	-0.832947	0.346505	35.6007	1.14e-06	3.78e-05	10.3573	12.0612	12.3396	10.5441	16.4751	8.30891	9.40958	11.046	7.83976	10.8187	9.78141	10.8887	7.60555	11.1546	13.2833	7.06452	6.36296	9.09512	12.4116	17.7306	14.7719	4.76959	4.08493	5.32195	8.505	5.79469	7.97053	6.22176	4.30186	4.62637	7.47254	3.78246	7.78247	7.9346	8.10528	7.90306
LOC_Os07g34510.1	48.5978	3.0824	0.985125	35.5739	1.16e-06	3.82e-05	0.744591	1.52604	1.05171	0.122657	0.0492413	0.133258	1.2994	1.51239	0.723715	1.26484	1.43817	1.337	0.695326	0.761366	1.05035	0.779244	0.746263	0.958641	0	0.00930081	0	0.00968122	0.0650716	0	0.11852	0.193811	0.17033	0.109053	0.236552	0.0583701	0.197655	0.0188201	0.241515	0.0262239	0	0.0258118
LOC_Os01g52230.1	335.799	-1.48936	0.661739	35.5687	1.16e-06	3.83e-05	11.2587	5.58854	19.9223	18.9818	22.826	31.2651	65.4561	37.3661	34.1315	12.7288	9.80959	7.91445	20.4184	31.9965	55.3268	3.03387	2.10413	11.761	11.1325	9.9189	11.428	40.1136	15.7551	31.257	6.94657	7.59875	6.52003	5.5925	6.50885	5.23845	11.4579	8.93461	7.89735	3.50042	3.63553	4.76709
LOC_Os04g58564.1	845.406	0.221951	0.196468	35.5544	1.17e-06	3.85e-05	30.0372	27.2552	28.6291	22.6643	22.5687	23.7184	23.1415	30.1731	29.7629	26.7063	25.6297	24.0528	20.2581	27.8388	31.6973	33.8072	33.5052	30.7836	29.4532	28.1688	29.8496	47.3808	45.5515	39.7176	43.5947	34.4241	41.742	30.4687	34.8014	30.3726	37.6406	26.265	37.9982	35.9206	36.4683	36.0466
LOC_Os01g73110.1	1473.46	0.561089	0.436891	35.4976	1.197e-06	3.95e-05	69.5444	77.6367	92.1413	72.8352	85.9262	59.2756	60.2233	95.0464	91.3469	137.928	113.645	143.895	176.881	98.9958	104.548	188.194	200.981	149.403	78.277	36.5584	24.719	14.8893	16.939	15.5181	140.544	71.8945	91.1689	21.3158	48.9508	25.2423	66.6645	57.9045	71.0961	60.5096	70.8731	58.0357
LOC_Os02g10790.1	519.314	-0.0358569	0.229258	35.493	1.2e-06	3.95e-05	12.7927	11.5738	11.4442	8.5452	12.1862	9.71953	6.74409	8.10865	10.1592	6.89169	5.78056	6.23645	7.66075	9.02508	7.3131	10.7092	10.8345	12.9436	3.37425	4.39742	3.93669	3.93656	2.41401	3.76635	10.1004	5.41037	7.27668	3.78594	3.61665	2.99872	5.19278	4.53849	5.07913	6.54268	7.74841	7.7274
LOC_Os02g29380.1	322.327	-0.144479	0.365639	35.4719	1.21e-06	3.99e-05	8.99289	7.42932	8.49755	6.81433	8.83306	6.60066	3.9637	4.28278	5.93943	4.56615	4.02416	3.73563	6.18787	8.33532	6.76134	8.79173	7.8088	11.2915	1.53607	1.58578	0.878276	2.03557	0.748644	1.59624	5.08373	3.03626	3.81797	1.80129	0.629367	1.06725	2.71153	2.24613	2.07693	4.00549	3.08647	3.20412
LOC_Os01g73000.2	281.03	-0.0134447	1.5825	35.4591	1.22e-06	4.01e-05	8.93642	11.2132	8.43164	11.9285	9.70782	10.5367	3.73e-09	0	0	28.0501	22.5049	5.2646	9.43758	20.3498	7.22415	8.4e-06	5.66e-10	17.7568	8.50164	3.10803	5.45209	1.74979	3.94067	3.82956	6.09205	8.88517	4.80137	5.40108	14.6869	10.0206	14.3601	2.77369	13.5943	3.03835	5.25844	5.42504
LOC_Os10g37400.1	45.4872	0.381141	0.639246	35.4563	1.22e-06	4.01e-05	2.12693	1.84306	1.41314	0.635865	0.529314	0.383165	0.555193	1.62832	0.968217	1.33831	3.21403	1.85744	2.95361	7.73146	6.61285	2.217	2.67986	1.65654	9.59355	8.01696	10.5263	10.9771	8.34091	8.29475	3.99663	1.93163	2.64226	23.811	12.6429	15.2827	7.94339	19.9004	11.132	6.69995	1.59918	3.04279
LOC_Os08g42370.1	3116.46	1.37426	0.295257	35.4485	1.22e-06	4.02e-05	146.556	137.091	140.059	99.6924	120.753	96.9591	95.8466	80.6369	80.9756	81.0706	93.8877	82.101	122.778	109.476	99.0121	93.7464	85.5757	124.56	111.158	82.851	95.1223	81.7087	81.9153	90.5403	99.759	66.0673	75.1848	66.0935	70.5666	62.7036	87.6517	96.6396	88.088	55.2025	19.5979	23.4724
LOC_Os12g06260.1	346.031	-1.39475	0.310686	35.4274	1.24e-06	4.06e-05	20.7924	16.91	17.9903	8.09124	9.86177	8.98016	6.59289	8.46025	13.7249	4.52508	6.4956	6.83908	15.3214	15.2864	13.8081	10.6845	7.80803	11.3806	40.1448	40.5838	42.7308	16.6525	10.7035	12.4527	14.4068	9.46601	12.3115	14.1578	10.3399	8.47054	14.2632	10.9785	15.0699	17.0877	27.1854	26.5586
LOC_Os03g24560.1	82.8627	-0.555622	0.713558	35.4071	1.25e-06	4.09e-05	8.86394	5.87307	5.46018	2.33112	2.59123	1.09452	0.203378	3.62582	3.26374	0.517165	0.792612	0.521423	9.20291	6.55989	6.77192	7.916	10.1011	4.74212	31.1419	29.0245	32.4133	9.25568	6.93865	4.85867	2.03438	2.2723	3.31024	5.18051	2.11625	2.56675	4.45699	6.61726	2.97495	10.6367	4.13058	6.61963
LOC_Os10g07450.1	53.2452	-2.7983	0.614012	35.3985	1.25e-06	4.102e-05	9.13576	8.0065	8.65199	3.0812	1.52355	1.34781	8.86804	8.75836	23.3196	5.2246	4.02295	4.33387	12.8913	14.915	13.0108	5.92494	3.85235	3.70412	13.8871	18.533	21.1271	1.53574	8.47e-05	0.746995	9.08644	11.4422	10.4183	7.65695	2.03936	2.18754	7.79903	6.1449	5.78707	11.6598	20.5321	12.0981
ChrSy.fgenesh.mRNA.25	89.0538	-1.6388	0.657215	35.3864	1.26e-06	4.12e-05	8.54687	5.07433	6.87646	6.23094	2.88441	2.78502	25.8249	25.888	11.3102	27.0118	21.4788	24.8066	10.5188	26.4333	22.217	3.31549	2.87556	7.38722	2.52968	3.42539	4.71721	0.533239	0.42438	1.48229	4.53175	2.90632	3.93024	1.6286	0.534801	1.69156	3.66647	4.14087	2.17202	1.64277	2.47762	2.78749
LOC_Os01g51430.1	258.854	-0.188055	0.331135	35.3863	1.26e-06	4.12e-05	13.2866	12.9686	10.9477	14.6938	15.2198	14.5492	22.8494	23.1159	12.2894	15.7601	19.7288	18.026	13.0461	13.5402	14.8242	20.5456	17.1117	20.6688	8.66406	10.7819	12.8184	13.8055	13.5123	15.3178	8.91894	9.05652	8.07585	7.39318	8.6768	5.99942	10.5181	5.64975	10.0411	17.1754	12.7629	12.2773
LOC_Os02g50000.1	6.50967	1.1442	1.68763	35.3834	1.26e-06	4.1193e-05	0.140665	0.147316	0.0875173	0.231746	0.241698	0.186762	0.24252	0.0848567	0.354672	0	0	0	0.20856	0.0506541	0.0458838	0.0403305	0.0936925	0	0.0978132	0.0904706	0.331686	0.856391	0.956878	0.750475	0.145598	0.150474	0.263724	2.06013	0.750205	1.36795	0.267611	0.183034	0	0.0848787	0	0
LOC_Os02g20820.1	13.18	7.29139	1.96854	35.3686	1.27e-06	4.14e-05	0.698753	0.883148	0.395328	0.285677	0.445705	0.573477	0.374196	0.652904	0.135801	0.748658	0.719902	0.377994	0	0	0.136819	0.249072	0.4294	0.247799	0.440994	0.407611	0	1.02764	5.16859	2.71878	1.79576	8.99239	3.10014	4.76019	5.41959	10.5488	5.33593	1.7856	6.30318	0.126922	0	0.378275
LOC_Os03g38590.1	2210.28	0.844132	0.276923	35.3686	1.27e-06	4.14e-05	36.8325	29.8323	39.5734	97.3281	98.9924	96.8866	113.436	74.9307	94.9706	62.665	68.2552	69.096	43.6776	45.5746	51.1907	40.6411	35.8202	48.6293	24.8547	20.7791	18.0115	107.233	147.485	133.146	63.2111	107.265	78.5072	74.8261	83.1085	93.874	76.2653	64.6138	77.7599	39.8324	31.9421	37.3724
LOC_Os02g01350.1	271.18	-0.429323	0.310483	35.3383	1.29e-06	4.19e-05	11.4108	10.8489	10.1897	5.73152	8.23782	6.60806	4.80811	4.04058	7.83254	5.19741	3.87439	4.32027	9.26968	7.05012	6.00427	8.61429	8.14981	9.2563	4.52578	4.25	3.03035	3.48468	3.1302	2.80924	10.393	5.54355	7.80407	5.14721	2.59696	2.93772	4.79534	6.77197	4.96722	10.7984	7.83455	7.76713
LOC_Os10g41780.1	3473.45	0.331613	0.332865	35.3379	1.29e-06	4.19e-05	49.4316	70.9845	67.6767	17.0586	18.8672	16.4702	11.2851	12.5647	12.954	44.2525	46.7045	41.0304	64.1006	34.9655	28.6639	78.8141	75.4417	92.6596	123.889	150.55	195.196	60.5149	73.9835	66.3305	29.871	13.2007	21.4858	113.805	83.7722	88.0634	70.0979	91.8609	59.069	122.55	114.063	105.605
LOC_Os02g02490.1	4.55979	3.73631	1.77511	35.3302	1.29e-06	4.2e-05	0.0248293	0.0259532	0.0346311	0	0	0.0122304	0.095119	0.0333157	0.0581157	0.0328143	0.0313081	0	0.0549552	0.0803491	0.0485938	0	0.0122918	0.0318541	0	0.0119433	0	0.0124413	0.0358317	0.0369488	0.0253847	0.0131092	0.0345557	0.248932	0.151916	0.224926	0.197441	0.265836	0.175301	0	0	0.0110492
LOC_Os08g01420.1	272.389	0.111125	0.28612	35.3291	1.29e-06	4.2e-05	5.67731	3.5829	4.91246	5.85182	6.35096	6.39288	5.39046	5.05546	3.36425	5.74376	6.13622	5.11801	4.89914	4.98682	5.28269	3.83341	3.22121	5.29292	8.52045	5.48428	5.79136	9.28789	10.9287	11.9383	4.83966	4.9993	4.3531	4.0957	4.53966	4.31289	4.87041	6.01403	4.7204	5.07983	3.31356	3.4777
LOC_Os08g19610.1	678.075	0.353652	0.152755	35.312	1.3e-06	4.23e-05	25.0861	27.2204	27.7663	18.0781	19.8086	18.8011	21.2202	24.8652	23.9001	20.8229	20.4255	21.071	21.7756	19.4123	17.4436	24.2757	23.0181	28.8556	42.1927	52.5585	54.286	23.7835	26.8549	25.5255	41.6234	33.0924	36.7992	29.2678	28.8443	24.188	26.7942	32.8861	27.7141	32.9064	25.843	30.7599
LOC_Os12g32940.1	3027.14	0.587369	0.340037	35.3091	1.31e-06	4.2316e-05	67.9218	59.9322	56.1968	59.2407	66.235	65.9938	139.862	116.098	113.159	121.763	141.015	124.108	140.978	124.277	133.895	73.0663	68.4264	91.0691	50.4349	33.3259	29.9728	97.4586	125.463	97.7163	65.1021	138.374	90.4124	100.457	135.127	147.202	104.763	119.512	92.0616	52.3604	32.3233	39.1729
LOC_Os11g33310.1	119.033	1.58512	0.778227	35.3071	1.31e-06	4.23e-05	13.4022	12.1614	13.8512	7.72673	7.00808	7.10799	9.997	12.1481	12.7366	8.79969	6.68458	9.48631	12.5773	12.6376	10.95	11.8377	11.9312	13.0297	0.0887235	0.082064	0	0	0	0	0	0.454388	0.119496	0.160197	0.261631	0.516782	0.145609	0.207537	0.231751	0	0	0.189937
LOC_Os06g50330.1	392.668	-0.557886	0.34189	35.3018	1.31e-06	4.24e-05	11.8896	6.66971	14.0863	10.575	14.0423	9.72029	6.22289	4.40142	6.13722	8.28312	8.51019	10.0776	6.94009	5.12113	5.91895	5.92921	5.5145	5.40257	19.4245	14.3107	9.94083	14.3512	13.7037	16.3931	14.4266	13.7392	13.4386	13.4253	10.9524	11.6045	15.2272	22.0196	13.3233	19.5791	29.6373	20.885
LOC_Os07g36800.2	2293.98	0.567557	0.138127	35.2902	1.32e-06	4.26e-05	169.325	176.79	196.268	107.297	104.368	98.0574	191.806	217.851	221.135	167.866	162.821	172.944	141.948	166.356	168.222	242.047	215.9	238.898	162.023	133.926	128.848	103.278	106.242	109.358	336.447	246.073	242.358	181.02	219.787	194.829	255.625	206.895	247.45	238.507	231.256	227.677
LOC_Os07g14600.1	36.3509	-1.47635	0.515816	35.2655	1.33e-06	4.3e-05	0.691495	0.603851	0.376876	0.400245	0.775049	0.460595	0.648321	1.09897	0.7105	0.306081	0.146378	0.308341	1.15515	1.74388	2.19922	0.298597	0.519623	0.599115	4.57207	5.28595	4.31112	1.0566	1.12351	0.577945	9.46052	6.56081	9.80889	2.02654	1.20784	1.47397	3.82082	2.58898	4.96666	2.29574	3.79221	2.57657
LOC_Os03g46550.1	795.853	0.367557	0.175042	35.2478	1.34e-06	4.33e-05	20.5167	21.2608	20.0839	7.73265	8.13133	8.55121	8.37157	8.0595	9.09287	10.3388	8.88468	9.23079	12.8795	12.9058	11.1212	10.7522	10.9784	12.7478	22.6339	23.7708	22.0348	7.90477	7.96176	7.68939	21.1782	12.3125	16.4675	9.87744	11.0022	9.17983	12.6431	15.6059	11.6327	12.7495	8.29998	8.36035
LOC_Os08g30634.1	37.3558	3.33234	0.718527	35.2285	1.35e-06	4.37e-05	1.54523	1.29189	1.61702	0.365741	0.415423	0.709215	0.519308	0.552861	0.447	0.409421	0.59021	0.432635	0.641385	0.941524	0.514175	0.545936	0.585956	0.997305	1.02848	0.699173	0.963788	0.310331	0.133991	0.240339	0.692418	0.388747	0.270237	0.410092	0.219083	0.443585	0.723055	0.443387	0.201548	0	0.106041	0.0354293
LOC_Os09g17120.1	851.641	-0.821768	0.265864	35.197	1.37e-06	4.42e-05	129.786	129.684	128.028	51.3722	52.3466	53.0278	50.8663	64.6154	73.0743	62.0017	69.371	66.5218	79.6193	86.7978	66.8368	92.4377	83.0421	78.8987	15.7835	13.2034	12.4189	11.7541	13.4136	12.8221	15.8974	13.9417	13.4243	13.1589	17.4867	14.5722	15.7445	13.255	12.215	15.8896	33.471	29.8968
LOC_Os09g26700.1	991.195	0.146044	0.296705	35.1984	1.37e-06	4.42e-05	26.1169	24.5318	27.4721	26.4896	27.3923	26.1047	43.5576	30.2665	23.9838	47.2267	63.0177	51.9714	31.68	29.229	27.8118	29.4694	25.082	34.1874	22.1845	25.2161	22.0842	24.455	32.7943	31.7138	26.5284	28.2625	23.3805	20.7486	30.3682	22.2908	35.1981	24.8481	39.8114	35.2401	24.4179	31.465
LOC_Os12g13270.1	76.0207	-0.383203	0.385219	35.1958	1.38e-06	4.42e-05	1.4416	1.29317	1.08766	0.540472	1.48007	0.919214	0.4418	0.216498	0.549729	0.0909338	0.217159	0.274662	0.914424	0.963557	0.806114	1.4692	1.40136	1.12253	3.68363	6.25204	4.99228	3.12028	2.92451	3.28623	7.71004	4.27557	6.34684	2.62674	3.37241	2.70574	3.16798	4.04917	3.43731	7.94968	5.49506	7.59352
LOC_Os10g35220.1	1418.55	0.629072	0.129038	35.1807	1.38e-06	4.45e-05	39.7418	35.6747	39.2685	20.953	24.7357	22.6169	18.4878	22.8427	24.173	22.9435	20.995	22.7632	26.3149	27.3723	25.3466	32.0199	30.4193	33.5779	35.5698	33.2724	35.227	18.158	21.8396	20.3216	41.0961	25.5612	26.8987	26.1777	24.0615	19.6639	31.9824	27.9984	33.2052	27.4134	23.4579	23.4339
LOC_Os04g45810.1	1884.2	-1.56614	0.808474	35.1549	1.4e-06	4.5e-05	20.1564	9.41643	50.486	54.45	40.0346	26.9664	228.422	221.951	55.9184	242.581	213.205	288.104	102.684	252.701	190.434	15.0587	25.5568	48.8262	68.0713	66.459	64.0911	31.6027	60.9027	46.2903	42.7993	67.9806	59.112	45.4517	54.9824	43.9044	207.942	35.6658	152.215	29.0515	93.694	62.6156
LOC_Os01g56490.1	1280.86	0.405295	0.129274	35.1488	1.41e-06	4.5023e-05	17.6247	15.8128	18.2614	22.7893	26.9983	19.5301	15.7614	14.9252	19.1737	16.0728	14.3532	14.2838	16.3174	15.1585	13.3644	19.0893	18.5391	25.9511	14.2041	13.9472	11.2753	12.7945	13.6505	13.9903	23.2118	17.1878	19.5745	12.887	12.205	11.3604	15.4161	14.6161	14.5524	16.615	15.8127	15.7081
LOC_Os03g22210.1	775.061	-2.10003	0.890677	35.1504	1.4e-06	4.5023e-05	78.2269	40.7323	81.0507	36.4887	79.0415	34.7327	19.2591	32.9678	33.9107	63.9834	26.9459	51.8531	78.9404	24.2681	34.3146	24.745	28.6761	76.7219	70.9103	41.7081	10.478	11.7413	8.17857	13.617	93.7939	42.8718	156.619	12.434	12.3828	10.0472	21.5885	92.4304	24.3664	52.2655	319.184	158.123
LOC_Os05g13580.1	1934.33	-1.01146	0.440941	35.131	1.42e-06	4.54e-05	162.656	160.01	191.711	164.899	177.314	142.967	195.275	169.599	109.507	282.631	300.197	284.332	176.94	127.632	145.956	118.172	123.045	146.607	99.1457	45.129	29.4238	84.0674	67.2078	81.4899	32.4989	40.7255	34.696	57.7972	40.9055	53.2273	63.6866	55.4549	54.0576	61.7932	147.102	86.3208
ChrSy.fgenesh.mRNA.37	1780.64	0.150314	0.272629	35.1279	1.42e-06	4.5378e-05	38.9933	36.7831	43.1621	30.5688	34.4052	25.7276	73.1235	63.3094	36.4644	70.2716	61.4027	68.575	56.2964	55.961	59.8767	31.7583	27.659	41.3824	36.7733	42.9565	38.1631	22.5948	25.0613	23.5485	40.4638	35.9198	32.8946	28.5622	32.4977	27.9198	64.1328	40.5451	54.3518	30.5864	24.829	28.8709
LOC_Os05g15530.1	387.303	-0.432022	0.366113	35.1113	1.43e-06	4.57e-05	8.96444	6.75112	11.2476	20.4967	22.3788	25.1313	28.6745	23.4745	17.1057	22.076	18.301	25.829	18.7022	11.4004	18.3658	8.04422	6.65733	7.31763	24.4525	12.0113	12.8955	24.486	27.9147	24.4127	10.4112	16.1863	13.1946	19.3444	22.4362	21.4615	18.7948	18.7426	17.6102	11.1105	10.7737	12.0275
[truncated: 3,680 more rows]
