# Supplementary material for: Comparative Transcriptome Analyses of Gene Expression Changes Triggered by Rhizoctonia solani AG1 IA Infection in Resistant and Susceptible Rice Varieties
Source: Front Plant Sci. 2017 Aug 17;8:1422. doi: 10.3389/fpls.2017.01422 (PMC5562724; doi:10.3389/fpls.2017.01422)
Supplement: Supplementary file 4 [file Table_4.XLS]

## Sheet: Sheet1
Supplementary Table 4. Functional classification of different express genes (DEG) in each clusters for the “Teqing”
Biological Processes
	regulation of gene expression, epigenetic	tropism	pollination	cell death	abscission	cellular homeostasis	cell cycle	photosynthesis	pollen-pistil interaction	cell communication	response to extracellular stimulus	response to external stimulus	growth	generation of precursor metabolites and energy	cell-cell signaling	fruit ripening
Cluster 1				2			3		2			1		2
Cluster 2				2									1
Cluster 3		2	1	2		1	1						1
Cluster 4			1	3		3		4		2	2	1	2	4	1
Cluster 5	5	3	4	7	1	5	5	3	1	3	3	1	1	3
Cluster 6		1	1			2	1		2	2	2	3	1	1
Cluster 7				1		1							1	1
Cluster 8			1	1		2
Cluster 9	5		1	3		3			1	3	3		3	2
Cluster 10	2	2		2		1						1
Cluster 11		2		2			1						1
Cluster 12	1			1	1	3	2	1		1	1			6
Cluster 13			2	3	1		3			3	3	2		1
Cluster 14				1	2	1	3	2	2	5	5			5
Cluster 15		1	3	4	1		4		1			2	1	6
Cluster 16	1		1	1	1	2	2						1	2
Cluster 17		1		6		1	2		1	3	3	2
Cluster 18	1	2		2	3	2	4			4	4		1	2
Cluster 19	3			2		2	4	1	2	2	2	1		2
Cluster 20				5		3	3	1	4	3	4			3
Cluster 21			1	2		2	3	2		2	3			1	1
Cluster 22	1		2	5		3	1		2	2	2	1	1	2
Cluster 23		1	1	6		2	2	1	1	5	5	1	1	1		1
Cellular Components
	nuclear envelope	extracellular space	nucleoplasm	peroxisome	nucleolus	cytoskeleton	Golgi apparatus	endosome	external encapsulating structure	lysosome
Cluster1
Cluster2	1						1
Cluster3	1		1		6		1	2
Cluster4			1	1	2	1	3
Cluster5	4	1	5	4	5	1	1
Cluster6			2	1	1	1		1
Cluster7
Cluster8				1			1
Cluster9	5		3	3	32	1	2		1
Cluster10			3	3	5
Cluster11				1	11	1	1	1
Cluster12	1		1	1	2		2	3
Cluster13			4			1	2
Cluster14			3	1	1	1	2
Cluster15				3	1	2	7	2	2
Cluster16	2			1	1	1	2	2
Cluster17	2		1	4	2	3	4	2
Cluster18				1	1	1	5	2
Cluster19	1		3	2	8	4	4	2
Cluster20			1	1		3	2			1
Cluster21				1		1	1			1
Cluster22	1			1	2	2	2	1
Cluster23			1	1			4
Molecular Functions
	nuclease activity	chromatin binding	carbohydrate binding	receptor activity	lipid binding	oxygen binding	signal transducer activity	translation factor activity, RNA binding	enzyme regulator activity	motor activity	receptor binding	translation regulator activity
Cluster1	1		3				1	1	3	1
Cluster2		1		1	1	2
Cluster3					1	1			1
Cluster4						1	3	1	2
Cluster5	6	2	3	2	3	3	3	1	2
Cluster6	1		2	2	4	1	1			1
Cluster7	1			1			1		1
Cluster8				1	1	1	1
Cluster9	11	2		1	1	2		5	1
Cluster10	1	1			1	1	2	1	2
Cluster11	1						1	1
Cluster12			1	1	1		1		6
Cluster13					1	1		1	1		1
Cluster14			2	1		2	2	1		1	1
Cluster15	1		3	5	1	1	5	2	4		2
Cluster16		1		2	1	2	4	1	1	2	2
Cluster17	1	1	3	2	1	2	5	2	7		1
Cluster18	2		1	1		8	2	1	3	1
Cluster19	2		2	1	3	2	2	1	3	1		1
Cluster20			7	1	2	8	2	1		1
Cluster21	1	1	2	1	3	6	1				1
Cluster22			2		2	2	2		1
Cluster23			3	2	5	8	3	1		1

## Sheet: Sheet2
cluster	gene_number
T.som.cluster1	110
T.som.cluster10	131
T.som.cluster11	119
T.som.cluster12	157
T.som.cluster13	174
T.som.cluster14	193
T.som.cluster15	255
T.som.cluster16	126
T.som.cluster17	187
T.som.cluster18	296
T.som.cluster19	321
T.som.cluster2	94
T.som.cluster20	246
T.som.cluster21	238
T.som.cluster22	153
T.som.cluster23	375
T.som.cluster3	123
T.som.cluster4	216
T.som.cluster5	514
T.som.cluster6	250
T.som.cluster7	53
T.som.cluster8	88
T.som.cluster9	383
	4802
