# Supplementary material for: Comparative Transcriptome Analyses of Gene Expression Changes Triggered by Rhizoctonia solani AG1 IA Infection in Resistant and Susceptible Rice Varieties
Source: Front Plant Sci. 2017 Aug 17;8:1422. doi: 10.3389/fpls.2017.01422 (PMC5562724; doi:10.3389/fpls.2017.01422)
Supplement: Supplementary file 5 [file Table_5.XLS]

## Sheet: Sheet1
Supplementary Table 5. Functional classification of different express genes (DEG) in each clusters for the “Lemont”
Biological Processes
	generation of precursor metabolites and energy	cellular homeostasis	tropism	cell death	regulation of gene expression, epigenetic	photosynthesis	response to external stimulus	growth	pollination	cell cycle	cell communication	response to extracellular stimulus	abscission	pollen-pistil interaction	cell-cell signaling
Cluster1	2		1			1		2	1	1	1	1
Cluster2	1	3						1			3	3	1
Cluster3	1	1		2	2			1	1	3	1	1	2
Cluster4			1	3	1					1
Cluster5	1	2	2	3	5			3	1	7	3	4		1
Cluster6	8	6	3	7	3	4	1	1	1	2	1	1
Cluster7	1	3		4	2	1	1	1	1	5				1	1
Cluster8	1	1	1	4	2		1	1	1	2	3	3		1
Cluster9	4	2	1	6	3	1	1		1	2	2	2	2
Cluster10	12	13	1	11	1	6	4		4	7	6	8		1	1
Cluster11		1		1							4	3
Cluster12		1		3			2	1	2	2	2	2		1
Cluster13				1					1	4	1	1	1	2
Cluster14	4	1	1	8			3	1	1	3	2	2	1	2
Cluster15	4		3	3		1	1			1	3	3
Cluster16			1	2										1
Cluster17	3	3		1			1	1		3	3	3	1
Cluster18		2		3		1	1	1	2		4	4	1	6
Cluster19	2			1				2	2	1	1	1	1	3
Cellular Components
	nuclear envelope	nucleolus	endosome	nucleoplasm	Golgi apparatus	cytoskeleton	peroxisome	lysosome	extracellular space	external encapsulating structure
Cluster1		1	1		1	1
Cluster2	1	1			4	1	1
Cluster3	5	9	2	2	2	1	1
Cluster4	1	1	1			1	1	1
Cluster5	8	40	1	3	2	1
Cluster6		9		4	1	1	1
Cluster7		2	2	2	5
Cluster8		5		2	2	1	1
Cluster9		4	2	3	2	2	4		1
Cluster10		1		3	6	4	4		1
Cluster11							3	1
Cluster12		2	1	2	1	3	4
Cluster13		1			1	2
Cluster14	1				7	1
Cluster15		1	2	2	3	1	1
Cluster16	1		1	1	1	1	2
Cluster17		2	3	3	3	2	2
Cluster18	1		1	3	4		3			1
Cluster19		1	1		2	1	3			1
Molecular Functions
	chromatin binding	receptor activity	signal transducer activity	nuclease activity	oxygen binding	enzyme regulator activity	lipid binding	translation factor activity, RNA binding	motor activity	carbohydrate binding	receptor binding	translation regulator activity
Cluster1	3	4	4	2	2	2	1
Cluster2		1		2	3			1
Cluster3	1	2	4	1		1	1	3	1	1
Cluster4				2			1	1			1
Cluster5	2	1	1	10		6	1	5	2
Cluster6	1		1	4	4	1	2	2		3		1
Cluster7		1	4		3	3				1	1
Cluster8			1	2	5		3			1
Cluster9			2	1	2	4	2					1
Cluster10	1		5	2	17	3	6		1	5	1
Cluster11		2	1	1	3
Cluster12	1	1	2	1	4	3	6	1		2
Cluster13		3	5			2		1	1	3	2
Cluster14		5	5		2	4		3		5	1
Cluster15					2	1	3	1	3	1
Cluster16						3				2
Cluster17		1	2	1		4	2	2	1		1
Cluster18		2	2		6		3			6
Cluster19		2	3		1	1	1			4	1

## Sheet: Sheet2
cluster	gene_number
L.som.cluster1	218
L.som.cluster10	700
L.som.cluster11	94
L.som.cluster12	293
L.som.cluster13	104
L.som.cluster14	243
L.som.cluster15	163
L.som.cluster16	64
L.som.cluster17	176
L.som.cluster18	303
L.som.cluster19	169
L.som.cluster2	148
L.som.cluster3	209
L.som.cluster4	92
L.som.cluster5	450
L.som.cluster6	384
L.som.cluster7	288
L.som.cluster8	392
L.som.cluster9	312
