# Supplementary material for: Comparative Transcriptome Analyses of Gene Expression Changes Triggered by Rhizoctonia solani AG1 IA Infection in Resistant and Susceptible Rice Varieties
Source: Front Plant Sci. 2017 Aug 17;8:1422. doi: 10.3389/fpls.2017.01422 (PMC5562724; doi:10.3389/fpls.2017.01422)
Supplement: Supplementary file 6 [file Table_6.XLSX]

## Sheet: Sheet1
Supplementary Table 6. Analysis of pathways involving up-regulated genes after AG1 IA inoculation in TeQing
	Description	GeneRatio	BgRatio	p.adjust	Count	Enrich.score
12h	Glycine, serine and threonine metabolism	27/594	93/5799	2.72e-05	27	2.83431
	Glyoxylate and dicarboxylate metabolism	28/594	101/5799	2.72e-05	28	2.70647
	Photosynthesis	21/594	64/5799	2.72e-05	21	3.20336
	Phenylalanine, tyrosine and tryptophan biosynthesis	19/594	62/5799	0.000214	19	2.99177
	Biosynthesis of amino acids	60/594	337/5799	0.000214	60	1.73815
	Cyanoamino acid metabolism	20/594	70/5799	0.000272	20	2.78932
	Carbon metabolism	66/594	394/5799	0.000429	66	1.63536
	Phenylpropanoid biosynthesis	34/594	170/5799	0.001256	34	1.95253
	Carbon fixation in photosynthetic organisms	27/594	127/5799	0.002076	27	2.07552
	Folate biosynthesis	11/594	32/5799	0.002417	11	3.3559
24h	Biosynthesis of amino acids	122/1190	337/5799	5.35e-10	122	1.76415
	Phenylalanine, tyrosine and tryptophan biosynthesis	37/1190	62/5799	8.54e-10	37	2.90815
	alpha-Linolenic acid metabolism	33/1190	57/5799	2.25e-08	33	2.82127
	Phagosome	52/1190	116/5799	6.37e-08	52	2.1845
	Plant-pathogen interaction	63/1190	164/5799	1.66e-06	63	1.87199
	Carbon metabolism	123/1190	394/5799	2.68e-06	123	1.5213
	Citrate cycle (TCA cycle)	40/1190	91/5799	5.07e-06	40	2.14203
	Glycolysis / Gluconeogenesis	71/1190	212/5799	6.95e-05	71	1.63203
	Phenylpropanoid biosynthesis	58/1190	170/5799	0.000247	58	1.66259
	Linoleic acid metabolism	12/1190	21/5799	0.002801	12	2.78463
	Diterpenoid biosynthesis	18/1190	39/5799	0.002865	18	2.24913
	Valine, leucine and isoleucine degradation	33/1190	91/5799	0.003265	33	1.76717
	Phenylalanine metabolism	39/1190	115/5799	0.00423	39	1.65262
	Pyruvate metabolism	45/1190	138/5799	0.00423	45	1.58906
36H	Phenylalanine, tyrosine and tryptophan biosynthesis	28/630	62/5799	3.92e-10	28	4.15699
	Biosynthesis of amino acids	79/630	337/5799	3.92e-10	79	2.15779
	Valine, leucine and isoleucine degradation	31/630	91/5799	8.66e-08	31	3.13569
	Carbon metabolism	78/630	394/5799	1.23e-06	78	1.82226
	alpha-Linolenic acid metabolism	19/630	57/5799	0.0001	19	3.06825
	Diterpenoid biosynthesis	15/630	39/5799	0.000117	15	3.54029
	Phenylpropanoid biosynthesis	37/630	170/5799	0.000357	37	2.00339
	Alanine, aspartate and glutamate metabolism	20/630	72/5799	0.000741	20	2.55688
	Citrate cycle (TCA cycle)	23/630	91/5799	0.000943	23	2.32648
	beta-Alanine metabolism	19/630	70/5799	0.001251	19	2.49844
	Glutathione metabolism	26/630	112/5799	0.001251	26	2.13682
	Phenylalanine metabolism	26/630	115/5799	0.001806	26	2.08108
	Arginine and proline metabolism	24/630	103/5799	0.001806	24	2.1448
	Glycolysis / Gluconeogenesis	39/630	212/5799	0.00483	39	1.69333
	Glyoxylate and dicarboxylate metabolism	22/630	101/5799	0.007476	22	2.005
	Linoleic acid metabolism	8/630	21/5799	0.007476	8	3.50658
	2-Oxocarboxylic acid metabolism	18/630	78/5799	0.009463	18	2.12418
48h	Biosynthesis of amino acids	95/832	337/5799	8.6e-10	95	1.96482
	Phenylalanine, tyrosine and tryptophan biosynthesis	31/832	62/5799	1.38e-09	31	3.48498
	alpha-Linolenic acid metabolism	29/832	57/5799	2.37e-09	29	3.54612
	Carbon metabolism	98/832	394/5799	1.98e-07	98	1.73364
	Phenylpropanoid biosynthesis	53/832	170/5799	2.38e-07	53	2.17299
	Diterpenoid biosynthesis	20/832	39/5799	9.89e-07	20	3.57433
	Phenylalanine metabolism	39/832	115/5799	1.3e-06	39	2.36372
	Valine, leucine and isoleucine degradation	32/832	91/5799	6.68e-06	32	2.45097
	Starch and sucrose metabolism	64/832	264/5799	0.00011	64	1.68969
	Linoleic acid metabolism	11/832	21/5799	0.000517	11	3.65093
	Amino sugar and nucleotide sugar metabolism	42/832	170/5799	0.002088	42	1.72199
	Ether lipid metabolism	12/832	28/5799	0.002271	12	2.98712
	Alanine, aspartate and glutamate metabolism	22/832	72/5799	0.002765	22	2.12971
	Glycerophospholipid metabolism	27/832	97/5799	0.00308	27	1.94009
	Citrate cycle (TCA cycle)	25/832	91/5799	0.005799	25	1.91482
	2-Oxocarboxylic acid metabolism	22/832	78/5799	0.007585	22	1.96588
	Terpenoid backbone biosynthesis	21/832	74/5799	0.008456	21	1.97796
72h	Phenylalanine, tyrosine and tryptophan biosynthesis	23/579	62/5799	1.02e-06	23	3.71544
	Diterpenoid biosynthesis	17/579	39/5799	2.79e-06	17	4.36575
	alpha-Linolenic acid metabolism	20/579	57/5799	9.39e-06	20	3.51423
	Biosynthesis of amino acids	62/579	337/5799	2.45e-05	62	1.84262
	Phenylalanine metabolism	29/579	115/5799	3.83e-05	29	2.52566
	Valine, leucine and isoleucine degradation	24/579	91/5799	0.00011	24	2.64146
	Phenylpropanoid biosynthesis	36/579	170/5799	0.000133	36	2.12094
	Linoleic acid metabolism	10/579	21/5799	0.000167	10	4.76931
	Glycerophospholipid metabolism	24/579	97/5799	0.000238	24	2.47807
	Terpenoid backbone biosynthesis	20/579	74/5799	0.000268	20	2.7069
	Galactose metabolism	20/579	76/5799	0.000372	20	2.63567
	Ether lipid metabolism	11/579	28/5799	0.000377	11	3.93468
	Starch and sucrose metabolism	46/579	264/5799	0.000858	46	1.74513
	Isoquinoline alkaloid biosynthesis	10/579	26/5799	0.000903	10	3.85213
	2-Oxocarboxylic acid metabolism	18/579	78/5799	0.003952	18	2.31128
	Alanine, aspartate and glutamate metabolism	17/579	72/5799	0.00397	17	2.36478
