# Supplementary material for: Comparative Transcriptome Analyses of Gene Expression Changes Triggered by Rhizoctonia solani AG1 IA Infection in Resistant and Susceptible Rice Varieties
Source: Front Plant Sci. 2017 Aug 17;8:1422. doi: 10.3389/fpls.2017.01422 (PMC5562724; doi:10.3389/fpls.2017.01422)
Supplement: Supplementary file 7 [file Table_7.XLSX]

## Sheet: Sheet1
Supplementary Table 7. Analysis of pathways involving up-regulated genes genes after AG1 IA inoculation in Lemont
	Description	GeneRatio	BgRatio	p.adjust	Count	Enrich.score
12H	Photosynthesis	31/767	64/5799	9.02e-10	31	3.66218
	Glycine, serine and threonine metabolism	34/767	93/5799	4.81e-07	34	2.7641
	Carbon fixation in photosynthetic organisms	41/767	127/5799	5.71e-07	41	2.44083
	Biosynthesis of amino acids	81/767	337/5799	5.71e-07	81	1.81724
	Glyoxylate and dicarboxylate metabolism	32/767	101/5799	2.35e-05	32	2.39545
	Carbon metabolism	82/767	394/5799	0.000187	82	1.57353
	Phenylalanine, tyrosine and tryptophan biosynthesis	20/767	62/5799	0.001359	20	2.43891
	Fructose and mannose metabolism	24/767	89/5799	0.005438	24	2.03882
	Carotenoid biosynthesis	13/767	36/5799	0.005438	13	2.73023
24H	Phenylalanine, tyrosine and tryptophan biosynthesis	39/1268	62/5799	3.67e-10	39	2.87678
	Biosynthesis of amino acids	126/1268	337/5799	9.64e-10	126	1.70992
	Plant-pathogen interaction	73/1268	164/5799	1.77e-09	73	2.0357
	Phagosome	48/1268	116/5799	3.53e-05	48	1.89242
	Phenylpropanoid biosynthesis	64/1268	170/5799	3.53e-05	64	1.72173
	Linoleic acid metabolism	14/1268	21/5799	0.000203	14	3.0489
	Starch and sucrose metabolism	87/1268	264/5799	0.000203	87	1.50713
	Citrate cycle (TCA cycle)	38/1268	91/5799	0.000203	38	1.90975
	alpha-Linolenic acid metabolism	27/1268	57/5799	0.000211	27	2.16632
	Carbon metabolism	120/1268	394/5799	0.000278	120	1.3929
	Phenylalanine metabolism	44/1268	115/5799	0.000442	44	1.7498
	Glycolysis / Gluconeogenesis	70/1268	212/5799	0.000864	70	1.51007
	Protein export	33/1268	83/5799	0.001431	33	1.81832
	Diterpenoid biosynthesis	19/1268	39/5799	0.001537	19	2.22804
	Amino sugar and nucleotide sugar metabolism	57/1268	170/5799	0.001962	57	1.53341
	Endocytosis	56/1268	167/5799	0.002072	56	1.53358
	Glutathione metabolism	39/1268	112/5799	0.007074	39	1.5925
	Protein processing in endoplasmic reticulum	89/1268	305/5799	0.00833	89	1.33452
36H	alpha-Linolenic acid metabolism	33/917	57/5799	4.13e-11	33	3.6612
	Phenylalanine, tyrosine and tryptophan biosynthesis	32/917	62/5799	3.07e-09	32	3.26394
	Biosynthesis of amino acids	94/917	337/5799	1.69e-07	94	1.76393
	Valine, leucine and isoleucine degradation	33/917	91/5799	3.42e-05	33	2.29328
	Diterpenoid biosynthesis	19/917	39/5799	3.42e-05	19	3.08087
	Oxidative phosphorylation	43/917	147/5799	0.000444	43	1.84984
	Phenylalanine metabolism	35/917	115/5799	0.000887	35	1.92466
	Glutathione metabolism	34/917	112/5799	0.001048	34	1.91975
	Carbon metabolism	90/917	394/5799	0.001263	90	1.44454
	Phagosome	34/917	116/5799	0.001808	34	1.85355
	Phenylpropanoid biosynthesis	44/917	170/5799	0.004433	44	1.63677
	Alanine, aspartate and glutamate metabolism	23/917	72/5799	0.004508	23	2.02013
	Citrate cycle (TCA cycle)	27/917	91/5799	0.005118	27	1.87632
	Linoleic acid metabolism	10/917	21/5799	0.005118	10	3.01137
	Fatty acid metabolism	32/917	117/5799	0.007135	32	1.72961
48H	alpha-Linolenic acid metabolism	36/1102	57/5799	2.6e-11	36	3.32353
	Phenylalanine, tyrosine and tryptophan biosynthesis	36/1102	62/5799	4.74e-10	36	3.0555
	Biosynthesis of amino acids	105/1102	337/5799	9.06e-07	105	1.63957
	Plant-pathogen interaction	57/1102	164/5799	2.83e-05	57	1.82895
	Starch and sucrose metabolism	80/1102	264/5799	9.44e-05	80	1.59462
	Phenylalanine metabolism	42/1102	115/5799	0.000124	42	1.92186
	Phenylpropanoid biosynthesis	56/1102	170/5799	0.000133	56	1.73345
	Linoleic acid metabolism	13/1102	21/5799	0.000226	13	3.25758
	Amino sugar and nucleotide sugar metabolism	55/1102	170/5799	0.000226	55	1.70249
	Diterpenoid biosynthesis	19/1102	39/5799	0.00028	19	2.56366
	Valine, leucine and isoleucine degradation	34/1102	91/5799	0.000295	34	1.96612
	Oxidative phosphorylation	46/1102	147/5799	0.001978	46	1.64669
	beta-Alanine metabolism	26/1102	70/5799	0.002394	26	1.95455
	Isoquinoline alkaloid biosynthesis	13/1102	26/5799	0.002846	13	2.63112
	Arginine and proline metabolism	34/1102	103/5799	0.003466	34	1.73705
	Carbon metabolism	101/1102	394/5799	0.003466	101	1.34895
	Phagosome	37/1102	116/5799	0.003595	37	1.67848
	Glutathione metabolism	36/1102	112/5799	0.003595	36	1.69144
	Ascorbate and aldarate metabolism	24/1102	66/5799	0.003715	24	1.91355
	Fatty acid degradation	30/1102	89/5799	0.003715	30	1.77379
	Glycerophospholipid metabolism	32/1102	97/5799	0.003715	32	1.736
	Terpenoid backbone biosynthesis	26/1102	74/5799	0.003833	26	1.8489
	Tyrosine metabolism	23/1102	64/5799	0.005122	23	1.89112
	Galactose metabolism	26/1102	76/5799	0.005538	26	1.80024
	Citrate cycle (TCA cycle)	29/1102	91/5799	0.009988	29	1.67698
72H	alpha-Linolenic acid metabolism	23/627	57/5799	7.07e-07	23	3.73197
	Diterpenoid biosynthesis	17/627	39/5799	9.09e-06	17	4.03153
	Biosynthesis of amino acids	66/627	337/5799	2.51e-05	66	1.81134
	Phenylalanine, tyrosine and tryptophan biosynthesis	21/627	62/5799	2.69e-05	21	3.13266
	Phenylpropanoid biosynthesis	38/627	170/5799	0.00018	38	2.06738
	Phenylalanine metabolism	28/627	115/5799	0.000461	28	2.25188
	Linoleic acid metabolism	9/627	21/5799	0.002776	9	3.96377
	Isoquinoline alkaloid biosynthesis	10/627	26/5799	0.003093	10	3.55723
