# Supplementary material for: Comparative Transcriptome Analyses of Gene Expression Changes Triggered by Rhizoctonia solani AG1 IA Infection in Resistant and Susceptible Rice Varieties
Source: Front Plant Sci. 2017 Aug 17;8:1422. doi: 10.3389/fpls.2017.01422 (PMC5562724; doi:10.3389/fpls.2017.01422)
Supplement: Supplementary file 8 [file Table_8.XLSX]

## Sheet: Sheet1
Supplementary Table 8. DEGs assosite with Plant-pathogen interaction at 12 and 24 h.
		TeQing(log2FoldChange)		Lemont(log2FoldChange)
		T12h vs TCK	T24h vs T12h	L12h vs LCK	L24h vs L12h
LOC_Os01g04330.1	OsCML16	0.136768	3.00984	0.730687	1.45561
LOC_Os01g16240.1	OsCam1-3	-0.658362	1.26538	-0.738323	1.46971
LOC_Os01g25820.1	Osrboh1 ROS	0.169038	0.63883	0.749927	-0.0255736
LOC_Os01g28450.1	OsPR1b	-0.0661595	1.36273	0.761693	1.5235
LOC_Os01g32120.1	OsCML11	-0.524933	-0.347876	0.0191745	2.0867
LOC_Os01g32660.1	OsMEK1; OsMKK6	0.241033	0.842712	-0.22248	1.10449
LOC_Os01g43410.1	CAMK_CAMK_like.9 - CAMK includes calcium/calmodulin depedent protein kinases, expressed	-0.957779	1.35414	-0.596766	1.07262
LOC_Os01g43540.1	OsSGT1	-1.12592	0.993857	-0.230813	0.694675
LOC_Os01g61080.1	OsWRKY24	-0.256865	2.86727	1.10663	2.89209
LOC_Os01g72080.1	calmodulin-like protein 1, putative, expressed	-0.390052	0.970999	-0.444062	1.50177
LOC_Os01g72530.1	OsCML31	0.36781	4.01067	1.21089	2.05551
LOC_Os02g03410.1	OsCPK4	-0.953345	2.33147	-0.640871	1.898
LOC_Os02g30900.1	OsPBL1	-0.519807	1.08849	-0.35845	1.01596
LOC_Os02g54600.1	OsMKK4; SMG1	-0.472086	0.36983	-0.347685	0.82034
LOC_Os03g03660.1	OsCDPK1; OsCDPK11; OsCPK11; OsCDPK13; OsCPK7	0.997956	2.84458	-0.165616	2.54173
LOC_Os03g04110.1	CEBiP; OsCEBiP	1.01737	0.551356	0.977448	0.868672
LOC_Os03g15570.1	STE_MEKK_ste11_MAP3K.12 - STE kinases include homologs to sterile 7, sterile 11 and sterile 20 from yeast, expressed	-0.069053	1.17886	0.18646	1.02016
LOC_Os03g20370.1	OsCam1-1	-0.690987	2.4746	-0.0761915	2.29804
LOC_Os03g21380.1	OsCML27	-2.27006	3.964	-0.316366	3.67578
LOC_Os03g44440.1	cyclic nucleotide-gated ion channel	0.897881	2.14955	0.353819	1.15903
LOC_Os03g48270.1	OsCPK9	0.230027	-0.308504	0.276633	0.867959
LOC_Os03g49640.2	STE_MEKK_ste11_MAP3K.14 - STE kinases include homologs to sterile 7, sterile 11 and sterile 20 from yeast, expressed	-2.06966	3.64751	-0.0168677	1.72697
LOC_Os03g53200.1	OsCML4	-0.637228	2.09571	-0.324381	1.54845
LOC_Os03g57450.1	OsCPK10	-0.704067	2.66555	0.306317	2.65683
LOC_Os03g59390.1	CAMK_CAMK_like.24 - CAMK includes calcium/calmodulin depedent protein kinases, expressed	-0.394338	1.68321	-0.0622886	0.92743
LOC_Os03g63140.1	nitrate-induced NOI protein	-0.179564	1.85352	-0.198514	1.34847
LOC_Os04g41540.1	OsCML22	-0.72437	0.278927	0.175295	0.833685
LOC_Os04g49510.1	OsCDPK7; OsCPK13	-0.271853	1.1347	-0.684832	1.17899
LOC_Os04g52780.1	OsFLS2	0.805523	2.5395	1.37479	3.25566
LOC_Os05g04520.1	OsPti1a	-0.3245	1.68742	-0.224576	1.1053
LOC_Os05g27730.1	OsWRKY53	0.00370514	0.92082	0.229411	0.614236
LOC_Os05g31620.1	OsCML15	-0.295371	2.07371	0.963949	0.674019
LOC_Os05g39090.1	CAMK_CAMK_like.29 - CAMK includes calcium/calmodulin depedent protein kinases, expressed	-0.335415	1.01742	0.123123	1.05582
LOC_Os05g39720.1	OsWRKY70	0.151141	4.85707	0.988542	4.31099
LOC_Os05g45210.1	OsrbohD; Osrboh5	0.986427	1.69341	3.87734	2.88161
LOC_Os05g50180.1	OsCML14	-0.356708	2.12064	0.869845	2.63824
LOC_Os06g05520.1	OsMKK1	-0.00104545	0.853002	0.340379	0.502632
LOC_Os06g50300.1	OSGrp94	-0.475445	2.01155	0.0687797	1.2056
LOC_Os07g03710.1	OsPR1a; OsSCP	-2.6422	4.14696	-0.00405144	2.18718
LOC_Os07g33110.2	OsCDPK2; OsCPK2; OsCPK19	-0.275538	3.16581	0.0124206	2.67447
LOC_Os08g02420.1	OsCML7	-0.645306	1.30961	-0.102667	1.37348
LOC_Os08g39140.1	heat shock protein, putative, expressed	-2.78953	2.62193	-0.58577	2.58766
LOC_Os08g41470.1	proteophosphoglycan ppg4, putative, expressed	0.870019	0.983313	0.799041	2.52753
LOC_Os08g42580.1	OsCERK1	-0.058317	1.18218	-0.28639	1.04248
LOC_Os08g42750.1	OsCPK21	1.15063	1.16864	0.387013	1.58133
LOC_Os09g26660.1	OsrbohB; Osrboh7	-0.672733	0.423822	0.241112	1.13555
LOC_Os09g38580.1	cyclic nucleotide-gated ion channel, putative, expressed	0.0731105	0.619773	-0.258317	0.639865
LOC_Os11g01390.1	OsCML25	1.88537	1.67811	0.949872	3.58258
LOC_Os11g07040.1	OsCDPK14	-0.195389	1.03724	-0.42332	1.42285
LOC_Os12g01400.1	OsCML26	-0.164244	2.90499	-0.42332	4.85622
LOC_Os12g04240.2	peflin, putative, expressed	-1.85366	2.21981	-0.601782	1.54885
